# Supplementary material for: Early life starvation and Hedgehog-related signaling activate innate immunity downstream of daf-18/PTEN and lin-35/Rb causing developmental pathology in adult C. elegans
Source: PLoS Genet. 2025 Dec 3;21(12):e1011641. doi: 10.1371/journal.pgen.1011641 (PMC12674584; doi:10.1371/journal.pgen.1011641)
Supplement: S1 Table — Average number of animals scored and mean frequency abnormal is reported for all experiments. Corresponding figure panels are indicated. (XLSX) [file pgen.1011641.s006.xlsx]

## Sheet: Sheet1
Corresponding Fig	Condition	Average.Number.Scored	Mean.Frequency.Abnormal
1a	wild type, 4 days L1 arrest, - ethanol	49.3333	0.0683333
1a	daf-18(ok480), 4 days L1 arrest, - ethanol	0	0
1a	wild type, 4 days L1 arrest, + ethanol	50	0.00666667
1a	daf-18(ok480), 4 days L1 arrest, + ethanol	25.6667	0.49528
1a	wild type, 8 days L1 arrest, - ethanol	40.3333	0.252698
1a	daf-18(ok480), 8 days L1 arrest, - ethanol	0	0
1a	wild type, 8 days L1 arrest, + ethanol	46.6667	0.08
1a	daf-18(ok480), 8 days L1 arrest, + ethanol	7	1
1b	N2, empty vector RNAi	47.3333	0.297778
1b	N2, daf-18 RNAi	50	0.54
1c	wild type	35	0.0977778
1c	daf-18	8	1
1c	daf-18; age-1	31	0.254783
1d	N2, empty vector RNAi	47.3333	0.297778
1d	N2, lin-35 RNAi	49.6667	0.482721
1e	GFP RNAi	51.5	0.323214
1e	GFP + daf-18 RNAi	49.5	0.472475
1e	lin-35 + GFP RNAi	50	0.425
1e	lin-35 + daf-18 RNAi	47.75	0.437743
1f	N2, empty vector RNAi	50	0.00667
1f	N2, lin-35 RNAi	50	0.118
1f	daf-18(ok4880), empty vector RNAi	50.7	0.28
1f	daf-18(ok4880), lin-35 RNAi	50	0.293
1h	GFP RNAi	50	0.373333
1h	GFP + daf-2 RNAi	50	0.0533333
1h	lin-35 + GFP RNAi	50	0.56
1h	lin-35 + daf-2 RNAi	50	0.213333
1i	wild type, empty vector RNAi	48.6667	0.328889
1i	wild type, lin-35 RNAi	48.6667	0.486709
1i	fasn-1, empty vector RNAi	45	0.135833
1i	fasn-1, lin-35 RNAi	41.8333	0.258928
1i	cwn-1, empty vector RNAi	51.6667	0.185945
1i	cwn-1, lin-35 RNAi	52.5	0.333838
2a	wild type	48.6	0.321611
2a	ptr-23	43.8	0.159475
2a	wrt-1	42.4	0.18129
2a	wrt-10	44	0.157556
2b	empty vector	52.3333	0.388019
2b	ptr-23 RNAi	50	0.133333
2b	wrt-1 RNAi	44	0.129167
2b	wrt-10 RNAi	48.3333	0.209778
2c	wild type, empty vector RNAi	50	0.353333
2c	chn-1, empty vector RNAi	44.6667	0.509804
2c	wild type, ptr-23 RNAi	50	0.113333
2c	chn-1, ptr-23 RNAi	47	0.308376
2c	wild type, wrt-1 RNAi	50	0.0933333
2c	chn-1, wrt-1 RNAi	46.3333	0.207013
2c	wild type, wrt-10 RNAi	50	0.133333
2c	chn-1, wrt-10 RNAi	44.3333	0.245645
2d	wild type, empty vector RNAi	52.6667	0.502759
2d	wild type, daf-2 RNAi	50	0.153333
2d	ptr-23, empty vector RNAi	48.3333	0.344444
2d	ptr-23, daf-2 RNAi	50	0.173333
2d	wrt-1, empty vector RNAi	48.3333	0.296551
2d	wrt-1, daf-2 RNAi	50	0.0866667
2d	wrt-10, empty vector RNAi	50	0.24
2d	wrt-10, daf-2 RNAi	47.3333	0.114286
2e	wild type, empty vector RNAi	48.6667	0.227832
2e	wild type, daf-18 RNAi	46.6667	0.42
2e	ptr-23, empty vector RNAi	48.3333	0.131111
2e	ptr-23, daf-18 RNAi	47.6667	0.114264
2e	wrt-1, empty vector RNAi	48.6667	0.130725
2e	wrt-1, daf-18 RNAi	47.6667	0.127037
2e	wrt-10, empty vector RNAi	50.3333	0.106069
2e	wrt-10, daf-18 RNAi	47.3333	0.100952
2f	wild type, empty vector RNAi	50	0.34
2f	wild type, lin-35 RNAi	50	0.506667
2f	ptr-23, empty vector RNAi	51.3333	0.077037
2f	ptr-23, lin-35 RNAi	50.6667	0.0728205
2f	wrt-1, empty vector RNAi	50.6667	0.157949
2f	wrt-1, lin-35 RNAi	51.3333	0.139753
2f	wrt-10, empty vector RNAi	54.3333	0.159581
2f	wrt-10, lin-35 RNAi	49.3333	0.114444
2g	wild type, empty vector RNAi	50	0
2g	wild type,efl-1 RNAi	34.6	0.361505
2g	wild type, lin-9 RNAi	50	0.004
2g	daf-18(ok480), empty vector RNAi	42.8	0.477276
2g	daf-18(ok480),efl-1 RNAi	50	0
2g	daf-18(ok480), lin-9 RNAi	36.2	0.546325
2h	wild type	50	0.006
2h	daf-18	45.3	0.199333
2h	efl-1	42.8	0.002
2h	daf-18; efl-1	42	0.40927
3b	wild type, empty vector RNAi	50	0.297143
3b	wild type, daf-2 RNAi	50.3333	0.0333333
3b	wild type, ptr-23 RNAi	46	0.11
3b	wild type, wrt-1 RNAi	46.6667	0.133333
3b	wild type, wrt-10 RNAi	49.6667	0.193333
3b	ppw-1, empty vector RNAi	50.6667	0.523333
3b	ppw-1, daf-2 RNAi	53.3333	0.246667
3b	ppw-1, ptr-23 RNAi	49.3333	0.24
3b	ppw-1, wrt-1 RNAi	50.3333	0.216667
3b	ppw-1, wrt-10 RNAi	48.3333	0.223333
3b	rrf-1, empty vector RNAi	44.6667	0.19
3b	rrf-1, daf-2 RNAi	46.6667	0.166667
3b	rrf-1, ptr-23 RNAi	50.3333	0.266667
3b	rrf-1, wrt-1 RNAi	49.3333	0.18
3b	rrf-1, wrt-10 RNAi	53.3333	0.216667
3c	wild type, no rescue, empty vector RNAi	48.6667	0.321449
3c	wild type, no rescue, daf-2 RNAi	49	0.0875177
3c	wild type, no rescue, ptr-23 RNAi	50	0.133333
3c	wild type, no rescue, wrt-1 RNAi	49.6667	0.167891
3c	wild type, no rescue, wrt-10 RNAi	49.3333	0.162778
3c	rde-1, no rescue, empty vector RNAi	53.3333	0.186667
3c	rde-1, no rescue, daf-2 RNAi	51.3333	0.202716
3c	rde-1, no rescue, ptr-23 RNAi	52.3333	0.215366
3c	rde-1, no rescue, wrt-1 RNAi	53.6667	0.258562
3c	rde-1, no rescue, wrt-10 RNAi	53.3333	0.228889
3c	rde-1, hypodermis rescue, empty vector RNAi	47.6667	0.287557
3c	rde-1, hypodermis rescue, daf-2 RNAi	45.3333	0.140741
3c	rde-1, hypodermis rescue, ptr-23 RNAi	50.6667	0.105128
3c	rde-1, hypodermis rescue, wrt-1 RNAi	48	0.0951515
3c	rde-1, hypodermis rescue, wrt-10 RNAi	49.3333	0.0944444
3c	rde-1, germline rescue, empty vector RNAi	51.3333	0.305432
3c	rde-1, germline rescue, daf-2 RNAi	46.6667	0.303333
3c	rde-1, germline rescue, ptr-23 RNAi	56.3333	0.3029
3c	rde-1, germline rescue, wrt-1 RNAi	50	0.276667
3c	rde-1, germline rescue, wrt-10 RNAi	43.3333	0.236667
3c	rde-1, intestine rescue, empty vector RNAi	41.6667	0.291538
3c	rde-1, intestine rescue, daf-2 RNAi	42.3333	0.136709
3c	rde-1, intestine rescue, ptr-23 RNAi	47	0.247996
3c	rde-1, intestine rescue, wrt-1 RNAi	48	0.140606
3c	rde-1, intestine rescue, wrt-10 RNAi	48.6667	0.314783
3d	wild type, no rescue	49.9167	0.282177
3d	ptr-23, no rescue	50.4167	0.142062
3d	wrt-1, no rescue	50.0833	0.144706
3d	wrt-10, no rescue	50.0833	0.124771
3d	ptr-23, native promoter rescue	49.7778	0.300727
3d	wrt-1, native promoter rescue	48.3333	0.307875
3d	wrt-10, native promoter rescue	49	0.302583
3d	ptr-23, hypodermis rescue	28.1667	0.290602
3d	wrt-1, hypodermis rescue	34.6667	0.189037
3d	wrt-10, hypodermis rescue	32.6667	0.267089
3d	ptr-23, intestine rescue	28.1667	0.555442
3d	wrt-1, intestine rescue	25.1667	0.603618
3d	wrt-10, intestine rescue	23.1667	0.583466
3d	ptr-23, germline rescue	50.3333	0.14902
3d	wrt-1, germline rescue	49.8333	0.133878
3d	wrt-10, germline rescue	49.6667	0.140884
4c	wild type, empty vector RNAi	50.3333	0.307949
4c	wild type, pmk-1 RNAi	50	0.0733333
4c	wild type, irg-5 RNAi	40.75	0.165033
4c	wild type, dod-24 RNAi	50	0.195
4c	wild type, ugt-44 RNAi	49.75	0.125254
4c	wild type, asp-14 RNAi	42.5	0.241178
4c	wild type, T24C4.4 RNAi	43.25	0.209348
4c	wild type, F55G11.8 RNAi	50	0.278622
4c	wild type, cpr-3 RNAi	45	0.185678
4c	wild type, oac-6 RNAi	42	0.31836
4c	wild type, Y47H10A.5 RNAi	46.75	0.167297
4c	wild type, F56A4.2 RNAi	50.5	0.188462
4c	wild type, K08D8.5 RNAi	52	0.197586
4c	wild type, C18H9.6 RNAi	45	0.185536
4d	wild type, no rescue, empty vector RNAi	51	0.342143
4d	wild type, no rescue, pmk-1 RNAi	49.6667	0.0970833
4d	wild type, no rescue, dod-24 RNAi	49.3333	0.157857
4d	wild type, no rescue, ugt-44 RNAi	49.3333	0.140793
4d	wild type, no rescue, Y47H10A.5 RNAi	46	0.0932013
4d	ptr-23, intestine rescue, empty vector RNAi	43	0.57528
4d	ptr-23, intestine rescue, pmk-1 RNAi	47	0.0796078
4d	ptr-23, intestine rescue, dod-24 RNAi	49.6667	0.167891
4d	ptr-23, intestine rescue, ugt-44 RNAi	50.3333	0.146275
4d	ptr-23, intestine rescue, Y47H10A.5 RNAi	46.6667	0.113333
4d	wrt-1, intestine rescue, empty vector RNAi	42.3333	0.522517
4d	wrt-1, intestine rescue, pmk-1 RNAi	47.3333	0.147619
4d	wrt-1, intestine rescue, dod-24 RNAi	48.6667	0.156812
4d	wrt-1, intestine rescue, ugt-44 RNAi	52	0.159524
4d	wrt-1, intestine rescue, Y47H10A.5 RNAi	48.6667	0.0968116
4d	wrt-10, intestine rescue, empty vector RNAi	34.3333	0.587514
4d	wrt-10, intestine rescue, pmk-1 RNAi	50	0.0666667
4d	wrt-10, intestine rescue, dod-24 RNAi	39.6667	0.153413
4d	wrt-10, intestine rescue, ugt-44 RNAi	41	0.108333
4d	wrt-10, intestine rescue, Y47H10A.5 RNAi	39.3333	0.199259
4e	wild type, empty vector RNAi	49	0.225106
4e	wild type, daf-18 RNAi	51.3333	0.367654
4e	wild type, lin-35 RNAi	50	0.366667
4e	pmk-1(km25), empty vector RNAi	50	0.0333333
4e	pmk-1(km25), daf-18 RNAi	50	0.186667
4e	pmk-1(km25), lin-35 RNAi	50	0.04
S1a	GFP RNAi	50.6667	0.303077
S1a	daf-2 + GFP RNAi	50	0.092
S1a	daf-16 + GFP RNAi	50	0.243333
S1a	skn-1 + GFP RNAi	50	0.22
S1a	daf-2 + daf-16 RNAi	48.4	0.320231
S1a	daf-2 + skn-1 RNAi	50.4	0.238461
S1a	daf-16 + skn-1 RNAi	46.8	0.307426
S1b	wild type	52.3333	0.362807
S1b	daf-16 OE	48.3333	0.0888889
S1b	skn-1 GoF	53.3333	0.0355556
S1c	empty vector RNAi	43	0.338118
S1c	pmk-1 RNAi	36	0.277921
S1d	0 days starvation, wild type, empty vector RNAi	49.8571	0
S1d	0 days starvation, wild type, daf-18 RNAi	50	0
S1d	0 days starvation, wild type, lin-35 RNAi	50	0
S1d	1 days starvation, wild type, empty vector RNAi	46.8571	0.00285714
S1d	1 days starvation, wild type, daf-18 RNAi	43.6667	0
S1d	1 days starvation, wild type, lin-35 RNAi	46.3333	0
S2b	0 days starvation, wild type	49.8571	0
S2b	1 day starvation, wild type	46.8571	0.00285714
S2b	0 days starvation, chn-1	50	0
S2b	1 day starvation, chn-1	50	0
S3b	0 days starvation, wild type, no rescue	49.8571	0
S3b	1 day starvation, wild type, no rescue	46.8571	0.00285714
S3b	0 days starvation, ptr-23, intestine rescue	49	0
S3b	1 day starvation, ptr-23, intestine rescue	41.3333	0
S3b	0 days starvation, wrt-1, intestine rescue	46.3333	0
S3b	1 day starvation, wrt-1, intestine rescue	48.3333	0.00666667
S3b	0 days starvation, wrt-10, intestine rescue	46	0
S3b	1 day starvation, wrt-10, intestine rescue	34.3333	0
S4a	1 day starvation, wild type, empty vector	46.8571	0.00285714
S4a	0 days starvation, ptr-23, empty vector	49	0
S4a	1 day starvation, wild type, tra-1 RNAi	50	0.253333
S4a	0 days starvation, ptr-23, tra-1 RNAi	49.6667	0.167891
