# Supplementary material for: Early life starvation and Hedgehog-related signaling activate innate immunity downstream of daf-18/PTEN and lin-35/Rb causing developmental pathology in adult C. elegans
Source: PLoS Genet. 2025 Dec 3;21(12):e1011641. doi: 10.1371/journal.pgen.1011641 (PMC12674584; doi:10.1371/journal.pgen.1011641)
Supplement: S2 Table — Mean number of L1 larvae plated from starvation cultures, maximum and minimum number of L1 larvae plated, and half life is reported for all biological replicates for each experimental condition in S2 Fig. Source data is also provided detailing complete scoring. (XLSX) [file pgen.1011641.s007.xlsx]

## Sheet: Summary
Replicate	Strain	Genotype	Average Worms Plated	Range Plated	Half life
1	N2	wild type	95.8571	72-120	8.29859
1	ptr-23	ptr-23(ok3663)	82.0714	61-96	7.69915
1	wrt-1	wrt-1(tm1417)	85.3333	51-122	6.1093
1	wrt-10	wrt-10(aus36)	104	87-120	5.54772
2	N2	wild type	103.941	75-165	10.1356
2	ptr-23	ptr-23(ok3663)	81.6667	62-99	6.72598
2	wrt-1	wrt-1(tm1417)	126.214	68-186	7.99524
2	wrt-10	wrt-10(aus36)	80.6429	60-102	7.17468
3	N2	wild type	72	54-100	10.2099
3	ptr-23	ptr-23(ok3663)	93.2	72-106	8.91234
3	wrt-1	wrt-1(tm1417)	92.6667	66-123	9.22918
3	wrt-10	wrt-10(aus36)	96.7778	74-118	8.79039

## Sheet: Complete Data
Replicate	Strain	Date	Day	Volume	Plated	Survived	Fraction.Survived
1	N2	2023-10-07	1	100	104	104	1
1	ptr-23	2023-10-07	1	100	87	87	1
1	ptr-23	2023-10-07	2	100	77	77	1
1	wrt-1	2023-10-07	1	100	64	64	1
1	wrt-10	2023-10-07	1	100	120	120	1
1	N2	2023-10-08	2	100	92	92	1
1	ptr-23	2023-10-08	3	100	61	60	0.983607
1	wrt-1	2023-10-08	2	100	64	64	1
1	wrt-10	2023-10-08	2	100	99	99	1
1	N2	2023-10-09	3	100	96	84	0.875
1	ptr-23	2023-10-09	4	100	83	81	0.975904
1	wrt-1	2023-10-09	3	100	55	55	1
1	wrt-10	2023-10-09	3	100	117	73	0.623932
1	N2	2023-10-10	4	100	79	79	1
1	ptr-23	2023-10-10	5	100	74	62	0.837838
1	wrt-1	2023-10-10	4	100	51	39	0.764706
1	wrt-10	2023-10-10	4	100	102	89	0.872549
1	N2	2023-10-11	5	100	72	72	1
1	ptr-23	2023-10-11	6	100	72	59	0.819444
1	wrt-1	2023-10-11	5	200	96	43	0.447917
1	wrt-10	2023-10-11	5	100	87	79	0.908046
1	N2	2023-10-12	6	100	75	68	0.906667
1	ptr-23	2023-10-12	7	100	96	62	0.645833
1	wrt-1	2023-10-12	6	200	96	33	0.34375
1	wrt-10	2023-10-12	6	100	101	37	0.366337
1	N2	2023-10-13	7	100	111	51	0.459459
1	ptr-23	2023-10-13	8	100	92	38	0.413043
1	wrt-1	2023-10-13	7	200	120	49	0.408333
1	wrt-10	2023-10-13	7	100	101	8	0.0792079
1	N2	2023-10-14	8	100	120	80	0.666667
2	N2	2023-10-14	1	100	98	98	1
1	ptr-23	2023-10-14	9	100	78	20	0.25641
2	ptr-23	2023-10-14	1	100	81	81	1
1	wrt-1	2023-10-14	8	200	122	51	0.418033
2	wrt-1	2023-10-14	1	100	105	105	1
1	wrt-10	2023-10-14	8	100	105	15	0.142857
2	wrt-10	2023-10-14	1	100	81	81	1
1	N2	2023-10-15	9	100	104	48	0.461538
2	N2	2023-10-15	2	100	100	98	0.98
1	ptr-23	2023-10-15	10	100	74	12	0.162162
2	ptr-23	2023-10-15	2	100	72	72	1
1	wrt-1	2023-10-15	9	200	98	10	0.102041
2	wrt-1	2023-10-15	2	100	103	100	0.970874
1	wrt-10	2023-10-15	9	100	109	15	0.137615
2	wrt-10	2023-10-15	2	100	77	77	1
1	N2	2023-10-16	10	100	102	10	0.0980392
2	N2	2023-10-16	3	100	108	92	0.851852
1	ptr-23	2023-10-16	11	100	82	5	0.0609756
2	ptr-23	2023-10-16	3	100	69	65	0.942029
1	wrt-1	2023-10-16	10	200	72	11	0.152778
2	wrt-1	2023-10-16	3	100	95	90	0.947368
1	wrt-10	2023-10-16	10	100	102	0	0
2	wrt-10	2023-10-16	3	100	69	52	0.753623
1	N2	2023-10-17	11	100	90	4	0.0444444
2	N2	2023-10-17	4	100	120	114	0.95
1	ptr-23	2023-10-17	12	100	87	3	0.0344828
2	ptr-23	2023-10-17	4	100	92	82	0.891304
1	wrt-1	2023-10-17	11	200	108	4	0.037037
2	wrt-1	2023-10-17	4	100	111	99	0.891892
1	wrt-10	2023-10-17	11	100	101	0	0
2	wrt-10	2023-10-17	4	100	75	32	0.426667
1	N2	2023-10-18	12	200	90	24	0.266667
2	N2	2023-10-18	5	100	95	82	0.863158
1	ptr-23	2023-10-18	13	100	91	1	0.010989
2	ptr-23	2023-10-18	5	100	99	74	0.747475
1	wrt-1	2023-10-18	12	200	78	0	0
2	wrt-1	2023-10-18	5	100	153	125	0.816993
2	wrt-10	2023-10-18	5	100	60	50	0.833333
1	N2	2023-10-19	13	100	112	8	0.0714286
2	N2	2023-10-19	6	100	119	94	0.789916
1	ptr-23	2023-10-19	14	100	95	0	0
2	ptr-23	2023-10-19	6	100	87	52	0.597701
2	wrt-1	2023-10-19	6	100	120	101	0.841667
2	wrt-10	2023-10-19	6	100	60	54	0.9
1	N2	2023-10-20	14	100	95	0	0
2	N2	2023-10-20	7	100	111	100	0.900901
2	ptr-23	2023-10-20	7	100	62	29	0.467742
2	wrt-1	2023-10-20	7	100	186	126	0.677419
2	wrt-10	2023-10-20	7	100	83	54	0.650602
2	N2	2023-10-21	8	100	105	74	0.704762
3	N2	2023-10-21	1	100	71	71	1
2	ptr-23	2023-10-21	8	100	71	29	0.408451
3	ptr-23	2023-10-21	1	100	82	82	1
2	wrt-1	2023-10-21	8	100	164	105	0.640244
3	wrt-1	2023-10-21	1	100	88	88	1
2	wrt-10	2023-10-21	8	100	91	51	0.56044
3	wrt-10	2023-10-21	1	100	99	99	1
2	N2	2023-10-22	9	100	99	58	0.585859
3	N2	2023-10-22	2	100	61	61	1
2	ptr-23	2023-10-22	9	100	75	11	0.146667
3	ptr-23	2023-10-22	2	100	97	97	1
2	wrt-1	2023-10-22	9	100	151	60	0.397351
3	wrt-1	2023-10-22	2	100	79	79	1
2	wrt-10	2023-10-22	9	100	90	32	0.355556
3	wrt-10	2023-10-22	2	100	101	101	1
2	N2	2023-10-23	10	100	91	28	0.307692
3	N2	2023-10-23	3	100	58	57	0.982759
2	ptr-23	2023-10-23	10	100	90	4	0.0444444
3	ptr-23	2023-10-23	3	100	103	103	1
2	wrt-1	2023-10-23	10	100	121	25	0.206612
3	wrt-1	2023-10-23	3	100	75	73	0.973333
2	wrt-10	2023-10-23	10	100	95	15	0.157895
3	wrt-10	2023-10-23	3	100	83	82	0.987952
2	N2	2023-10-24	11	100	165	80	0.484848
3	N2	2023-10-24	4	100	57	55	0.964912
2	ptr-23	2023-10-24	11	100	90	2	0.0222222
3	ptr-23	2023-10-24	4	100	92	85	0.923913
2	wrt-1	2023-10-24	11	100	129	5	0.0387597
3	wrt-1	2023-10-24	4	100	80	71	0.8875
2	wrt-10	2023-10-24	11	100	72	3	0.0416667
3	wrt-10	2023-10-24	4	100	81	75	0.925926
2	N2	2023-10-25	12	100	123	50	0.406504
3	N2	2023-10-25	5	100	73	66	0.90411
2	ptr-23	2023-10-25	12	100	92	0	0
3	ptr-23	2023-10-25	5	100	94	81	0.861702
2	wrt-1	2023-10-25	12	75	120	0	0
3	wrt-1	2023-10-25	5	100	123	110	0.894309
2	wrt-10	2023-10-25	12	100	81	2	0.0246914
3	wrt-10	2023-10-25	5	100	84	77	0.916667
2	N2	2023-10-26	13	100	75	29	0.386667
3	N2	2023-10-26	6	100	78	63	0.807692
3	ptr-23	2023-10-26	6	100	106	74	0.698113
2	wrt-1	2023-10-26	13	100	141	0	0
3	wrt-1	2023-10-26	6	100	105	82	0.780952
2	wrt-10	2023-10-26	13	100	93	0	0
3	wrt-10	2023-10-26	6	100	74	66	0.891892
2	N2	2023-10-27	14	100	86	20	0.232558
3	N2	2023-10-27	7	100	69	51	0.73913
3	ptr-23	2023-10-27	7	100	98	65	0.663265
2	wrt-1	2023-10-27	14	50	68	0	0
3	wrt-1	2023-10-27	7	100	111	74	0.666667
2	wrt-10	2023-10-27	14	100	102	0	0
3	wrt-10	2023-10-27	7	100	91	82	0.901099
2	N2	2023-10-28	15	100	88	4	0.0454545
3	N2	2023-10-28	8	100	81	61	0.753086
3	ptr-23	2023-10-28	8	100	102	64	0.627451
3	wrt-1	2023-10-28	8	100	122	77	0.631148
3	wrt-10	2023-10-28	8	100	103	44	0.427184
2	N2	2023-10-29	16	100	82	1	0.0121951
3	N2	2023-10-29	9	100	92	60	0.652174
3	ptr-23	2023-10-29	9	100	84	44	0.52381
3	wrt-1	2023-10-29	9	100	89	54	0.606742
3	wrt-10	2023-10-29	9	100	99	44	0.444444
2	N2	2023-10-30	17	100	102	0	0
3	N2	2023-10-30	10	100	72	44	0.611111
3	ptr-23	2023-10-30	10	100	72	31	0.430556
3	wrt-1	2023-10-30	10	100	66	42	0.636364
3	wrt-10	2023-10-30	10	100	88	26	0.295455
3	N2	2023-10-31	11	100	54	23	0.425926
3	ptr-23	2023-10-31	11	100	99	30	0.30303
3	wrt-1	2023-10-31	11	100	87	31	0.356322
3	wrt-10	2023-10-31	11	100	117	15	0.128205
3	N2	2023-11-01	12	100	69	23	0.333333
3	ptr-23	2023-11-01	12	100	86	19	0.22093
3	wrt-1	2023-11-01	12	100	101	21	0.207921
3	wrt-10	2023-11-01	12	100	90	18	0.2
3	N2	2023-11-02	13	100	100	21	0.21
3	ptr-23	2023-11-02	13	100	76	12	0.157895
3	wrt-1	2023-11-02	13	100	81	16	0.197531
3	wrt-10	2023-11-02	13	100	118	10	0.0847458
3	N2	2023-11-03	14	100	57	11	0.192982
3	ptr-23	2023-11-03	14	100	104	2	0.0192308
3	wrt-1	2023-11-03	14	100	93	1	0.0107527
3	wrt-10	2023-11-03	14	100	111	10	0.0900901
3	N2	2023-11-04	15	100	78	8	0.102564
3	ptr-23	2023-11-04	15	100	103	0	0
3	wrt-1	2023-11-04	15	100	81	0	0
3	wrt-10	2023-11-04	15	100	99	4	0.040404
3	N2	2023-11-05	16	100	82	3	0.0365854
3	wrt-1	2023-11-05	16	100	101	0	0
3	wrt-10	2023-11-05	16	100	103	0	0
3	N2	2023-11-06	17	100	69	0	0
3	wrt-1	2023-11-06	17	100	94	0	0
3	wrt-10	2023-11-06	17	100	92	0	0
3	N2	2023-11-07	18	100	75	0	0
3	wrt-1	2023-11-07	18	100	92	0	0
3	wrt-10	2023-11-07	18	100	109	0	0
