# Supplementary material for: Early life starvation and Hedgehog-related signaling activate innate immunity downstream of daf-18/PTEN and lin-35/Rb causing developmental pathology in adult C. elegans
Source: PLoS Genet. 2025 Dec 3;21(12):e1011641. doi: 10.1371/journal.pgen.1011641 (PMC12674584; doi:10.1371/journal.pgen.1011641)
Supplement: S3 Table — Experimental details including sample collection, analysis parameters, and mapping efficiency are reported. Counts per million are reported for all mapped genes for each biological replicate in all experimental conditions. Fold changes, counts per million, p-values and false discovery rates are reported from the output of a generalized linear model. Fold changes, counts per million, p-values and false discovery rates are also reported from the output of an exact test for all comparisons between Hh-related gene RNAi-treated larvae and negative controls recovered on empty vector RNAi. Additionally, an exact test was performed pooling all biological replicates from the four Hh-related RNAi conditions and fold changes, counts per million, p-values and false discovery rates are reported. Finally, the complete gene enrichment output for all differentially expressed genes identified from the exact test on pooling all Hh-related RNAi treatment conditions from WormCat is provided. (XLSX) [file pgen.1011641.s008.xlsx]

## Sheet: README
Sample Collection
L1 larvae were starved in virgin s-basal medium for 8 days at 20°C. Arrested larvae were plated onto the indicated food source (RNAi) and grown for 68 hours prior to collection.
RNA-seq Analysis
WS273 was used in mapping and analysis
bowtie2-2.3.3.1-linux-x86_64 was used to map paired-end reads (bowtie2 -p 2 -k 1 -S)
HTSeq python-htseq 0.6.1p1-4build1 (amd64 binary) in ubuntu bionic was used to count reads
edgeR 3.38.4 was used for differential expression analysis. Count data was restricted to include only protein-coding genes (20,127).
The GLM was performed using edgeR functions glmQLFit followed and glmQLFTest
Contents
CPM: Counts per million for all mapped protein coding genes for indicated conditions
GLM: Results from fitting a Genewise Negative Binomial Generalized Linear Model and a Quasi-likelihood Test. This approach identified 365 genes that are differentially expressed in at least one of the conditions (ptr-23 RNAi, tra-1 RNAi, wrt-1 RNAi, wrt-10 RNAi) at FDR < 0.05
N2 ev vs N2 ptr-23_all: Differential expression analysis comparing ptr-23 RNAi relative to the empty vector control
N2 ev vs N2 tra-1_all: Differential expression analysis comparing tra-1 RNAi relative to the empty vector control
N2 ev vs N2 wrt-1_all: Differential expression analysis comparing wrt-1 RNAi relative to the empty vector control
N2 ev vs N2 wrt-10_all: Differential expression analysis comparing wrt-10 RNAi relative to the empty vector control
N2 ev vs N2 combined Hh: Differential expression analysis comparing all replicates of ptr-23, tra-1, wrt-1, and wrt-10 RNAi combined as a single condition relative to the empty vector control
WormCat_GeneEnrichment: Results from WormCat gene enrichment output for all differentially expressed genes (60) identified in the N2 ev vs N2 combined Hh analysis, including Fisher's exact test p-values for identified categories
WormCat_GeneClassifications: Results from WormCat gene classification output for all differentially expressed genes (60) identified in the N2 ev vs N2 combined Hh analysis
Mapping Efficiency
Condition	Replicate	Total mapped	Total Unmapped	Efficiency
N2 empty vector	2	31732232	3306229	0.90564
N2 empty vector	3	33255426	3911233	0.894765
N2 empty vector	4	32927173	3206740	0.911254
N2 ptr-23	2	33830756	3562599	0.904726
N2 ptr-23	3	33367342	4352269	0.884615
N2 ptr-23	4	28437598	4195807	0.871426
N2 tra-1	2	36962350	1884499	0.951489
N2 tra-1	3	31026138	3387545	0.901564
N2 tra-1	4	35625041	5972684	0.856418
N2 wrt-10	2	42504282	4953585	0.895621
N2 wrt-10	3	39104219	3667036	0.914264
N2 wrt-10	4	31777608	2981021	0.914237
N2 wrt-1	2	49226976	6361161	0.885566
N2 wrt-1	3	42708637	1663304	0.962515
N2 wrt-1	4	35452899	3884300	0.901256

## Sheet: CPMs
gene_id	symbol	sequence	N2_ev_r2	N2_ev_r3	N2_ev_r4	N2_ptr23_r2	N2_ptr23_r3	N2_ptr23_r4	N2_tra1_r2	N2_tra1_r3	N2_tra1_r4	N2_wrt1_r2	N2_wrt1_r3	N2_wrt1_r4	N2_wrt10_r2	N2_wrt10_r3	N2_wrt10_r4
WBGene00000001	aap-1	Y110A7A.10	207	255	268	202	241	217	266	230	317	282	335	284	306	311	225
WBGene00000002	aat-1	F27C8.1	28	36	30	39	35	46	49	22	66	48	46	55	72	59	43
WBGene00000003	aat-2	F07C3.7	59	49	82	57	68	67	41	57	54	78	65	98	76	77	66
WBGene00000004	aat-3	F52H2.2	158	205	145	146	160	174	153	146	242	230	175	207	234	210	194
WBGene00000005	aat-4	T13A10.10	66	69	84	66	54	60	47	59	78	60	55	89	90	64	62
WBGene00000006	aat-5	C55C2.5	50	40	64	58	38	68	38	36	78	64	47	75	62	62	57
WBGene00000007	aat-6	T11F9.4	71	66	115	93	59	96	64	41	116	108	68	102	106	69	88
WBGene00000010	aat-9	Y53H1C.1	297	300	353	296	308	301	315	247	436	468	342	384	308	367	342
WBGene00000016	abf-5	T22H6.5	46	30	41	37	32	34	32	32	35	55	36	35	80	43	44
WBGene00000017	abf-6	T22H6.7	124	108	90	120	93	114	90	83	134	119	129	140	216	126	97
WBGene00000018	abl-1	M79.1	303	278	298	325	298	312	280	249	338	437	297	343	335	358	299
WBGene00000020	abt-2	F12B6.1	107	149	151	143	119	136	111	83	190	193	148	153	151	126	119
WBGene00000022	abt-4	Y39D8C.1	425	429	443	281	398	352	316	335	357	392	364	373	291	401	421
WBGene00000034	abu-11	T01D1.6	12	2	9	30	0	8	9	3	13	4	17	2	3	7	2
WBGene00000035	ace-1	W09B12.1	60	58	68	73	54	70	59	60	72	87	66	85	91	78	87
WBGene00000036	ace-2	Y44E3A.2	123	106	133	82	84	106	94	70	149	140	100	123	122	113	126
WBGene00000037	ace-3	Y48B6A.8	7	21	10	13	9	18	15	6	10	13	11	8	23	12	15
WBGene00000039	acn-1	C42D8.5	34	67	36	40	63	24	35	73	59	77	56	58	70	73	44
WBGene00000040	aco-1	ZK455.1	2187	2004	2693	2067	1915	2304	2217	1850	2793	3179	2353	2738	2640	2317	2586
WBGene00000041	aco-2	F54H12.1	8572	9149	8911	9387	9238	8282	9786	8496	10358	13482	11022	10190	11555	10740	8805
WBGene00000050	acr-11	D2092.3	10	10	14	15	4	14	10	10	8	14	13	13	21	15	10
WBGene00000051	acr-12	R01E6.4	13	11	12	7	5	0	6	10	15	6	7	11	17	10	8
WBGene00000054	acr-15	F25G6.4	18	14	12	14	16	27	20	16	31	23	16	28	26	16	23
WBGene00000055	acr-16	F25G6.3	23	27	32	31	22	26	19	21	32	33	26	35	39	35	28
WBGene00000057	acr-18	F28F8.1	18	17	16	18	20	20	21	12	21	29	22	26	38	19	21
WBGene00000063	act-1	T04C12.6	9091	8273	8648	10644	8245	8193	9283	7519	10398	16809	10001	10235	12507	9424	9118
WBGene00000064	act-2	T04C12.5	13749	13214	13089	14191	14014	12352	14674	12445	15207	21002	17024	14565	17871	15883	13753
WBGene00000065	act-3	T04C12.4	3399	2983	3305	3596	3094	3128	3633	2803	3752	6570	3641	3722	4324	3329	3442
WBGene00000066	act-4	M03F4.2	12021	10732	11672	12941	10857	11450	12705	9911	13125	23883	12822	13984	12574	12482	12319
WBGene00000067	act-5	T25C8.2	4742	4327	5075	3904	4349	3926	4466	3939	4522	6782	4863	3985	4210	4615	4153
WBGene00000068	acy-1	F17C8.1	40	53	65	74	69	61	43	55	68	74	79	88	81	89	51
WBGene00000070	acy-3	C44F1.5	121	107	116	138	92	101	120	75	175	162	102	141	166	153	120
WBGene00000071	acy-4	T01C2.1	91	70	75	52	50	66	53	51	98	82	71	102	68	77	68
WBGene00000072	add-1	F39C12.2	26	19	20	24	17	20	24	18	26	27	13	33	27	32	26
WBGene00000073	add-2	F57F5.4	122	168	153	148	162	165	121	136	198	176	148	166	273	217	132
WBGene00000074	adm-2	C04A11.4	279	282	224	247	270	246	274	245	335	315	313	284	330	307	236
WBGene00000075	adm-4	ZK154.7	206	270	279	244	270	265	260	247	375	312	280	311	341	328	255
WBGene00000079	adr-1	H15N14.1	984	1117	1091	1041	1122	966	1177	994	1303	1682	1335	1173	1286	1302	1100
WBGene00000080	adr-2	T20H4.4	1442	1578	1550	1475	1567	1404	1533	1448	1998	2072	1677	1761	2028	1798	1506
WBGene00000081	ads-1	Y50D7A.7	1217	1205	1436	1276	1155	1212	1202	1080	1538	1661	1379	1368	1841	1388	1270
WBGene00000082	adt-1	C02B4.1	19	8	14	20	13	20	32	20	14	26	15	16	20	14	15
WBGene00000083	adt-2	F08C6.1	217	210	331	248	217	276	208	173	285	312	269	347	313	260	291
WBGene00000084	aex-1	D2030.10	78	113	105	72	60	91	68	67	91	98	81	95	146	79	101
WBGene00000085	aex-2	T14B1.2	10	8	9	12	12	6	3	6	6	12	9	14	17	16	4
WBGene00000086	aex-3	C02H7.3	51	62	53	55	66	53	49	51	60	97	55	86	64	73	55
WBGene00000088	aex-5	F32A7.6	87	107	100	108	64	83	73	85	130	101	98	94	124	101	85
WBGene00000089	aex-6	Y87G2A.4	33	36	26	35	18	33	29	24	35	34	47	34	26	30	27
WBGene00000090	age-1	B0334.8	1256	1369	1442	1263	1431	1274	1443	1278	1683	1926	1610	1492	1390	1702	1322
WBGene00000092	ags-3	F32A6.4	61	90	79	69	76	69	57	43	80	84	69	71	111	69	68
WBGene00000093	agt-1	Y62E10A.5	121	177	178	185	143	155	205	162	229	237	200	190	318	231	179
WBGene00000094	agt-2	F09E5.13	141	161	140	145	169	124	155	132	165	293	183	166	194	181	134
WBGene00000095	aha-1	C25A1.11	170	235	211	203	206	187	191	187	222	264	213	249	251	256	188
WBGene00000097	aip-1	F58E10.4	519	600	514	581	528	508	566	526	657	872	594	656	705	617	538
WBGene00000098	air-1	K07C11.2	2467	3095	2933	3133	2980	2854	2845	2677	3805	4416	3123	3443	4759	3417	2934
WBGene00000099	air-2	B0207.4	1321	1583	1308	1472	1482	1250	1390	1309	1709	1822	1649	1627	1966	1700	1256
WBGene00000100	ajm-1	C25A11.4	797	854	685	861	846	579	840	839	745	1248	984	712	1065	954	628
WBGene00000101	aka-1	D1022.7	3876	4376	4509	4128	4487	4056	4451	4110	5170	6645	5035	5240	4362	5240	4211
WBGene00000102	akt-1	C12D8.10	2351	2991	2696	2809	2550	2573	2696	2480	3296	3962	2955	3172	3467	3312	2853
WBGene00000103	akt-2	F28H6.1	131	155	157	124	142	148	156	111	176	209	157	178	228	186	128
WBGene00000105	alg-1	F48F7.1	1090	1144	1136	1220	1067	1080	1191	1067	1342	2137	1217	1355	1367	1304	1164
WBGene00000106	alg-2	T07D3.7	1259	1328	1117	1282	1404	980	1304	1243	1295	2097	1572	1262	1435	1558	1111
WBGene00000107	alh-1	F54D8.3	2719	2910	3096	2614	2784	2835	2912	2505	3464	3450	3370	3426	3358	3297	2966
WBGene00000109	alh-3	F36H1.6	1311	1329	1661	1281	1235	1371	1337	1179	1679	1701	1612	1724	1663	1578	1493
WBGene00000110	alh-4	T05H4.13	1193	1310	1350	1234	1266	1242	1328	1141	1571	1827	1390	1545	1493	1456	1366
WBGene00000111	alh-5	T08B1.3	71	77	67	104	87	80	92	97	114	147	119	115	166	93	104
WBGene00000112	alh-6	F56D12.1	745	841	873	899	783	797	835	698	1001	1218	1024	1001	1263	991	943
WBGene00000113	alh-7	F45H10.1	178	195	165	247	276	163	271	329	177	329	372	176	277	240	168
WBGene00000114	alh-8	F13D12.4	9187	9609	8597	9104	10278	7002	9574	9303	8967	13739	11717	8870	10026	11405	7753
WBGene00000115	alh-9	F01F1.6	2328	2251	2487	2575	2340	2494	2308	2032	3013	3175	2734	3217	3649	2800	2805
WBGene00000116	alh-10	C54D1.4	50	74	83	98	65	75	55	70	82	90	78	98	144	90	56
WBGene00000117	alh-11	F42G9.5	705	806	687	855	712	737	780	725	968	1106	879	972	1088	991	754
WBGene00000118	alh-12	Y69F12A.2	583	729	726	560	610	602	578	533	716	672	690	653	769	685	699
WBGene00000120	aly-1	C01F6.5	292	413	351	361	355	276	295	294	317	442	394	341	490	384	289
WBGene00000121	aly-2	F23B2.6	2880	3594	2653	3527	3440	2546	3193	3195	3270	4231	4217	3152	5158	4035	2622
WBGene00000122	aly-3	M18.7	2867	3263	2944	3205	2893	2794	2906	2680	3628	4157	3511	3501	4722	3459	3079
WBGene00000123	ama-1	F36A4.7	1465	1366	1519	1360	1793	1256	1909	1683	1451	2475	2071	1464	1196	1865	1406
WBGene00000133	amt-1	C05E11.4	181	130	125	254	151	154	178	160	249	312	217	267	418	256	229
WBGene00000135	amt-3	M195.3	17	15	10	15	6	13	14	8	18	16	7	9	8	15	17
WBGene00000136	amt-4	C05E11.5	175	212	259	193	206	223	178	181	270	209	241	292	225	217	244
WBGene00000137	amx-1	R13G10.2	305	410	398	336	353	359	334	319	483	447	447	454	416	431	385
WBGene00000138	amx-2	B0019.1	41	55	59	61	38	67	51	46	79	87	48	78	76	58	53
WBGene00000139	amx-3	F25C8.2	38	44	50	39	38	59	37	50	57	55	36	50	59	55	62
WBGene00000140	anc-1	ZK973.6	659	668	640	733	636	598	636	660	691	983	784	750	755	734	641
WBGene00000142	aos-1	C08B6.9	1221	1469	1389	1361	1394	1330	1332	1290	1785	1793	1617	1672	2131	1718	1375
WBGene00000143	apc-2	K06H7.6	876	1031	978	940	960	926	948	870	1185	1200	1121	1099	1259	1116	1017
WBGene00000144	apc-10	F15H10.3	277	325	342	345	351	281	259	308	370	464	379	368	577	374	319
WBGene00000145	apc-11	F35G12.9	551	545	497	517	487	497	523	473	639	599	685	629	809	614	502
WBGene00000146	ape-1	F46F3.4	3012	3351	3112	3194	3467	2792	3358	3047	3662	4393	3851	3524	3729	3889	2975
WBGene00000147	aph-1	VF36H2L.1	575	682	705	661	622	630	624	582	829	947	679	738	1015	755	710
WBGene00000148	aph-2	ZC434.6	597	767	760	714	664	755	640	639	868	1002	746	872	1048	892	739
WBGene00000149	apl-1	C42D8.8	1387	1342	1216	1459	1282	1113	1386	1284	1379	2361	1480	1421	1863	1472	1074
WBGene00000150	apm-1	F55A12.7	217	224	292	237	244	227	256	191	348	398	237	302	330	267	277
WBGene00000151	apn-1	T05H10.2	1164	1310	1158	1205	1237	994	1177	1210	1307	1292	1556	1163	1706	1440	1078
WBGene00000155	app-1	W03G9.4	2663	2941	2986	2685	2875	2916	2839	2506	3583	3909	3375	3532	3680	3603	3104
WBGene00000156	2025-04-01	K04G2.8	2381	2742	2570	2440	2593	2428	2652	2545	2940	3910	2997	2803	2559	3091	2469
WBGene00000157	aps-2	F02E8.3	143	225	164	185	144	170	176	139	265	263	168	231	294	223	176
WBGene00000158	apg-1	Y105E8A.9	980	1111	1190	1017	1074	1026	970	964	1267	1514	1110	1219	1021	1216	1191
WBGene00000159	aps-1	F29G9.3	513	744	645	667	567	542	593	532	684	819	637	666	1179	724	602
WBGene00000160	apb-1	Y71H2B.10	1222	1438	1349	1362	1508	1216	1423	1302	1598	2037	1488	1513	1502	1572	1410
WBGene00000161	apa-2	T20B5.1	670	756	871	724	769	822	700	621	917	975	881	891	958	841	804
WBGene00000162	apd-3	W09G10.4	622	690	587	664	697	530	634	681	614	840	760	572	670	782	556
WBGene00000163	apb-3	R11A5.1	1655	1928	1823	1718	1835	1677	1740	1706	2194	2511	2229	2033	2243	2230	1770
WBGene00000164	apm-3	F53H8.1	118	182	165	121	151	152	109	128	164	205	143	166	237	149	173
WBGene00000165	aps-3	Y48G8AL.14	250	272	104	453	657	51	424	823	78	652	892	92	374	402	63
WBGene00000168	apx-1	K08D9.3	1165	1253	1341	1250	1404	1103	1306	1210	1487	2063	1505	1547	1263	1548	1342
WBGene00000169	aqp-1	F32A5.5	354	358	364	270	247	266	256	237	363	382	262	359	444	333	323
WBGene00000170	aqp-2	C01G6.1	465	668	493	445	514	405	427	509	589	839	439	597	653	635	485
WBGene00000172	aqp-4	F40F9.9	82	67	113	117	84	107	80	69	115	105	86	124	134	99	100
WBGene00000175	aqp-7	M02F4.8	1189	954	1271	1244	952	1127	1033	812	1296	1969	1026	1554	1545	1204	1205
WBGene00000176	aqp-8	K02G10.7	265	282	353	267	244	292	239	239	388	378	419	437	382	311	350
WBGene00000177	aqp-9	K07A1.16	34	31	36	44	25	32	23	23	56	35	31	34	60	35	32
WBGene00000178	aqp-10	ZK1321.3	451	483	579	486	436	588	473	426	679	704	542	675	889	565	594
WBGene00000179	aqp-11	ZK525.2	234	261	278	289	223	296	226	208	333	407	263	356	378	236	302
WBGene00000180	arc-1	ZK1320.6	129	158	190	163	149	140	140	146	204	237	197	195	248	186	151
WBGene00000181	ard-1	F01G4.2	1004	1135	1057	1065	946	981	1076	894	1297	1455	1132	1160	1618	1185	1080
WBGene00000182	arf-1.2	B0336.2	4724	5157	5707	5287	4655	5350	5015	4288	6879	8693	5504	6515	7280	5720	5709
WBGene00000183	arf-3	F57H12.1	3249	3783	3560	4025	3526	3402	3578	3245	4355	6792	4163	4048	5095	3958	3372
WBGene00000184	arf-6	Y116A8C.12	386	468	406	482	414	397	355	389	530	614	444	554	494	405	434
WBGene00000186	ark-1	C01C7.1	672	745	707	679	833	653	755	728	900	1240	776	757	680	867	658
WBGene00000187	arl-1	F54C9.10	639	778	779	761	724	721	686	638	950	864	743	860	1082	910	810
WBGene00000188	arl-3	F19H8.3	36	54	55	49	75	54	59	80	57	61	71	95	55	68	71
WBGene00000189	arl-5	ZK632.8	277	360	315	313	328	299	271	265	391	396	330	410	506	399	305
WBGene00000190	arf-1.1	F45E4.1	12	4	6	12	15	9	6	4	12	20	12	12	18	13	7
WBGene00000192	arl-8	Y57G11C.13	2906	3522	3449	3335	3268	3232	2987	2715	4230	4554	3715	3865	4829	3771	3369
WBGene00000195	arr-1	F53H8.2	147	147	169	149	167	153	138	140	203	260	148	178	214	178	161
WBGene00000196	aars-1	W02B12.6	463	533	486	522	455	444	452	451	646	579	579	536	665	626	470
WBGene00000197	aars-2	F28H1.3	3779	4059	3738	4163	4290	3410	4528	3911	4343	5759	5101	4064	5361	4793	3752
WBGene00000198	art-1	C15F1.6	2140	2471	2614	2673	2185	2352	2534	2196	2964	4502	2665	2877	3215	2766	2430
WBGene00000199	arx-1	Y71F9AL.16	764	810	860	811	739	779	755	760	1026	1004	865	967	826	902	924
WBGene00000200	arx-2	K07C5.1	1543	1954	1755	1812	1795	1750	1667	1538	2201	2448	1940	2127	2391	2062	1751
WBGene00000201	arx-3	Y79H2A.6	566	768	658	689	668	663	684	652	808	1039	735	831	870	850	768
WBGene00000202	exos-4.2	Y6D11A.1	710	800	618	912	905	458	811	998	608	1222	1043	712	831	874	477
WBGene00000203	arx-5	Y37D8A.1	639	591	599	567	583	607	588	528	660	943	728	656	969	679	591
WBGene00000204	arx-6	C35D10.16	581	766	746	798	769	683	711	692	925	1245	790	818	969	983	757
WBGene00000205	arx-7	M01B12.3	424	429	435	514	452	454	498	446	536	845	615	555	707	551	529
WBGene00000206	asb-1	F35G12.10	3284	3620	3655	3636	3526	3328	3682	3138	4166	5439	4265	3746	5809	4135	3646
WBGene00000207	asb-2	F02E8.1	2658	2471	2550	2802	2562	2197	2714	2307	2774	4417	2954	2841	3619	2945	2395
WBGene00000208	trip-4	Y53F4B.15	473	497	523	454	499	452	462	424	517	639	548	479	753	546	426
WBGene00000209	asg-1	K07A12.3	1971	2184	2098	2280	2163	2069	2225	1923	2618	3492	2728	2365	3658	2544	2339
WBGene00000210	asg-2	C53B7.4	505	560	610	660	565	534	507	450	688	875	591	657	860	589	551
WBGene00000211	asm-1	B0252.2	79	94	86	75	71	101	57	78	107	97	104	103	152	107	81
WBGene00000212	asm-2	ZK455.4	66	74	68	49	57	58	47	48	71	84	44	60	68	47	67
WBGene00000213	asm-3	W03G1.7	36	41	29	43	14	33	33	34	31	50	38	32	73	39	29
WBGene00000214	asp-1	Y39B6A.20	31011	26987	27022	26944	28022	20177	29064	26419	27517	49405	30032	24068	29437	28829	23064
WBGene00000215	asp-2	T18H9.2	5762	6336	6964	5216	5433	5497	5417	4899	7213	7715	5735	6544	5569	6220	5773
WBGene00000216	asp-3	H22K11.1	9682	9889	9255	9116	9344	8152	9641	8696	10637	15111	10351	9724	11096	9957	8320
WBGene00000217	asp-4	R12H7.2	3069	4041	3399	3051	3326	3029	2840	2974	3783	3361	3933	3610	4453	4104	3110
WBGene00000218	asp-5	F21F8.3	5126	4983	4860	4650	4528	4221	4842	4077	5571	8032	4768	5012	5522	5009	4314
WBGene00000219	asp-6	F21F8.7	11714	11456	11201	9724	10878	9003	10433	10204	11439	16085	11177	9932	11960	12042	9364
WBGene00000220	atf-2	K08F8.2	25	40	24	20	51	17	25	32	39	25	36	27	24	57	16
WBGene00000221	atf-4	T04C10.4	521	566	541	553	560	483	510	472	580	764	585	559	670	601	526
WBGene00000222	atf-6	F45E6.2	148	197	194	172	174	171	159	166	190	268	187	231	226	244	201
WBGene00000223	atf-7	C07G2.2	3328	3465	3519	3607	3394	3168	3371	3092	3890	5560	3774	3811	3667	3791	3180
WBGene00000224	atgp-1	F26D10.9	297	344	299	323	335	291	290	276	385	472	366	378	485	371	303
WBGene00000225	atgp-2	C38C6.2	170	159	140	157	147	114	178	143	158	251	189	173	191	208	136
WBGene00000226	atl-1	T06E4.3	1849	2152	2430	1927	2099	2209	2215	2012	2623	2554	2398	2624	1930	2625	2216
WBGene00000227	atm-1	Y48G1BL.2	562	533	620	541	641	588	614	543	746	819	657	663	521	733	620
WBGene00000228	atn-1	W04D2.1	1742	1874	2023	1896	1600	2237	1771	1492	2444	2450	1968	2601	2450	2217	2212
WBGene00000229	atp-2	C34E10.6	24905	25359	25433	27672	27431	22642	28535	24969	28710	48594	32097	28146	33990	29810	25043
WBGene00000230	atp-3	F27C1.7	5059	5987	5422	5819	5617	5035	5572	5024	6541	9393	6385	6330	8167	6292	5510
WBGene00000231	atx-2	D2045.1	3163	3132	2382	3545	3819	2044	3775	3390	2740	6063	4512	2558	3363	3734	2202
WBGene00000232	avr-14	B0207.12	8	14	10	13	8	11	12	11	11	23	6	10	19	10	9
WBGene00000233	avr-15	R11G10.1	99	90	113	109	84	113	93	87	133	170	114	118	167	134	91
WBGene00000235	baf-1	B0464.7	1554	1627	1538	1575	1617	1503	1438	1287	1870	1879	1921	1806	2527	1842	1598
WBGene00000236	bag-1	F57B10.11	729	864	740	797	785	757	736	690	884	1021	944	791	1261	926	726
WBGene00000237	bam-2	Y71F9AR.1	134	133	141	129	121	126	120	111	184	226	127	171	182	164	127
WBGene00000238	bar-1	C54D1.6	52	40	46	61	40	43	41	41	42	64	45	46	81	58	47
WBGene00000239	bas-1	C05D2.4	234	267	268	248	232	255	248	203	323	333	263	320	428	318	287
WBGene00000240	pah-1	K08F8.4	214	264	300	274	257	278	227	201	282	330	313	304	333	282	275
WBGene00000245	bca-1	T13C5.5	128	139	153	148	115	105	95	107	137	150	130	124	195	150	111
WBGene00000247	bec-1	T19E7.3	308	406	369	378	387	302	329	351	442	489	399	363	533	449	348
WBGene00000248	ben-1	C54C6.2	520	549	657	578	540	568	515	522	716	778	552	681	640	707	614
WBGene00000249	bir-1	T27F2.3	989	1134	905	1009	1001	883	955	882	1276	1496	1197	1191	1808	1246	987
WBGene00000250	bir-2	C50B8.2	606	752	589	698	697	621	746	629	777	1042	818	693	930	769	623
WBGene00000253	bli-3	F56C11.1	180	215	229	237	190	226	194	168	301	357	200	285	294	229	218
WBGene00000254	bli-4	K04F10.4	2563	2748	2891	2797	2781	2788	2885	2518	3506	3769	3174	3282	3422	3246	2922
WBGene00000256	bli-6	Y73B6BL.34	205	115	114	331	145	168	267	122	163	314	261	196	298	175	141
WBGene00000257	bmk-1	F23B12.8	1538	1829	1721	1698	1850	1381	1776	1714	1750	2229	2150	1696	1910	1977	1403
WBGene00000259	bpl-1	F13H8.10	491	599	591	557	576	471	520	506	634	771	666	604	736	677	567
WBGene00000262	bra-1	F54B11.6	110	129	103	88	98	94	98	82	117	106	107	111	149	124	82
WBGene00000263		F23H11.5	2111	2313	2200	2382	2268	2197	2360	1975	2837	3133	2735	2561	3254	2510	2361
WBGene00000264	brc-1	C36A4.8	369	407	363	401	416	387	400	345	453	650	420	438	475	466	371
WBGene00000265	brd-1	K04C2.4	429	515	469	488	527	411	494	469	571	694	547	511	587	557	445
WBGene00000266	bre-1	C53B4.7	168	173	185	210	172	215	196	122	276	261	193	246	378	179	203
WBGene00000267	bre-2	Y39E4B.9	22	21	21	17	12	17	14	13	20	45	27	23	39	27	19
WBGene00000268	bre-3	B0464.4	1082	1187	1336	1206	1135	1341	1121	1039	1584	1702	1319	1559	1518	1404	1426
WBGene00000269	bre-4	Y73E7A.7	114	173	139	154	152	147	122	143	184	206	161	174	202	195	154
WBGene00000270	bre-5	T12G3.8	254	309	295	283	295	294	299	238	376	351	285	347	430	319	318
WBGene00000271	brf-1	F45E12.2	1474	1625	1576	1444	1612	1480	1607	1501	1929	2307	1818	1848	1539	1964	1527
WBGene00000273	brp-1	Y79H2A.1	1725	1692	1407	2018	1921	1376	1825	1725	1629	2815	2068	1626	2661	2151	1437
WBGene00000274	btf-1	F15D4.1	966	1171	1163	973	1159	967	1057	1018	1281	1296	1229	1179	1029	1258	1114
WBGene00000275	bub-1	R06C7.8	3632	3892	3809	3759	3940	3392	3788	3660	4439	4970	4765	4155	4566	4762	3541
WBGene00000276	byn-1	F57B9.5	885	1004	1000	1049	977	925	1026	942	1264	1616	1163	1120	1216	1129	1057
WBGene00000277	cab-1	C23H4.1	701	652	682	758	660	648	652	600	759	1102	720	742	788	719	665
WBGene00000279	cah-1	F54D8.4	17	46	29	38	40	40	28	27	33	38	43	29	57	44	32
WBGene00000281	cah-3	K05G3.3	343	356	437	402	351	368	333	289	444	551	408	480	427	413	412
WBGene00000282	cah-4	R01E6.3	487	559	571	586	576	545	492	436	618	805	651	579	814	598	584
WBGene00000283	cah-5	R173.1	144	158	165	157	174	153	135	158	172	231	169	201	219	178	149
WBGene00000284	cah-6	T28F2.3	24	19	23	17	12	15	20	16	16	19	27	21	29	22	17
WBGene00000285	cal-1	C13C12.1	61	41	59	55	43	47	57	33	76	64	66	60	82	75	49
WBGene00000286	cal-2	C18E9.1	74	90	100	68	65	100	58	60	106	76	73	90	122	76	88
WBGene00000288	cal-4	T07G12.1	15	16	29	18	22	26	25	17	35	27	31	36	31	26	14
WBGene00000289	cam-1	C01G6.8	1275	1554	1637	1241	1447	1562	1426	1141	1718	1908	1593	1849	1370	1745	1625
WBGene00000292	cap-1	D2024.6	1210	1450	1422	1450	1395	1256	1322	1200	1674	1824	1633	1554	2028	1633	1369
WBGene00000293	cap-2	M106.5	1178	1397	1343	1351	1313	1161	1278	1180	1582	1919	1479	1525	2032	1614	1371
WBGene00000294	cas-1	F41G4.2	1018	1105	950	1175	978	994	1035	940	1297	1622	1224	1261	1448	1214	1109
WBGene00000296	cat-2	B0432.5	8	15	8	12	6	9	8	5	10	10	6	12	21	5	10
WBGene00000298	cat-4	F32G8.6	172	255	235	193	214	212	216	210	267	207	251	247	312	259	241
WBGene00000301	cav-1	T13F2.8	1408	1960	1594	1339	1550	1233	1253	1166	1575	1855	1645	1682	2327	1816	1343
WBGene00000302	cav-2	C56A3.7	16	16	6	30	15	10	7	13	23	22	17	19	48	14	16
WBGene00000366	cbp-1	R10E11.1	3618	3676	3362	3651	4040	2839	4092	3687	3592	5616	4470	3527	3587	4483	3027
WBGene00000367	cca-1	C54D2.5	128	120	149	131	126	142	116	94	174	190	129	158	149	150	133
WBGene00000368	ccb-1	T28F2.5	49	62	59	61	72	59	45	45	64	75	69	63	81	67	69
WBGene00000369	ccf-1	Y56A3A.20	1865	1962	2080	1967	1941	1897	1979	1878	2287	3352	2254	2230	2006	2204	2101
WBGene00000370	ccg-1	Y73F8A.6	615	647	574	652	567	581	599	526	645	674	745	670	917	731	577
WBGene00000371	cox-5B	F26E4.9	2006	2552	2199	2792	2313	2036	2298	2193	2878	4009	2566	2534	4468	2649	2206
WBGene00000373	cyp-14A5	F08F3.7	54	53	39	20	39	44	24	31	54	55	43	57	58	41	36
WBGene00000375	cyp-44A1	ZK177.5	551	623	615	646	612	544	571	514	781	698	694	720	878	725	629
WBGene00000376	ccr-4	ZC518.3	4798	5153	5923	5024	5205	5406	5459	4844	6657	8425	5941	6402	5235	6173	5684
WBGene00000377	cct-1	T05C12.7	5692	6567	6598	5775	6499	6077	6655	5819	8105	8239	7974	7100	7452	7742	6856
WBGene00000378	cct-2	T21B10.7	5533	6081	6110	6078	6219	5443	6501	5644	7131	9824	7369	6495	8060	7111	6131
WBGene00000379	cct-4	K01C8.10	4728	5610	5326	5243	5613	4831	5539	4857	6133	7615	6475	5773	7378	6252	5381
WBGene00000380	cct-5	C07G2.3	5539	6151	6387	5830	6315	5932	6335	5720	7418	8531	7358	6833	9381	7328	6368
WBGene00000381	cct-6	F01F1.8	5514	5790	6250	5645	5628	5467	5977	5208	7122	8307	7022	6456	7741	6605	6241
WBGene00000382	cdc-6	C43E11.10	1506	1840	1660	1830	1791	1556	1736	1631	2000	2605	2016	1854	2378	1986	1596
WBGene00000383	cdc-14	C17G10.4	2551	2890	2798	2672	2748	2547	2668	2477	3273	4135	3142	3124	2915	3130	2646
WBGene00000386	cdc-25.1	K06A5.7	3650	4198	4169	3786	4069	3964	3967	3453	5078	5145	4687	4949	4018	4730	4340
WBGene00000387	cdc-25.2	F16B4.8	1043	1264	1133	1101	1109	1021	1111	999	1318	1793	1313	1156	1438	1419	1101
WBGene00000388	cdc-25.3	ZK637.11	813	871	911	804	852	839	802	711	1123	1045	898	1056	985	999	824
WBGene00000390	cdc-42	R07G3.1	2620	2979	3189	2935	2919	3104	2885	2640	3804	4723	3122	3735	3383	3457	3348
WBGene00000391	cdd-1	C47D2.2	21	15	19	15	18	21	16	23	31	45	23	15	39	19	13
WBGene00000392	cdd-2	F49E8.4	524	662	625	564	630	570	646	503	817	772	716	730	911	717	657
WBGene00000393	cdf-1	C15B12.7	364	481	466	452	384	414	380	380	525	590	495	527	628	503	439
WBGene00000395	cdh-3	ZK112.7	205	214	231	168	189	209	153	169	267	215	184	269	174	208	175
WBGene00000396	cdh-4	F25F2.2	1647	1768	1997	1532	1840	1823	1782	1414	2097	2287	1867	2102	1685	2049	1752
WBGene00000397	cdh-5	F08B4.2	27	29	44	17	27	18	20	26	20	21	26	25	27	30	24
WBGene00000403	casy-1	B0034.3	507	560	584	554	506	501	503	465	605	850	561	690	715	650	496
WBGene00000405	cdk-1	T05G5.3	3089	3322	3192	3173	3197	2986	3223	2829	3988	4115	3873	3639	4496	3978	3288
WBGene00000406	cdk-4	F18H3.5	135	130	127	119	126	108	103	96	122	142	121	121	134	127	118
WBGene00000407	cdk-5	T27E9.3	329	396	370	323	364	335	363	341	472	398	425	439	401	433	324
WBGene00000408	cdk-7	Y39G10AL.3	400	510	446	527	423	435	491	437	605	763	446	518	814	525	429
WBGene00000409	cdk-8	F39H11.3	498	610	575	585	649	497	572	600	678	1046	744	626	830	717	515
WBGene00000410	cdk-9	H25P06.2	204	246	231	226	216	213	194	185	265	316	268	262	264	241	220
WBGene00000411	cdl-1	R06F6.1	4251	5118	4537	4817	4961	4222	4673	4278	5451	7206	5378	5225	5733	5532	4476
WBGene00000413	cdt-1	Y54E10A.15	755	954	913	844	885	823	850	902	1018	1466	983	990	755	1062	789
WBGene00000414	cec-1	ZK1236.2	374	431	335	375	337	278	288	403	389	539	465	375	644	439	309
WBGene00000415	ced-1	Y47H9C.4	731	716	706	620	674	646	716	652	847	1023	871	766	771	818	705
WBGene00000416	ced-2	Y41D4B.13	1039	1365	1107	1156	1225	1043	1139	1085	1380	1594	1234	1230	1663	1365	1098
WBGene00000417	ced-3	C48D1.2	2323	2787	2566	2724	2702	2533	2716	2485	3393	4479	2720	3155	2959	3198	2767
WBGene00000418	ced-4	C35D10.9	504	541	662	515	571	626	563	494	709	846	592	697	550	702	687
WBGene00000419	ced-5	C02F4.1	1902	2184	2338	1877	2109	2106	2073	2012	2854	2806	2367	2513	2071	2573	2407
WBGene00000420	ced-6	F56D2.7	962	1095	1059	1018	1033	980	1039	940	1259	1500	1167	1181	1262	1253	1019
WBGene00000421	ced-7	C48B4.4	2811	3060	3243	2802	2963	3096	3039	2768	3949	4115	3410	3694	2883	3508	3168
WBGene00000422	ced-8	F08F1.5	48	51	51	43	42	52	53	29	56	84	51	53	84	44	43
WBGene00000423	ced-9	T07C4.8	1266	1435	1454	1343	1499	1318	1359	1297	1855	1721	1825	1679	1928	1804	1433
WBGene00000424	ced-10	C09G12.8	454	574	649	613	539	584	535	497	754	971	492	775	641	616	608
WBGene00000425	ced-11	ZK512.3	90	100	74	69	67	79	72	63	89	116	97	88	141	84	103
WBGene00000426	ced-12	Y106G6E.5	971	1190	1123	1150	1165	1019	1083	1036	1389	1304	1316	1345	1595	1383	1141
WBGene00000431	ceh-6	K02B12.1	9	23	19	15	8	8	9	15	12	20	16	18	24	17	11
WBGene00000437	ceh-13	R13A5.5	51	99	97	87	86	62	64	50	94	133	78	87	132	92	73
WBGene00000438	ceh-14	F46C8.5	31	19	23	30	22	29	33	19	28	40	33	35	25	38	21
WBGene00000439	ceh-16	C13G5.1	16	14	15	12	6	4	10	4	14	23	4	12	19	10	12
WBGene00000441	ceh-18	ZC64.3	85	92	106	92	96	88	90	69	121	144	71	116	124	100	92
WBGene00000443	ceh-20	F31E3.1	97	131	109	114	127	116	104	83	132	152	132	122	176	126	110
WBGene00000444	ceh-21	T26C11.6	254	293	269	300	316	235	313	263	283	455	378	251	318	350	196
WBGene00000448	pros-1	K12H4.1	15	29	23	21	18	30	23	27	29	37	21	28	36	26	26
WBGene00000449	ceh-27	F46F3.1	27	36	38	28	19	36	31	16	32	44	32	47	46	37	31
WBGene00000453	ceh-32	W05E10.3	113	141	155	107	109	114	86	104	126	187	118	176	182	144	115
WBGene00000455	ceh-34	C10G8.6	19	18	22	7	14	10	11	14	26	33	16	22	31	24	10
WBGene00000457	ceh-36	C37E2.4	15	22	17	12	21	11	12	10	19	15	10	23	27	22	11
WBGene00000458	ceh-37	C37E2.5	64	82	59	67	71	61	71	48	84	104	53	75	97	62	78
WBGene00000459	ceh-38	F22D3.1	2557	2837	2865	2963	2644	2543	2554	2621	3305	4497	2937	3229	3284	3030	2758
WBGene00000460	ceh-39	T26C11.7	488	664	515	604	624	513	536	562	640	909	632	560	662	636	492
WBGene00000461	ceh-40	F17A2.5	49	86	67	59	80	66	56	57	68	74	74	66	111	95	58
WBGene00000462	ceh-41	T26C11.5	126	142	142	122	135	151	152	137	209	189	152	196	182	160	190
WBGene00000463	ceh-43	C28A5.4	41	79	67	46	64	54	57	42	56	71	56	65	73	58	54
WBGene00000464	ceh-44	Y54F10AM.4	832	897	796	906	891	709	913	855	935	1160	983	959	1145	1004	764
WBGene00000465	cpg-1	C07G2.1	32098	30152	26267	34934	35574	23586	37079	33062	31041	59961	41797	27972	37175	38941	25486
WBGene00000466	cel-1	C03D6.3	603	673	696	674	599	628	641	631	820	880	777	799	803	806	656
WBGene00000467	cep-1	F52B5.5	655	783	677	741	698	669	680	678	812	916	810	841	886	833	676
WBGene00000469	ces-2	ZK909.4	61	69	60	47	55	73	55	47	74	91	51	68	109	60	64
WBGene00000472	cey-1	F33A8.3	7943	8577	7171	8642	8571	6869	8397	7498	8727	12313	10218	8508	11175	9730	7447
WBGene00000473	cey-2	F46F11.2	25619	30790	25945	29600	31487	22529	28876	27702	30068	38782	36266	26799	42597	34285	23907
WBGene00000474	cey-3	M01E11.5	6063	6776	6288	6614	6913	5582	6375	6060	7488	8470	8177	6616	10933	8056	6098
WBGene00000475	cey-4	Y39A1C.3	7603	7398	6122	8326	8395	5355	8317	7536	7207	13929	9931	6585	10657	9040	5988
WBGene00000476	cfi-1	T23D8.8	17	27	17	23	23	29	27	20	18	33	29	28	33	26	26
WBGene00000477	cft-1	C18C4.2	11	13	14	6	9	19	11	12	18	21	7	25	17	13	16
WBGene00000478	cfz-2	F27E11.3	97	131	113	77	88	111	80	70	112	133	88	108	131	91	107
WBGene00000479	cgh-1	C07H6.5	35416	38007	39708	40026	39553	34666	41401	35726	45690	70506	43378	40964	46807	43781	38991
WBGene00000480	cgp-1	Y38C9A.2	1723	1812	1596	1822	1913	1414	1885	1630	1973	2666	2212	1818	2196	2163	1687
WBGene00000481	cha-1	ZC416.8	35	23	34	40	26	25	25	27	42	23	24	25	35	27	20
WBGene00000482	chd-3	T14G8.1	925	1088	914	1050	1056	772	1003	876	987	1406	1201	1015	1139	1151	875
WBGene00000485	che-3	F18C12.1	25	26	32	28	33	34	24	23	31	34	17	29	31	26	32
WBGene00000492	che-13	F59C6.7	18	13	12	8	9	10	9	8	9	9	13	13	18	18	8
WBGene00000493	che-14	F56H1.1	8	18	12	13	9	14	9	14	13	11	12	13	23	18	16
WBGene00000496	chs-1	T25G3.2	7491	8131	8791	7355	8468	8004	8468	7575	10238	11031	10018	9654	7669	10249	8581
WBGene00000497	chs-2	F48A11.1	108	101	93	98	92	75	120	100	96	138	124	87	141	109	86
WBGene00000498	chk-1	Y39H10A.7	1308	1502	1338	1377	1472	1297	1465	1338	1585	1766	1753	1525	1755	1726	1375
WBGene00000499	chk-2	Y60A3A.12	70	66	70	96	72	65	73	53	93	105	75	63	71	72	69
WBGene00000500	chn-1	T09B4.10	568	686	620	675	696	617	582	621	753	852	702	780	1004	774	663
WBGene00000501	cho-1	C48D1.3	22	15	24	14	14	18	11	17	26	19	13	28	26	16	12
WBGene00000502	chp-1	Y110A7A.13	1098	1208	1308	1267	1260	1085	1102	1090	1518	1714	1522	1347	1843	1458	1261
WBGene00000503	cht-1	C04F6.3	846	1069	940	685	821	765	750	598	961	1263	911	972	1155	991	817
WBGene00000506	cic-1	H14E04.5	128	176	151	141	159	146	135	132	175	200	172	189	265	196	152
WBGene00000507	cit-1.1	F44B9.4	397	487	512	460	454	401	461	411	523	787	412	545	446	478	451
WBGene00000508	cit-1.2	F44B9.3	339	406	488	361	395	441	405	327	496	717	407	518	391	469	478
WBGene00000509	cka-1	C28D4.2	717	855	858	740	728	917	790	697	1051	1126	845	967	853	903	866
WBGene00000510	cka-2	C52B9.1	28	31	19	23	20	29	20	26	33	45	13	29	45	37	41
WBGene00000511	ckb-1	B0285.8	30	26	30	41	27	38	27	28	42	32	32	37	49	31	37
WBGene00000512	ckb-2	B0285.9	143	114	109	150	113	149	116	105	199	207	124	163	353	144	105
WBGene00000514	ckb-4	F22F7.5	63	61	62	41	74	60	58	52	84	75	64	63	96	75	60
WBGene00000515	ckc-1	T27A10.3	123	156	172	138	152	143	159	103	193	249	132	165	210	180	154
WBGene00000516	cki-1	T05A6.1	73	97	80	51	80	74	61	72	95	96	58	92	93	75	78
WBGene00000517	cki-2	T05A6.2	589	722	704	672	672	670	722	632	855	1143	773	729	817	757	702
WBGene00000518	ckk-1	C05H8.1	43	30	29	42	22	37	26	37	40	57	30	44	52	31	31
WBGene00000519	cku-70	Y47D3A.4	342	419	379	400	405	339	371	347	477	439	402	395	483	451	359
WBGene00000520	cku-80	R07E5.8	644	735	661	741	767	620	709	676	871	948	887	806	940	837	701
WBGene00000522	clc-1	C09F12.1	86	127	110	81	92	132	76	94	88	103	106	111	138	126	105
WBGene00000523	clc-2	C01C10.1	8	16	17	18	23	22	9	14	20	24	23	19	21	18	20
WBGene00000524	clc-3	ZK563.4	9	13	6	14	8	12	11	11	14	23	16	11	23	18	8
WBGene00000526	clc-5	C01C10.4	9	13	17	16	13	22	15	16	30	27	5	21	25	19	15
WBGene00000527	cle-1	C36B1.1	475	442	441	472	396	414	439	340	487	681	471	530	582	506	415
WBGene00000528	clh-1	T27D12.2	352	428	421	455	355	425	357	314	512	557	430	499	551	378	447
WBGene00000529	clh-2	B0491.8	15	20	27	12	10	27	18	21	32	33	17	19	34	17	27
WBGene00000530	clh-3	E04F6.11	365	384	435	334	378	421	377	389	503	524	456	521	392	482	469
WBGene00000531	clh-4	T06F4.2	14	9	8	13	10	18	14	9	18	34	17	17	13	16	11
WBGene00000532	clh-5	C07H4.2	1336	1504	1616	1355	1422	1516	1401	1273	1969	2102	1529	1915	1803	1738	1629
WBGene00000533	clh-6	R07B7.1	891	1044	1170	901	1002	1119	1081	990	1406	1213	1118	1220	1201	1249	1169
WBGene00000534	cpi-2	R01B10.1	861	1106	803	948	935	786	901	820	1037	1272	1032	870	1475	1068	855
WBGene00000535	cpi-1	K08B4.6	689	805	699	741	739	779	703	565	935	706	889	872	1406	877	763
WBGene00000536	clk-1	ZC395.2	155	204	219	212	211	158	183	196	209	284	202	232	374	224	170
WBGene00000537	clk-2	C07H6.6	993	1127	1047	1018	1154	1054	1000	966	1323	1546	1252	1206	1163	1280	1081
WBGene00000539	cln-3.1	F07B10.1	39	48	45	41	43	47	42	33	38	39	44	70	48	55	56
WBGene00000540	cln-3.2	C01G8.2	113	132	132	135	118	108	119	106	186	220	149	155	202	133	119
WBGene00000541	cln-3.3	ZC190.1	19	20	23	17	21	17	18	15	21	26	21	18	32	15	21
WBGene00000542	clp-1	C06G4.2	2093	2243	2036	2056	2048	1994	2240	1894	2486	3179	2495	2498	3049	2695	2193
WBGene00000543	clp-2	T04A8.16	681	753	842	769	772	723	760	705	912	1072	855	914	897	886	732
WBGene00000545	clp-4	Y39A3CL.5	242	244	237	284	204	225	234	225	303	326	243	255	337	273	237
WBGene00000547	clp-7	Y77E11A.11	786	869	877	857	832	770	888	798	1011	947	1001	950	1022	1067	849
WBGene00000548	clr-1	F56D1.4	2243	2340	2691	2295	2350	2437	2397	2154	2945	3482	2675	2940	2374	2827	2510
WBGene00000549	cls-2	R107.6	738	776	846	793	779	696	767	765	822	1282	965	795	773	954	698
WBGene00000550	clu-1	F55H2.6	3553	3940	4491	3723	4019	4079	4233	3771	5040	6314	4459	4802	4097	4547	4419
WBGene00000552	cmd-1	T21H3.3	4830	4910	5028	5086	5014	4863	4612	4533	5934	8659	5627	5620	5421	5612	4950
WBGene00000553	cmk-1	K07A9.2	17	24	21	16	24	12	17	10	28	39	10	28	28	14	22
WBGene00000554	cnb-1	F55C10.1	153	188	181	202	156	169	159	156	191	276	168	222	281	187	175
WBGene00000556	cnc-2	R09B5.3	19	35	18	20	39	27	10	31	39	12	48	37	46	13	48
WBGene00000557	cnc-3	R09B5.8	37	53	30	35	44	52	31	24	54	25	72	58	59	65	47
WBGene00000558	cnc-4	R09B5.9	114	141	103	93	126	183	130	157	238	76	127	204	245	174	191
WBGene00000561	cnd-1	C34E10.7	6	12	10	15	19	8	2	10	18	21	9	19	11	9	12
WBGene00000562	cng-1	F14H8.6	15	17	29	19	10	30	20	13	29	23	21	24	28	19	28
WBGene00000564	cnk-1	R01H10.8	964	1072	904	1055	1047	933	1027	918	1102	1570	1205	1083	1175	1171	925
WBGene00000565	cnt-1	Y17G7B.15	460	544	445	537	514	464	485	477	610	725	580	553	616	601	528
WBGene00000566	cnt-2	Y39A1A.15	882	1011	1003	911	1089	964	973	873	1222	1286	1203	1058	1141	1218	1047
WBGene00000567	cnx-1	ZK632.6	3166	3678	3237	3452	3483	3138	3354	3117	4023	4796	4019	3992	4899	4223	3250
WBGene00000583	cof-2	C48E7.5	10	14	11	21	9	18	6	7	11	35	12	19	27	24	11
WBGene00000585	cogc-2	C06G3.10	1276	1566	1540	1432	1489	1471	1406	1364	1926	2145	1704	1747	2035	1838	1556
WBGene00000591	coh-1	K08A8.3	397	480	413	442	452	399	446	422	560	745	476	550	486	521	443
WBGene00000592	coh-3	F08H9.1	407	501	408	457	456	344	418	440	522	621	516	495	558	528	375
WBGene00000594	col-3	T28C6.6	60	9	30	139	18	23	86	18	25	81	96	25	43	19	21
WBGene00000596	col-7	C15A11.5	33	15	41	94	34	97	51	18	53	82	36	32	82	31	44
WBGene00000597	col-8	F11H8.3	14147	14066	11945	16640	15966	10805	14438	13853	13020	20476	19969	13206	28179	17247	10981
WBGene00000601	col-12	F15H10.1	144	25	89	312	55	142	174	32	96	178	107	102	165	49	99
WBGene00000603	col-14	C46A5.3	37	0	4	76	9	24	53	4	7	14	49	32	16	39	9
WBGene00000606	col-17	F11G11.10	6	2	20	31	1	0	32	0	2	10	28	13	1	24	1
WBGene00000608	col-19	ZK1193.1	16368	11972	11255	17756	15047	9485	16234	13064	11595	24923	20132	11624	24507	15506	9642
WBGene00000609	col-20	F11G11.11	26052	21025	20713	27594	25720	17302	26643	22011	21265	39276	33130	21568	35076	25966	18336
WBGene00000611	col-34	F36A4.10	85	48	32	85	76	41	88	84	41	125	103	49	112	80	42
WBGene00000615	col-38	F54C9.4	33	21	14	73	13	31	75	25	14	29	78	46	16	60	16
WBGene00000616	col-39	C09G5.4	83	16	73	286	54	97	161	40	71	239	82	68	135	43	59
WBGene00000620	col-43	ZC513.8	37	50	28	39	86	25	50	51	29	42	87	24	41	56	16
WBGene00000625	col-48	Y54E10BL.2	18	11	9	50	11	11	48	20	9	16	28	11	24	21	9
WBGene00000626	col-49	K09H9.3	10	0	0	55	5	17	52	1	0	5	37	21	5	17	4
WBGene00000630	col-53	M01A12.1	12	7	5	5	14	11	8	7	10	3	9	15	21	12	4
WBGene00000636	col-60	F22D6.10	26	6	12	51	6	17	39	1	18	11	31	15	8	13	13
WBGene00000638	col-62	C15A11.6	34	17	53	108	17	76	55	40	46	88	42	30	110	25	52
WBGene00000639	col-63	ZK265.2	5	3	2	44	0	3	51	4	2	4	16	37	0	58	9
WBGene00000641	col-65	K08C9.4	18	0	2	30	0	4	15	4	1	3	23	2	0	3	0
WBGene00000644	col-68	C50D2.4	16	19	6	16	27	15	15	15	8	19	23	14	35	11	12
WBGene00000647	col-71	Y49F6B.10	65	12	11	110	21	33	112	16	16	40	111	27	22	60	5
WBGene00000650	col-74	ZK1248.2	7	28	10	11	26	7	8	21	12	29	14	14	17	27	7
WBGene00000652	col-76	M110.1	73	99	89	85	107	67	94	93	93	111	136	79	106	129	85
WBGene00000653	col-77	M195.1	78	7	19	185	5	47	145	3	5	18	97	28	25	53	9
WBGene00000656	col-80	C09G5.5	14126	9982	9300	16425	14084	7516	15115	12399	8704	25089	17368	9271	18812	13404	8186
WBGene00000657	col-81	F38A3.1	2215	733	1384	3823	1147	1657	2886	920	1617	6616	1749	2101	3728	1110	1795
WBGene00000663	col-88	W05G11.3	55	1	13	127	3	17	74	0	1	14	62	1	13	2	2
WBGene00000664	col-89	F17C8.2	13	13	4	14	2	6	8	8	8	13	11	7	19	13	6
WBGene00000666	col-91	F09G8.6	22	0	4	52	0	10	29	0	12	8	17	0	8	0	0
WBGene00000670	col-95	Y41C4A.16	1345	1725	831	1669	2778	813	1858	2442	1021	2228	2955	900	2212	2402	746
WBGene00000671	col-96	Y41C4A.19	274	194	141	284	242	146	320	248	155	433	354	161	330	211	146
WBGene00000672	col-97	ZK1010.7	54	5	4	95	11	24	75	6	7	25	50	29	15	41	2
WBGene00000673	col-98	F14F7.1	7326	5643	4635	8950	7534	4254	7947	6702	4975	11907	11250	5229	13293	7782	4949
WBGene00000674	col-99	F29C4.8	42	43	36	38	47	24	30	62	20	62	44	30	58	35	14
WBGene00000675	col-101	K02D7.3	13996	13523	11548	15366	15995	9634	14745	14456	12025	20476	20171	11984	23750	17399	10931
WBGene00000677	col-103	F56B3.1	7067	4841	3297	8469	7539	2747	7502	6498	3269	10522	11292	3321	11622	6827	3240
WBGene00000678	col-104	F58F6.1	16	6	6	53	6	11	47	9	5	6	39	17	16	13	13
WBGene00000680	col-106	Y77E11A.15	17330	14840	12147	20455	18472	10916	17976	16327	13134	24481	24191	13211	34371	19581	12055
WBGene00000681	col-107	C34H4.4	22	14	7	71	11	11	75	6	8	21	48	15	16	23	3
WBGene00000683	col-109	Y38C1BA.3	7	1	0	21	2	3	22	2	0	4	8	4	9	14	5
WBGene00000684	col-110	F19C7.7	79	51	49	101	45	54	72	47	80	112	68	75	158	70	45
WBGene00000685	col-111	F29B9.9	16	12	7	18	13	6	23	23	6	38	12	8	29	21	6
WBGene00000687	col-113	C34D4.15	8	5	4	22	7	14	10	5	8	8	10	6	19	6	5
WBGene00000690	col-116	F17E9.1	19	22	21	31	10	15	13	11	23	19	15	19	37	26	18
WBGene00000691	col-117	T28C6.4	59	13	24	118	14	31	92	27	14	66	79	28	44	21	21
WBGene00000692	col-118	T11B7.3	185	155	195	263	162	160	210	179	200	339	226	229	399	182	187
WBGene00000693	col-119	C53B4.5	33406	29141	23072	37463	37247	19696	35731	32484	23750	50818	48115	23516	45660	37750	20469
WBGene00000694	col-120	Y11D7A.11	30	4	14	60	3	19	33	2	4	8	24	16	10	12	7
WBGene00000695	col-121	F56D5.1	11	30	17	12	27	11	22	31	21	6	22	15	17	35	9
WBGene00000696	col-122	T05A1.2	26573	21327	17013	32250	28839	14440	28644	24974	17790	44287	35658	18079	41042	28450	15521
WBGene00000698	col-124	C24F3.6	33056	22898	20210	37152	29079	17286	33911	26276	21133	53189	40972	21306	47954	30318	18628
WBGene00000699	col-125	C29F4.1	40	4	11	102	3	19	68	4	7	27	55	19	12	14	7
WBGene00000703	col-129	M18.1	4082	1331	2691	7021	2091	3039	5034	1951	3145	10352	3312	3801	9848	2336	3563
WBGene00000707	col-133	F52B11.4	87	7	59	220	7	79	125	9	58	133	76	39	81	19	36
WBGene00000708	col-135	M199.5	296	280	114	377	355	96	269	372	109	453	478	137	398	308	88
WBGene00000710	col-137	Y51H4A.9	7	0	7	27	0	11	12	0	4	1	2	1	0	0	2
WBGene00000711	col-138	C52D10.13	34	5	5	98	1	25	101	8	4	24	81	44	19	52	7
WBGene00000712	col-139	F41F3.4	4481	1443	2571	7291	2313	2920	5350	2023	2946	11206	3681	3667	9251	2486	3375
WBGene00000713	col-140	F26F12.1	31180	23585	20947	34794	31794	17291	32762	28498	21151	51127	40255	21496	40690	30938	19156
WBGene00000714	col-141	T15B7.5	23	14	16	30	17	9	24	10	11	44	25	21	40	9	12
WBGene00000715	col-142	T15B7.4	2023	922	1210	2993	1409	1253	2448	1336	1298	4711	1938	1564	3708	1557	1591
WBGene00000716	col-143	T15B7.3	9707	8434	6888	11093	11657	5692	10427	10323	6721	14213	15036	7027	12624	10814	5924
WBGene00000718	col-145	B0222.7	23	1	5	52	3	7	26	0	4	4	16	0	4	0	0
WBGene00000719	col-146	T06E4.6	39	12	54	131	10	56	76	25	36	121	51	35	101	16	46
WBGene00000720	col-147	T06E4.4	76	13	81	202	48	114	127	45	63	298	82	102	221	37	98
WBGene00000722	col-149	B0024.1	26	4	18	61	9	55	51	8	12	95	38	19	65	7	37
WBGene00000723	col-150	B0024.2	60	50	53	57	61	62	56	56	69	95	83	55	116	75	51
WBGene00000726	col-153	F17C11.3	60	53	55	80	40	76	59	35	85	106	59	74	124	60	78
WBGene00000727	col-154	F55C10.2	84	45	40	81	50	38	91	50	36	113	73	37	105	76	56
WBGene00000728	col-155	F55C10.3	119	84	89	157	98	66	151	89	88	178	153	88	171	113	89
WBGene00000729	col-156	F57B7.3	17	0	2	26	2	10	16	2	1	4	15	2	3	1	1
WBGene00000730	col-157	T11F9.9	14	5	5	18	9	16	16	1	3	8	8	2	8	13	3
WBGene00000731	col-158	D2023.7	43	99	50	54	106	54	50	89	47	53	87	88	102	84	61
WBGene00000732	col-159	F57B1.3	2271	1432	1290	2897	2245	1017	2629	2006	1150	4565	2898	1347	2462	1835	1250
WBGene00000733	col-160	F57B1.4	7631	5356	4485	8831	7695	3560	8025	6683	3935	14163	10048	4325	9114	6520	3997
WBGene00000734	col-161	C50B6.4	62	5	29	148	5	35	119	1	30	24	77	22	15	20	1
WBGene00000735	col-162	Y2H9A.3	52	3	23	92	6	45	113	3	18	9	67	14	7	15	6
WBGene00000738	col-165	F14H12.1	0	21	0	0	13	0	0	23	0	1	8	0	0	5	0
WBGene00000739	col-166	T07H6.3	138	86	72	151	140	52	155	128	60	245	172	71	187	107	76
WBGene00000740	col-167	T10E10.2	27	1	11	46	6	12	30	7	5	28	33	7	12	6	1
WBGene00000748	col-175	C35B8.1	20	0	1	58	1	17	48	0	4	10	42	27	4	23	4
WBGene00000749	col-176	ZC373.7	6	5	8	11	13	2	7	11	5	8	29	5	10	13	3
WBGene00000751	col-178	C34F6.2	18539	16023	13651	21435	19157	12127	19408	16882	14483	28376	25258	14807	27762	20214	12617
WBGene00000752	col-179	C34F6.3	8613	7359	7481	9924	8830	6367	8788	7837	7722	12324	11670	8054	13926	9509	6736
WBGene00000753	col-180	C44C10.1	57	22	22	118	20	36	62	24	22	83	71	14	51	28	18
WBGene00000754	col-181	W03G11.1	24484	21248	18706	29702	25733	17018	25725	21966	20117	38887	31767	21132	42308	26059	17515
WBGene00000757	col-184	F15A2.1	12662	11276	9669	15470	13430	8925	13231	11614	10718	19904	17149	11106	24992	14473	9396
WBGene00000761	coq-1	C24A11.9	150	191	201	131	164	159	164	127	218	265	180	204	175	197	186
WBGene00000762	coq-2	F57B9.4	190	231	191	256	223	184	201	175	251	327	205	243	414	284	203
WBGene00000763	coq-3	Y57G11C.11	197	264	227	196	227	155	220	204	258	257	265	241	271	259	244
WBGene00000764	coq-4	T03F1.2	179	196	161	183	188	156	191	186	215	218	218	202	360	223	187
WBGene00000765	coq-5	ZK652.9	793	875	896	807	879	793	812	703	1135	877	987	956	1305	978	883
WBGene00000766	coq-6	K07B1.2	345	407	475	411	379	418	399	357	559	592	443	505	570	427	425
WBGene00000767	coq-8	C35D10.4	1192	1384	1343	1234	1378	1332	1299	1244	1596	1774	1543	1577	1622	1597	1289
WBGene00000768	cor-1	R01H10.3	75	60	73	70	50	79	67	66	66	91	74	79	86	82	91
WBGene00000770	cpb-1	C40H1.1	1145	1196	1171	1182	1210	1151	1282	1059	1448	2149	1358	1327	1064	1371	1202
WBGene00000772	cpb-3	B0414.5	3402	3573	3861	3557	3615	3582	3880	3252	4316	5907	3924	4329	3564	4082	3782
WBGene00000773	cpf-1	F28C6.3	1100	1258	1270	1243	1281	1162	1253	1044	1501	1754	1467	1381	1927	1470	1308
WBGene00000774	cpf-2	F56A8.6	784	859	749	878	925	682	934	810	884	1387	971	838	1013	961	711
WBGene00000775	cpin-1	F38E11.3	29	47	56	33	42	46	33	27	44	61	42	39	55	45	45
WBGene00000776	cpl-1	T03E6.7	12162	13641	11648	12028	11650	10317	11551	11058	13028	18700	13239	12165	15780	13175	10778
WBGene00000777	cpn-1	F43G9.9	3200	3924	3359	3560	3488	3144	3559	3211	4090	4362	4098	3784	5252	4298	3398
WBGene00000778	cpn-2	D1069.2	28	18	33	24	28	19	21	20	27	23	24	27	26	32	18
WBGene00000779	cpn-3	F28H1.2	1982	1716	1808	2032	1757	1755	1984	1501	2121	3154	2328	2257	2543	1949	1902
WBGene00000780	cpn-4	F49D11.8	116	119	138	153	101	132	115	92	154	150	134	174	213	141	136
WBGene00000781	cpr-1	C52E4.1	2027	1931	2225	1801	2050	1906	2091	2124	2737	2737	2504	2241	2909	2686	2109
WBGene00000783	cpr-3	T10H4.12	220	293	264	92	186	166	95	130	106	80	221	146	105	173	148
WBGene00000784	cpr-4	F44C4.3	8341	10316	8326	10967	11361	9894	11484	11035	13323	18230	13575	12774	15165	13447	10127
WBGene00000785	cpr-5	W07B8.5	9533	9468	8652	11382	12343	9751	12264	11528	12771	18656	14765	11974	14459	13450	10548
WBGene00000786	cpr-6	C25B8.3	7243	9511	7005	6965	7768	6185	6849	7008	8252	9069	9169	7433	10942	9165	6340
WBGene00000787	cps-6	C41D11.8	410	477	426	454	460	354	421	416	541	631	429	465	689	516	426
WBGene00000788	cpz-1	F32B5.8	3832	4588	3673	3155	3530	3228	3141	3051	4310	3916	4337	4077	5110	4412	3407
WBGene00000789	cpz-2	M04G12.2	444	575	546	419	447	453	459	427	568	443	615	531	681	574	512
WBGene00000792	crb-1	F11C7.4	89	114	109	125	89	96	95	103	139	121	105	125	144	119	121
WBGene00000793	crh-1	Y41C4A.4	193	172	155	171	156	126	166	151	157	260	179	158	149	179	184
WBGene00000794	crn-1	Y47G6A.8	1513	1809	1574	1644	1667	1242	1589	1515	1596	1927	2095	1564	2435	2010	1375
WBGene00000795	crn-2	CD4.2	190	230	216	232	256	218	190	215	265	281	288	269	260	256	211
WBGene00000796	crn-3	C14A4.4	1871	1920	1827	2062	1992	1604	1890	1875	2172	2663	2294	2053	2461	2415	1629
WBGene00000797	crn-4	AH9.2	157	170	171	161	171	158	162	163	203	213	170	193	185	228	149
WBGene00000798	crn-5	C14A4.5	309	383	323	359	332	356	388	314	459	390	430	433	524	418	387
WBGene00000799	crn-6	K04H4.6	63	81	85	61	65	67	43	55	82	79	75	86	95	73	55
WBGene00000800	cars-1	Y23H5A.7	2257	2573	2366	2360	2487	2067	2538	2354	2686	3264	2942	2409	2887	3081	2294
WBGene00000802	crt-1	Y38A10A.5	13720	14201	11223	15200	14854	10318	14851	13663	13542	21355	18290	12501	21389	16902	10244
WBGene00000803	csb-1	F53H4.1	314	361	324	368	385	279	359	358	410	532	468	388	449	434	336
WBGene00000804	csc-1	Y48E1B.12	1228	1376	1103	1458	1414	1095	1296	1241	1348	2055	1770	1304	2033	1526	1180
WBGene00000812	csk-1	Y48G1C.2	417	612	624	560	623	548	568	575	715	933	595	683	561	627	620
WBGene00000813	csn-1	Y59A8A.1	758	947	982	876	866	818	861	782	1126	1135	1012	951	1105	1055	886
WBGene00000814	csn-2	B0025.2	807	1071	980	1036	940	871	920	910	1153	1409	1049	1091	1567	1084	947
WBGene00000815	csn-3	Y38C1AA.2	691	847	718	775	778	710	740	698	945	916	817	903	1152	937	745
WBGene00000816	csn-4	Y55F3AM.15	642	799	779	833	776	736	775	749	1053	1145	837	867	970	859	862
WBGene00000817	csn-5	B0547.1	1061	1180	1130	1116	1094	1028	1073	1074	1378	1615	1320	1148	1689	1358	1097
WBGene00000818	csn-6	Y67H2A.6	883	1104	1029	1076	1124	972	1065	988	1249	1593	1150	1159	1399	1181	962
WBGene00000822	csq-1	F40E10.3	1559	1645	1607	1531	1554	1571	1431	1208	1814	1960	1700	1968	2177	1732	1666
WBGene00000829	ctb-1	MTCE.21	21431	21464	29189	20776	18350	26458	18019	18284	32992	32958	19638	29004	21117	22242	25593
WBGene00000830	ctl-1	Y54G11A.6	399	539	418	348	368	282	356	363	431	441	436	365	493	405	325
WBGene00000831	ctl-2	Y54G11A.5	497	540	502	271	342	305	321	337	386	354	439	319	421	411	368
WBGene00000832	ctn-1	Y23H5A.5	198	244	210	185	198	205	222	170	240	246	261	246	294	232	197
WBGene00000833	cts-1	T20G5.2	9147	9563	9955	9850	9637	8714	10067	8774	11049	16854	11241	10601	13497	11023	9160
WBGene00000834	cua-1	Y76A2A.2	826	971	1080	869	966	966	818	853	1177	1247	1014	1181	1003	1038	986
WBGene00000835	cuc-1	ZK652.11	292	400	292	309	329	328	309	319	400	429	388	385	659	398	297
WBGene00000836	cul-1	D2045.6	1853	2242	2086	2042	2185	1946	2258	2065	2495	3062	2556	2209	2581	2572	2116
WBGene00000837	cul-2	ZK520.4	3282	3555	3431	3584	3770	3126	3685	3390	4045	5399	4277	3776	4270	4243	3495
WBGene00000838	cul-3	Y108G3AL.1	2561	3172	3000	3150	3014	2515	3124	2848	3312	4466	3565	3141	3784	3564	2765
WBGene00000839	cul-4	F45E12.3	888	1102	1056	878	998	962	994	959	1201	1177	1191	1111	1123	1243	1020
WBGene00000840	cul-5	ZK856.1	1054	1214	1221	1125	1193	1123	1129	1106	1557	1557	1374	1472	1618	1465	1216
WBGene00000841	cul-6	K08E7.7	31	29	28	33	35	39	50	39	44	54	40	32	61	48	33
WBGene00000843	cup-2	F25D7.1	1793	1908	1921	1993	1857	1893	1866	1634	2531	2282	2217	2301	2757	2363	1980
WBGene00000845	cup-4	C02C2.3	17	29	34	22	29	31	25	22	43	34	31	37	49	37	29
WBGene00000846	cup-5	R13A5.1	1133	1348	1380	1261	1220	1363	1267	1152	1790	2003	1386	1531	1632	1527	1429
WBGene00000854	cux-7	C07H6.8	763	855	735	861	894	691	767	762	868	993	1013	878	1049	927	694
WBGene00000857	cwn-1	K10B4.6	30	52	50	45	46	53	42	46	96	73	52	37	77	60	53
WBGene00000858	cwn-2	W01B6.1	26	33	45	18	30	33	25	31	41	33	40	41	60	43	41
WBGene00000863	cya-1	ZK507.6	1706	1919	2092	1802	1887	1847	1842	1615	2491	2863	2120	2267	2014	2340	1986
WBGene00000864	cya-2	F59H6.7	10	5	11	9	14	9	7	5	8	6	10	8	24	13	24
WBGene00000865	cyb-1	ZC168.4	5483	6162	6003	6259	6120	5533	6090	5342	7074	9862	6570	6857	6645	7015	5682
WBGene00000866	cyb-2.1	Y43E12A.1	3026	3578	3482	3799	3386	3194	3317	2972	4195	5279	3858	4125	5601	4047	3346
WBGene00000867	cyb-2.2	H31G24.4	4485	5404	5158	5533	5066	4579	5001	4723	6337	7642	5752	5762	8282	6062	4935
WBGene00000868	cyb-3	T06E6.2	11358	13305	12387	12924	13126	11733	12832	11092	14921	20829	14460	13931	14887	15075	12292
WBGene00000869	cyc-1	C54G4.8	4371	4694	4850	4904	4452	4832	4762	4111	6089	7668	5286	5816	6658	5453	5278
WBGene00000870	cyd-1	Y38F1A.5	196	217	216	184	193	152	174	142	215	348	218	263	240	222	238
WBGene00000871	cye-1	C37A2.4	2343	2589	2721	2675	2723	2536	2684	2452	3317	4103	3016	3145	2751	3189	2641
WBGene00000872	cyk-1	F11H8.4	1028	1156	952	1106	1202	865	1223	1240	1193	1692	1416	1054	1411	1419	892
WBGene00000874	cyk-3	ZK328.1	1349	1636	1518	1429	1468	1388	1472	1354	1839	2008	1623	1716	1854	1755	1581
WBGene00000875	cyk-4	K08E3.6	3630	3771	3506	4292	4362	3141	4143	3787	4178	6342	4681	3886	4405	4628	3483
WBGene00000876	cyl-1	C52E4.6	1416	1528	1285	1556	1550	1102	1415	1366	1526	2008	1845	1392	2104	1771	1190
WBGene00000877	cyn-1	Y49A3A.5	1545	1668	1849	1752	1704	1634	1662	1455	2032	2469	2079	1869	2625	1946	1767
WBGene00000878	cyn-2	ZK520.5	23	19	32	22	21	21	19	18	24	36	28	30	36	23	21
WBGene00000879	cyn-3	Y75B12B.5	2308	2718	2436	3008	2528	2210	2531	2600	2926	3990	2869	2707	4357	2935	2444
WBGene00000880	cyn-4	F59E10.2	1032	1246	1127	1175	1139	965	1090	1096	1320	1592	1383	1248	1556	1374	957
WBGene00000881	cyn-5	F31C3.1	4977	5263	4948	5007	4881	4400	4904	4157	5676	6575	5873	5389	7021	5846	4679
WBGene00000882	cyn-6	F42G9.2	251	338	299	265	259	288	260	214	376	305	309	350	506	344	291
WBGene00000883	cyn-7	Y75B12B.2	15750	16772	15670	17240	17402	13617	17675	16393	17630	24394	22120	16315	25122	19109	15071
WBGene00000884	cyn-8	D1009.2	323	325	351	321	351	245	277	253	362	442	349	352	350	417	321
WBGene00000885	cyn-9	T27D1.1	467	518	460	563	485	476	442	481	622	701	569	515	860	591	475
WBGene00000886	cyn-10	B0252.4	245	287	292	326	287	242	259	246	337	442	330	316	473	303	267
WBGene00000887	cyn-11	T01B7.4	302	339	309	315	311	315	372	289	396	472	375	348	431	384	321
WBGene00000888	cyn-12	C34D4.12	408	489	439	493	464	401	491	425	534	752	529	570	894	551	496
WBGene00000889	cyn-13	Y116A8C.34	857	1031	830	915	878	774	899	851	1133	1167	1087	915	1455	1132	850
WBGene00000890	sig-7	F39H2.2	446	523	519	523	464	472	475	437	578	558	631	583	790	616	499
WBGene00000891	cyn-15	Y87G2A.6	705	818	826	842	794	711	761	725	917	1014	913	855	902	919	803
WBGene00000892	cyn-16	Y17G7B.9	299	343	317	311	316	290	292	337	368	419	365	350	376	349	291
WBGene00000894	dab-1	M110.5	5706	6468	5989	6295	6302	5830	6026	5557	7469	9672	7330	7143	6391	7313	6092
WBGene00000896	dad-1	F57B10.10	1364	1504	1451	1478	1298	1403	1475	1209	1807	2091	1426	1717	2350	1601	1496
WBGene00000897	daf-1	F29C4.1	506	479	464	455	485	421	471	386	593	618	511	621	527	579	416
WBGene00000898	daf-2	Y55D5A.5	1114	1144	1288	1055	1258	1234	1265	1132	1398	1649	1293	1459	855	1425	1225
WBGene00000899	daf-3	F25E2.5	272	298	291	311	296	291	323	264	341	523	354	320	427	392	291
WBGene00000900	daf-4	C05D2.1	494	510	498	496	492	454	541	483	623	803	613	581	705	667	502
WBGene00000901	daf-5	W01G7.1	597	629	671	696	746	624	643	603	782	1042	768	712	831	791	627
WBGene00000903	daf-7	B0412.2	51	30	52	42	42	55	43	38	56	84	52	67	67	57	53
WBGene00000904	daf-8	R05D11.1	232	314	245	262	211	277	235	237	327	302	257	311	282	279	283
WBGene00000908	daf-12	F11A1.3	146	124	155	188	132	139	130	125	179	242	150	198	182	148	189
WBGene00000910	daf-14	F01G10.8	95	122	119	83	89	125	96	102	148	151	121	126	220	90	100
WBGene00000911	daf-15	C10C5.6	2157	2336	2259	2263	2498	2055	2482	2207	2703	3290	2596	2552	2156	2709	2109
WBGene00000912	daf-16	R13H8.1	996	1060	1271	984	1011	1126	1027	966	1338	1876	1077	1416	857	1221	1178
WBGene00000913	daf-18	T07A9.6	8126	9175	8531	8517	9195	7848	9026	8525	10051	12322	10788	9580	10068	11163	8388
WBGene00000914	daf-19	F33H1.1	309	385	341	361	373	299	350	330	432	573	442	402	465	447	309
WBGene00000915	hsp-90	C47E8.5	44660	48559	43344	50002	50342	37794	52365	47098	51519	73933	61315	46169	70548	56512	42832
WBGene00000917	daf-25	Y48G1A.3	271	376	320	369	315	264	334	315	422	454	393	321	469	383	314
WBGene00000920	daf-28	Y116F11B.1	22	18	20	27	14	47	24	21	34	68	22	49	40	25	22
WBGene00000923	daf-31	K07H8.3	1263	1445	1222	1394	1249	1234	1269	1174	1597	1856	1640	1427	2246	1575	1277
WBGene00000928	dao-2	M03A1.7	133	181	111	75	145	76	77	112	132	104	154	132	198	137	98
WBGene00000929	dao-3	K07E3.3	147	168	176	161	177	166	147	144	211	163	218	189	213	201	147
WBGene00000931	dao-5	C25A1.10	3920	3635	3136	4172	4394	2907	4490	3971	3641	7819	4500	3437	3772	4326	3014
WBGene00000933	dap-3	C14A4.2	680	792	825	782	746	735	754	630	990	1098	883	783	1054	867	729
WBGene00000935	daz-1	F56D1.7	5593	5852	5487	6315	6387	4918	6407	5710	6656	11000	6665	6273	6173	6624	5313
WBGene00000936	dbl-1	T25F10.2	55	50	80	67	47	82	56	49	86	88	67	77	84	45	83
WBGene00000937	dbr-1	C55B7.8	653	850	788	790	837	653	723	739	846	945	863	843	1039	893	660
WBGene00000938	dcp-66	C26C6.5	1673	2003	1886	1940	1951	1913	1902	1769	2297	3234	1971	2251	1944	2198	2026
WBGene00000939	dcr-1	K12H4.8	1739	1999	1968	1692	1922	1848	1982	1908	2350	2513	2335	2114	2166	2311	1846
WBGene00000940	dcs-1	Y113G7A.9	411	461	418	396	419	355	386	418	498	490	489	483	595	495	403
WBGene00000941	ddp-1	Y39A3CR.4	706	876	688	901	803	665	796	613	960	1047	960	777	1643	867	746
WBGene00000942	deb-1	ZC477.9	556	513	583	683	518	627	581	492	715	910	546	732	617	610	623
WBGene00000950	deg-1	C47C12.6	18	18	11	15	22	24	17	16	27	27	22	33	25	21	16
WBGene00000951	deg-3	K03B8.9	5	13	10	16	10	19	13	4	20	16	5	17	19	14	12
WBGene00000955	des-2	T26H10.1	4	10	8	2	3	17	12	3	19	11	3	8	18	9	8
WBGene00000958	dgk-1	C09E10.2	29	27	29	31	29	30	26	28	38	36	21	31	34	52	36
WBGene00000959	dgk-2	F46H6.2	228	240	241	242	215	235	235	197	279	279	243	317	344	262	273
WBGene00000961	dgn-1	T21B6.1	577	602	561	498	520	601	501	459	662	863	552	672	661	661	519
WBGene00000962	dhc-1	T21E12.4	7959	8100	9149	8011	8425	8289	9055	7929	9856	11377	9695	9651	7874	9864	9025
WBGene00000963	dhp-1	R06C7.3	37	34	60	39	50	43	38	37	58	74	59	62	73	52	44
WBGene00000964	dhp-2	C47E12.8	95	96	111	73	99	98	71	81	121	106	83	111	136	127	108
WBGene00000965	dhs-1	C01G8.3	493	611	532	619	518	535	487	509	679	900	614	645	984	627	531
WBGene00000966	dhs-2	F55A12.4	50	54	44	48	34	45	43	41	65	68	52	54	87	60	53
WBGene00000967	dhs-3	T02E1.5	294	395	333	281	292	313	290	280	384	340	368	372	506	370	320
WBGene00000968	dhs-4	T05F1.10	15	15	14	13	5	12	10	30	23	21	23	23	35	24	21
WBGene00000969	dhs-5	F56D1.5	46	58	48	59	45	53	44	37	52	58	39	62	62	54	81
WBGene00000970	dhs-6	C17G10.8	717	872	829	796	755	777	773	776	969	1027	956	957	1067	942	810
WBGene00000971	dhs-7	E04F6.7	38	53	51	49	43	57	61	60	63	68	47	62	93	62	53
WBGene00000973	dhs-9	Y32H12A.3	190	190	179	204	192	146	167	165	202	216	202	210	298	191	185
WBGene00000974	dhs-11	Y39A1A.11	206	176	181	188	214	159	197	181	231	238	230	195	336	257	231
WBGene00000975	dhs-12	K08F4.9	570	731	653	680	679	613	720	584	864	787	799	700	1032	802	715
WBGene00000976	dhs-13	F36H9.3	861	969	959	923	966	834	923	836	1130	1400	1063	1071	1060	1032	1016
WBGene00000977	dhs-14	R05D8.8	224	235	206	169	255	200	171	179	225	167	307	192	235	333	178
WBGene00000978	dhs-15	R05D8.10	10	6	10	13	16	9	8	5	10	14	11	11	19	10	16
WBGene00000980	dhs-17	F29G9.6	120	141	143	132	143	137	124	97	142	197	149	184	179	202	130
WBGene00000981	dhs-18	C45B11.3	168	208	203	158	192	175	165	163	226	267	200	199	262	224	185
WBGene00000982	dhs-19	T11F9.11	300	316	298	306	287	300	291	252	340	325	414	379	507	404	327
WBGene00000983	dhs-20	F35B12.2	36	43	47	43	30	39	36	37	58	56	54	52	71	48	43
WBGene00000984	dhs-21	R11D1.11	145	159	150	214	168	203	168	152	255	249	204	212	444	220	233
WBGene00000985	dhs-22	C15H11.4	2240	2691	2372	2465	2351	2115	2174	2185	2981	3138	2732	2705	3827	2911	2348
WBGene00000986	dhs-23	R08H2.1	7	9	18	23	18	21	24	8	15	13	10	13	24	7	12
WBGene00000987	dhs-24	Y60A3A.10	415	435	458	434	448	378	379	416	518	636	409	530	491	485	478
WBGene00000988	dhs-25	F09E10.3	696	999	1018	1007	1026	991	863	915	1136	952	1196	1251	1363	1154	1157
WBGene00000990	dhs-27	C04F6.5	34	68	73	68	71	57	59	42	79	78	59	95	99	72	58
WBGene00000991	dhs-28	M03A8.1	819	927	979	777	890	876	827	831	1057	1144	1029	971	1194	1070	902
WBGene00000992	dhs-29	F27D9.6	53	56	69	69	61	71	55	71	59	124	77	68	126	64	81
WBGene00000993	dhs-30	T25G12.7	237	257	263	225	207	235	218	209	282	235	253	256	415	263	225
WBGene00000994	ints-6	F08B4.1	504	571	699	599	557	553	597	553	857	875	600	708	651	749	673
WBGene00000995	die-1	C18D1.1	728	982	908	928	949	871	873	848	1103	1525	986	1040	1066	1035	851
WBGene00000996	dif-1	F49E8.5	1239	1431	1483	1278	1291	1376	1262	1148	1727	1688	1538	1524	1875	1645	1468
WBGene00000998	dig-1	K07E12.1	626	530	695	650	499	655	695	517	698	941	757	835	637	655	674
WBGene00001000	dim-1	C18A11.7	2341	2121	2113	2605	2047	2073	2302	1835	2394	3958	2560	2557	3135	2433	2173
WBGene00001001	dis-3	C04G2.6	914	1104	1047	933	968	979	1039	923	1195	1330	1109	1133	1143	1165	997
WBGene00001002	div-1	R01H10.1	1128	1397	1348	1246	1301	1228	1346	1195	1608	1767	1467	1460	1619	1646	1382
WBGene00001005	dlc-1	T26A5.9	4237	4939	4789	5152	4650	4565	4466	4215	5742	8182	5153	5300	7852	5424	4770
WBGene00001006	dlg-1	C25F6.2	617	624	585	502	552	565	613	482	681	914	599	668	684	662	559
WBGene00001007	dli-1	C39E9.14	942	1046	997	1026	997	907	1028	948	1242	1390	1179	1096	1179	1181	953
WBGene00001008	dlk-1	F33E2.2	237	278	278	264	262	229	281	254	310	393	323	296	433	320	254
WBGene00001016	dna-2	F43G6.1	1666	1749	1694	1689	1798	1366	1781	1648	1912	2549	2024	1797	1542	2122	1513
WBGene00001017	dnc-1	ZK593.5	1973	2210	2041	2089	2213	1900	2207	2051	2325	2758	2643	2363	2567	2557	2133
WBGene00001018	dnc-2	C28H8.12	690	900	759	848	849	677	810	743	953	999	1004	882	1287	1048	778
WBGene00001019	dnj-1	B0035.14	978	1013	1002	990	941	937	957	907	1178	1692	1099	1141	1431	1186	996
WBGene00001020	dnj-2	B0035.2	605	724	698	690	646	662	624	603	871	785	758	861	996	822	726
WBGene00001021	dnj-3	C01G10.12	121	142	146	156	147	130	123	93	144	174	145	154	238	164	142
WBGene00001022	dnj-4	C01G8.4	158	233	207	220	198	213	188	193	237	298	217	233	355	255	187
WBGene00001023	dnj-5	C04A2.7	5000	5453	5630	5273	5595	5342	5615	4920	6743	7898	6008	6531	5778	6489	5402
WBGene00001025	dnj-7	C55B6.2	512	567	583	643	565	522	500	436	682	823	640	707	873	692	579
WBGene00001026	dnj-8	C56C10.13	1737	2055	1987	1879	1902	1893	1798	1685	2393	2431	2104	2254	2361	2243	1919
WBGene00001027	dnj-9	F11G11.7	602	628	747	583	634	620	663	625	772	828	763	716	642	745	727
WBGene00001028	dnj-10	F22B7.5	660	686	700	645	715	585	680	572	782	810	748	772	997	820	604
WBGene00001029	dnj-11	F38A5.13	3744	4310	3609	4441	4523	3178	4176	4298	4180	6006	5192	3969	5743	4905	3184
WBGene00001030	dnj-12	F39B2.10	5730	6084	5996	5964	5840	5361	5976	5376	6843	7938	7192	6261	8582	6890	5738
WBGene00001031	dnj-13	F54D5.8	4514	4955	4804	4876	4932	4471	4846	4334	5932	6895	6062	5396	6977	5711	5107
WBGene00001032	dnj-14	K02G10.8	371	398	426	381	394	396	367	368	495	602	434	506	508	524	447
WBGene00001033	dnj-15	K08D10.2	176	196	154	177	176	121	130	131	190	254	182	173	304	191	135
WBGene00001034	dnj-16	R74.4	771	903	974	833	871	947	827	770	1091	1053	1038	1060	1239	1093	1020
WBGene00001035	dnj-17	T03F6.2	810	844	664	763	861	586	808	770	693	1217	1055	699	1107	907	552
WBGene00001036	dnj-18	T04A8.9	481	533	496	495	458	417	458	408	504	714	535	505	781	584	416
WBGene00001037	dnj-19	T05C3.5	5038	5573	5010	5139	5489	4445	5462	4871	6164	6952	6876	5647	8023	6421	5150
WBGene00001038	dnj-20	T15H9.7	2635	2766	3544	2940	2514	3268	2695	2251	3589	4567	2861	3736	3329	3042	3194
WBGene00001039	dnj-21	T19B4.4	235	237	225	217	193	220	267	174	260	244	267	260	346	249	211
WBGene00001040	dnj-22	T23B12.7	1222	1521	1251	1525	1460	1023	1227	1276	1440	1864	1789	1344	2488	1621	1115
WBGene00001041	dnj-23	T24H10.3	1050	1292	1215	1257	1272	1089	1109	1148	1467	1496	1334	1265	1884	1558	1216
WBGene00001042	dnj-24	W03A5.7	40	63	74	57	81	72	65	50	95	95	55	81	69	102	81
WBGene00001043	dnj-25	W07A8.3	460	649	599	555	550	531	561	505	610	873	566	566	574	645	551
WBGene00001044	dnj-26	Y39C12A.8	415	448	439	419	411	436	380	399	501	522	509	460	592	454	419
WBGene00001045	dnj-27	Y47H9C.5	284	357	389	312	284	362	297	285	432	388	317	373	380	423	388
WBGene00001046	dnj-28	Y54E10BL.4	328	465	386	411	413	370	314	399	459	543	454	400	575	508	328
WBGene00001047	dnj-29	Y63D3A.6	1379	1571	1361	1604	1523	1291	1499	1481	1644	2304	1803	1586	2399	1829	1271
WBGene00001048	dnj-30	Y71F9B.16	262	292	270	297	273	246	284	272	303	462	331	308	456	370	232
WBGene00001049	dog-1	F33H2.1	695	828	761	725	826	654	759	725	874	980	969	888	816	894	748
WBGene00001050	dom-3	F54C1.2	375	410	384	425	389	379	410	394	452	541	500	428	473	482	355
WBGene00001052	dop-1	F15A8.5	15	14	11	11	11	5	8	13	11	18	13	6	22	10	12
WBGene00001053	dop-2	K09G1.4	21	30	11	33	20	16	15	17	25	34	19	28	37	18	13
WBGene00001054	dpf-1	T23F1.7	31	38	38	38	29	44	33	31	58	44	33	59	60	45	50
WBGene00001055	dpf-2	C27C12.7	96	101	108	94	101	113	85	79	117	101	94	122	153	106	100
WBGene00001056	dpf-3	K02F2.1	2443	2810	2793	2731	2727	2583	2775	2418	3524	3868	3034	3299	3068	3144	2756
WBGene00001057	dpf-4	F01F1.5	1279	1446	1407	1318	1338	1274	1466	1258	1742	1759	1747	1588	1851	1663	1375
WBGene00001058	dpf-5	R11E3.8	2702	3085	3216	2716	3057	2837	2995	2762	3792	3679	3554	3344	3844	3714	3138
WBGene00001059	dpf-6	F44B9.1	29	42	65	37	55	48	47	26	24	52	108	67	32	57	48
WBGene00001060	dpf-7	R11E3.7	1022	1303	1325	1123	1249	1208	1169	1046	1682	1629	1258	1395	1424	1470	1251
WBGene00001061	dpl-1	T23G7.1	1409	1681	1580	1632	1628	1415	1709	1510	1948	2483	1830	1759	1750	1921	1474
WBGene00001063	dpy-1	M01E10.2	14	16	5	10	13	8	6	14	13	13	12	11	13	7	7
WBGene00001064	dpy-2	T14B4.6	21	43	30	7	45	24	24	49	35	11	39	36	47	51	17
WBGene00001065	dpy-3	EGAP7.1	28	43	23	12	42	10	21	54	20	16	60	16	25	43	14
WBGene00001066	dpy-4	Y41E3.2	34	1	6	97	8	14	89	7	1	23	80	32	2	38	8
WBGene00001067	dpy-5	F27C1.8	39	2	13	85	1	15	71	0	0	8	73	27	5	58	5
WBGene00001068	dpy-6	F16F9.2	21	18	26	37	32	22	29	22	18	41	35	25	37	24	21
WBGene00001069	dpy-7	F46C8.6	36	65	31	20	77	35	20	58	47	28	45	38	41	66	33
WBGene00001072	dpy-10	T14B4.7	112	152	109	73	131	86	100	147	144	100	160	99	137	147	85
WBGene00001073	dpy-11	F46E10.9	1230	1492	1414	1431	1335	1320	1281	1186	1786	2300	1591	1663	1970	1531	1389
WBGene00001074	dpy-13	F30B5.1	25	0	10	88	4	14	107	3	3	17	66	22	4	32	3
WBGene00001075	dpy-14	H27M09.4	246	443	230	173	398	167	181	371	229	256	359	208	328	423	151
WBGene00001076	dpy-17	F54D8.1	399	569	332	269	657	254	317	604	375	369	528	331	527	612	260
WBGene00001077	dpy-18	Y47D3B.10	200	272	240	277	248	224	226	200	271	350	255	275	286	292	210
WBGene00001078	dpy-19	F22B7.10	94	99	120	92	89	93	93	85	145	148	103	147	139	136	106
WBGene00001080	dpy-21	Y59A8B.1	478	401	332	443	558	234	497	545	311	745	672	305	323	530	236
WBGene00001081	dpy-22	F47A4.2	1238	1135	877	1299	1402	745	1346	1127	932	1856	1488	918	1314	1287	762
WBGene00001082	dpy-23	R160.1	407	469	501	488	402	507	408	396	595	727	527	547	561	530	510
WBGene00001085	dpy-26	C25G4.5	2334	2474	2479	2427	2549	2076	2591	2452	2630	3418	3013	2475	2611	3021	2223
WBGene00001086	dpy-27	R13G10.1	770	932	837	866	936	740	864	820	967	1227	1032	965	1005	997	817
WBGene00001087	dpy-28	Y39A1B.3	1093	1149	1339	1141	1235	1144	1131	1124	1494	1598	1372	1471	976	1368	1219
WBGene00001088	dpy-30	ZK863.6	1647	2020	1697	2139	1839	1544	1808	1673	2126	3129	2004	1950	3252	2116	1711
WBGene00001089	dre-1	K04A8.6	325	493	541	450	503	453	494	460	638	538	530	598	569	563	550
WBGene00001090	drh-1	F15B10.2	554	666	646	619	602	588	618	570	740	788	700	692	730	704	599
WBGene00001092	dro-1	F53A2.5	984	1174	1035	1145	1171	983	1048	1010	1249	1304	1359	1215	1717	1337	1034
WBGene00001093	drp-1	T12E12.4	2196	2643	2533	2504	2608	2195	2553	2337	2971	3743	2958	2770	2988	2930	2439
WBGene00001094	dars-1	B0464.1	2515	2909	2991	2744	2799	2640	2885	2665	3321	4427	3398	3201	4075	3317	2939
WBGene00001095	dars-2	F10C2.6	343	418	463	366	419	479	399	411	543	607	445	502	509	489	426
WBGene00001099	dsc-4	K02D7.4	499	484	530	649	564	519	560	460	611	882	541	621	771	627	525
WBGene00001101	dsh-1	C34F11.9	280	360	306	357	318	261	255	276	387	393	341	369	411	409	318
WBGene00001102	dsh-2	C27A2.6	1444	1723	1590	1646	1659	1536	1754	1513	1967	2281	1943	1773	2091	2000	1551
WBGene00001103	dsl-1	W09G12.4	23	42	23	25	26	39	26	15	35	43	29	29	65	28	31
WBGene00001104	dsl-2	W09G12.1	77	130	96	104	137	78	117	87	137	142	101	118	178	147	95
WBGene00001105	dsl-3	Y41D4B.10	24	55	38	34	33	29	26	25	24	69	37	53	66	50	35
WBGene00001108	dsl-6	H02I12.4	4	8	12	3	10	18	6	14	9	8	5	5	6	16	5
WBGene00001110	duo-1	F38B7.5	734	861	856	831	861	837	889	718	1004	1191	954	999	868	1021	829
WBGene00001112	duo-3	Y106G6H.12	965	1249	1104	1043	1100	1022	1130	1062	1358	1612	1275	1283	1290	1359	1148
WBGene00001113	dur-1	F25H8.5	61	47	64	75	57	66	52	52	91	107	75	65	97	68	59
WBGene00001115	dyb-1	F47G6.1	20	31	26	28	34	27	31	24	30	43	39	40	40	44	22
WBGene00001116	dyc-1	C33G3.1	58	65	52	48	52	44	42	52	61	81	53	50	78	52	42
WBGene00001118	dyf-2	ZK520.3	21	27	23	13	19	13	21	24	27	31	19	28	25	28	10
WBGene00001119	dyf-3	C04C3.5	7	15	12	21	8	6	19	4	7	16	10	5	22	11	8
WBGene00001122	dyf-6	F46F6.4	8	7	14	15	8	12	10	5	6	19	9	10	16	16	21
WBGene00001123	dyf-7	C43C3.3	16	27	25	18	23	22	30	17	23	37	20	25	35	23	7
WBGene00001127	dyf-11	C02H7.1	6	9	10	6	6	5	20	16	4	9	8	17	7	7	8
WBGene00001130	dyn-1	C02C6.1	824	886	867	876	937	737	882	857	950	1390	1044	933	984	993	829
WBGene00001131	dys-1	F15D3.1	316	318	285	338	364	205	336	330	280	456	418	287	390	423	210
WBGene00001132	alp-1	T11B7.4	365	425	416	444	348	473	402	341	521	699	405	550	598	464	479
WBGene00001134	eat-3	D2013.5	1695	1971	1976	1872	1960	1768	1890	1794	2211	2869	2044	2105	2291	2299	1852
WBGene00001135	eat-4	ZK512.6	6	10	22	12	17	9	14	18	17	12	10	24	14	10	15
WBGene00001137	eat-6	B0365.3	11777	11044	12711	12117	11858	11800	13209	11270	14193	20478	13761	14053	13104	14091	12519
WBGene00001145	eat-16	C16C2.2	204	240	225	240	189	224	226	181	291	340	222	302	325	266	277
WBGene00001148	eat-20	H30A04.1	301	316	317	325	350	254	332	313	336	564	391	352	313	357	301
WBGene00001149	bcat-1	K02A4.1	1265	1375	1604	1330	1162	1366	1215	1050	1413	1810	1459	1708	1637	1409	1405
WBGene00001150	ech-1.1	C29F3.1	21	21	23	24	32	39	26	28	35	47	44	43	30	34	35
WBGene00001151	ech-2	F38H4.8	317	401	380	388	361	383	326	357	533	524	431	425	646	416	395
WBGene00001152	ech-3	F43H9.1	77	89	92	65	91	93	76	74	85	90	95	97	127	88	84
WBGene00001153	ech-4	R06F6.9	1225	1399	1321	1236	1359	1206	1280	1193	1559	1676	1675	1457	1798	1655	1164
WBGene00001154	ech-5	F56B3.5	427	484	539	468	488	503	462	420	632	609	527	564	600	611	479
WBGene00001155	ech-6	T05G5.6	3730	4681	4529	3529	4155	3762	3730	3633	4950	3709	5112	4586	4784	5175	4238
WBGene00001156	ech-7	Y105E8A.4	444	490	570	480	463	479	470	369	552	516	512	519	620	539	543
WBGene00001157	ech-8	F01G10.2	53	81	68	59	47	61	39	44	61	70	50	52	89	65	62
WBGene00001158	ech-9	F01G10.3	30	11	15	9	7	39	9	7	10	6	7	10	19	8	9
WBGene00001159	eff-1	C26D10.5	25	34	28	22	23	29	24	22	29	42	21	32	36	23	24
WBGene00001160	efk-1	F42A10.4	1689	2113	2079	1878	1990	1806	1863	1810	2272	2482	2288	2183	2183	2299	1941
WBGene00001161	efl-1	Y102A5C.18	525	602	545	598	506	536	524	506	666	761	628	613	683	662	542
WBGene00001162	efl-2	Y48C3A.17	277	302	316	323	266	215	308	302	315	441	363	245	350	344	252
WBGene00001163	efn-2	C43F9.8	34	43	45	40	35	45	23	32	46	67	34	61	68	45	37
WBGene00001164	efn-3	F15A2.5	45	39	46	64	40	38	45	48	83	85	55	74	91	58	45
WBGene00001165	efn-4	F56A11.3	161	201	160	160	158	147	132	146	188	233	163	201	236	222	146
WBGene00001166	eftu-2	ZK328.2	2976	3390	3488	3158	3291	3152	3396	2966	4072	4497	3804	3669	3764	3853	3478
WBGene00001167	eef-2	F25H5.4	53087	53953	53728	56703	56836	46874	61985	51914	61184	98302	67438	54859	68564	61844	52438
WBGene00001168	eef-1A.1	F31E3.5	116589	117738	95544	131799	128598	84199	134332	118181	113137	211882	152370	103104	152984	136302	96011
WBGene00001169	eef-1A.2	R03G5.1	11769	12603	10870	13316	13134	8919	13207	11772	11810	22831	14508	11129	15063	13509	10067
WBGene00001170	egl-1	F23B12.9	16	31	16	11	13	18	14	19	22	22	28	9	39	28	18
WBGene00001172	egl-3	C51E3.7	694	594	599	634	623	630	690	565	710	959	747	793	664	725	587
WBGene00001173	egl-4	F55A8.2	4014	3956	4113	4300	4253	3808	4306	3744	5030	6279	4706	4780	4789	4996	4337
WBGene00001174	egl-5	C08C3.1	14	10	12	13	6	10	12	13	14	17	7	21	13	14	7
WBGene00001175	egl-6	C46F4.1	85	80	105	82	59	68	66	68	107	89	80	100	116	98	97
WBGene00001177	egl-8	B0348.4	583	500	500	601	528	449	558	504	580	899	677	581	690	663	516
WBGene00001178	egl-9	F22E12.4	354	397	444	404	419	350	374	348	463	641	482	516	481	519	395
WBGene00001179	egl-10	F28C1.2	246	313	316	339	273	330	274	227	360	439	291	360	397	377	320
WBGene00001182	egl-13	T22B7.1	63	81	85	85	54	59	77	50	85	105	80	80	83	64	67
WBGene00001184	egl-15	F58A3.2	60	45	41	46	46	51	56	36	63	69	44	43	79	45	53
WBGene00001186	egl-18	F55A8.1	653	776	647	725	812	585	689	633	750	1031	808	761	928	810	550
WBGene00001187	egl-19	C48A7.1	202	202	267	211	172	271	205	169	232	255	173	323	216	220	249
WBGene00001188	egl-20	W08D2.1	41	42	45	25	32	42	42	35	54	49	44	46	48	40	43
WBGene00001189	egl-21	F01D4.4	615	565	663	584	596	596	585	502	780	815	677	754	709	751	615
WBGene00001190	egl-23	Y37A1B.11	15	13	19	20	18	17	19	17	19	20	14	16	34	22	20
WBGene00001193	egl-26	C23H3.1	285	337	340	302	332	367	294	292	434	443	367	419	425	400	362
WBGene00001194	egl-27	C04A2.3	3001	3339	2831	3459	3682	2503	3439	3321	3159	5169	4242	3197	3855	4010	2596
WBGene00001196	egl-30	M01D7.7	423	462	541	455	453	477	415	418	589	807	424	644	386	559	545
WBGene00001202	egl-36	R07A4.1	9	17	19	13	23	15	25	16	30	18	19	32	24	24	23
WBGene00001207	egl-43	R53.3	28	53	38	27	38	31	27	30	60	48	40	46	43	45	27
WBGene00001208	egl-44	F28B12.2	299	332	336	304	253	345	277	288	449	502	287	364	443	297	388
WBGene00001209	egl-45	C27D11.1	5320	5667	4895	5781	6170	4360	6149	5464	5737	8999	6767	5072	5991	6478	4711
WBGene00001210	egl-46	K11G9.4	36	61	41	32	43	38	35	35	56	27	34	55	46	46	25
WBGene00001214	ego-1	F26A3.3	931	1135	1260	923	1145	1073	1160	1097	1350	1425	1253	1313	908	1277	1225
WBGene00001215	ego-2	Y53H1C.2	478	492	275	623	704	227	675	734	271	990	794	264	555	670	269
WBGene00001224	ehs-1	ZK1248.3	986	1119	1094	1171	1295	994	1262	1089	1214	1896	1470	1197	1085	1378	1035
WBGene00001225	eif-3.B	Y54E2A.11	3903	3965	3981	4007	4208	3651	4370	3706	4656	5817	5044	4004	4929	4568	4158
WBGene00001226	eif-3.C	T23D8.4	4963	5490	5910	5301	5571	4949	5864	5322	6755	8120	6530	5975	6204	6137	5519
WBGene00001227	eif-3.D	R08D7.3	3235	3469	3295	3283	3552	2965	3439	3196	3953	4487	4240	3535	4707	4086	3292
WBGene00001228	eif-3.E	B0511.10	2042	2337	2384	2305	2280	2300	2337	2070	2804	3270	2698	2603	3012	2716	2280
WBGene00001229	eif-3.F	D2013.7	1132	1338	1385	1320	1275	1220	1300	1158	1661	1936	1329	1419	1742	1438	1391
WBGene00001230	eif-3.G	F22B5.2	1495	1743	1640	1701	1661	1447	1683	1386	2004	2129	1891	1778	2234	1857	1649
WBGene00001231	eif-3.H	C41D11.2	1054	1240	1275	1170	1173	1106	1121	1021	1372	1592	1323	1339	1446	1344	1214
WBGene00001232	eif-3.I	Y74C10AR.1	1132	1301	1256	1188	1213	1121	1288	1118	1403	1758	1433	1357	1605	1346	1237
WBGene00001233	eif-3.K	T16G1.11	666	889	845	836	814	731	769	757	998	1126	888	936	1102	982	804
WBGene00001234	eif-6	C47B2.5	1277	1349	1357	1460	1359	1267	1397	1192	1553	2324	1678	1606	1621	1393	1425
WBGene00001235	elb-1	Y41C4A.10	429	464	456	453	455	393	481	426	561	818	626	472	558	512	481
WBGene00001236	elc-1	Y82E9BR.15	450	482	460	472	530	411	501	525	590	810	529	579	531	586	463
WBGene00001239	elo-1	F56H11.4	3034	3145	3567	3312	2988	3231	3241	2782	3869	5664	3355	4012	3771	3518	3534
WBGene00001240	elo-2	F11E6.5	1225	1427	1948	1429	1510	1655	1276	1182	1620	1446	1467	1720	1331	1465	1689
WBGene00001241	elo-3	D2024.3	286	330	129	489	653	77	470	737	117	800	716	104	375	403	117
WBGene00001242	elo-4	C40H1.4	14	9	13	11	5	19	11	7	14	8	21	16	15	10	12
WBGene00001243	elo-5	F41H10.7	736	912	1093	917	901	867	821	744	972	1006	915	1087	1218	954	994
WBGene00001244	elo-6	F41H10.8	1309	1460	2078	1392	1268	1610	1261	999	1734	1367	1298	1868	1941	1334	1638
WBGene00001247	elo-9	Y53F4B.2	51	58	72	73	64	61	61	59	79	96	71	81	66	69	88
WBGene00001248	elp-1	F38A6.2	84	86	80	95	72	85	77	68	120	119	56	108	130	95	95
WBGene00001249	elt-1	W09C2.1	111	166	168	139	173	137	132	149	134	269	142	183	161	154	126
WBGene00001250	elt-2	C33D3.1	52	45	62	48	49	56	36	50	76	53	59	53	66	48	65
WBGene00001251	elt-3	K02B9.4	98	87	92	102	68	49	84	73	106	207	96	94	169	96	87
WBGene00001253	elt-6	F52C12.5	31	31	35	45	51	34	28	27	42	57	40	44	64	54	27
WBGene00001258	emb-4	Y80D3A.2	870	905	1019	923	1024	906	1016	910	1158	1516	1091	1080	889	1096	1066
WBGene00001259	emb-5	T04A8.14	5703	6234	6447	6237	6369	5582	6260	5834	7063	8584	7352	6560	7019	7545	5947
WBGene00001262	emb-8	K10D2.6	2593	2992	3118	2687	2950	2979	2981	2636	3728	4004	3372	3513	3384	3522	3169
WBGene00001263	emb-9	K04H4.1	4694	3957	2797	4766	4423	2360	5032	4333	3018	7177	6107	3262	4965	4587	2719
WBGene00001281	emb-27	F10B5.6	1238	1459	1408	1379	1538	1358	1477	1316	1809	1886	1752	1570	1729	1728	1492
WBGene00001284	emb-30	F54C8.3	1031	1163	1131	1091	1061	1010	1126	1100	1326	1468	1248	1240	1376	1375	1055
WBGene00001303	sec-61.G	F32D8.6	3571	3815	4153	4063	3777	4010	3802	3223	4887	7002	4336	4649	5856	4111	4232
WBGene00001309	emr-1	M01D7.6	1077	1325	1158	1244	1218	1112	1227	1037	1446	1639	1408	1428	1630	1410	1124
WBGene00001320	ent-1	ZK809.4	1899	2249	2428	2199	2107	2135	2049	1815	2797	3716	2222	2795	2235	2423	2230
WBGene00001324	eor-1	R11E3.6	852	978	981	978	943	919	922	802	1176	1287	1015	1132	1319	1110	946
WBGene00001325	eor-2	C44H4.7	285	296	262	239	297	215	270	260	305	400	342	291	287	295	241
WBGene00001328	epi-1	K08C7.3	2398	2326	2799	2413	1990	2507	2510	1732	2800	3202	2594	3202	2939	2589	2530
WBGene00001329	epn-1	T04C10.2	1379	1452	1448	1379	1445	1387	1478	1326	1613	2179	1579	1634	1663	1740	1375
WBGene00001330	eps-8	Y57G11C.24	259	276	271	255	263	248	274	270	295	431	239	314	381	290	242
WBGene00001331	erd-2.1	F09B9.3	383	489	531	549	389	473	429	310	609	696	479	568	658	495	519
WBGene00001332	eri-1	T07A9.5	431	479	522	507	513	454	482	484	558	730	611	501	647	629	466
WBGene00001333	erm-1	C01G8.5	2326	2758	2692	2911	2583	2549	2677	2490	3081	4549	2716	2964	3510	3047	2551
WBGene00001334	ero-1	Y105E8B.8	653	827	809	788	743	732	696	622	966	1064	815	919	1026	875	808
WBGene00001335		F35A5.8	164	235	170	192	173	205	168	157	213	325	214	210	305	189	190
WBGene00001336	qars-1	Y41E3.4	1956	2197	2156	2012	2105	1896	2085	1956	2504	2776	2582	2272	2783	2555	2177
WBGene00001337	ears-1	ZC434.5	3630	3720	3693	4086	4030	3255	4271	3811	4240	6234	4687	3770	4614	4375	3439
WBGene00001338	ears-2	T07A9.2	437	459	479	461	471	407	459	390	553	633	544	549	761	500	514
WBGene00001340	etr-1	T01D1.2	752	858	781	871	831	687	851	837	999	1473	951	922	1038	961	771
WBGene00001345	fos-1	F29G9.4	95	126	109	103	97	108	119	113	140	208	128	138	168	135	117
WBGene00001352	evl-14	H38K22.1	1336	1491	1442	1474	1491	1199	1439	1413	1646	2088	1711	1565	1677	1773	1291
WBGene00001358	evl-20	F22B5.1	322	361	373	371	335	336	292	292	422	463	381	418	568	435	350
WBGene00001365	exc-4	Y105E8A.22	247	376	385	326	333	340	286	343	387	558	300	363	252	355	329
WBGene00001366	exc-5	C33D9.1	100	104	106	114	87	117	70	79	132	147	75	110	160	97	73
WBGene00001368	exc-7	F35H8.5	102	108	112	110	115	97	102	87	129	181	99	107	133	132	105
WBGene00001371	exl-1	F26H11.5	170	169	152	164	178	135	141	140	183	258	179	165	276	192	151
WBGene00001372	exo-3	R09B3.1	1225	1380	1220	1340	1336	1027	1320	1209	1435	1681	1536	1314	2024	1577	1232
WBGene00001374	exp-2	F12F3.1	52	41	43	65	43	58	51	33	75	70	41	61	71	56	50
WBGene00001377	eya-1	C49A1.4	45	49	57	51	48	44	38	44	44	74	26	44	73	62	46
WBGene00001385	far-1	F02A9.2	4466	4736	4200	5044	4422	3818	4573	3994	4480	8636	5265	4711	6895	4959	3822
WBGene00001386	far-2	F02A9.3	31304	31978	27339	35637	30102	24761	30575	28773	30880	56185	37411	32358	53007	35290	25141
WBGene00001387	far-3	F15B9.1	29	42	22	36	37	33	24	30	41	34	63	32	62	45	26
WBGene00001389	far-5	F15B9.3	57	48	46	62	52	66	62	60	60	96	54	82	131	64	60
WBGene00001390	far-6	W02A2.2	1229	1296	1429	1272	1189	1387	1159	1097	1598	1968	1307	1690	1460	1460	1437
WBGene00001391	far-7	K01A2.2	20	19	36	28	27	35	31	26	26	36	28	26	47	23	36
WBGene00001392	far-8	K02F3.3	648	675	693	752	625	700	605	592	786	864	768	871	1289	852	718
WBGene00001393	fat-1	Y67H2A.8	3297	4109	4174	3618	3708	3749	3682	3426	4590	5202	4043	4316	4682	4352	3860
WBGene00001394	fat-2	W02A2.1	4118	4587	4865	4363	4209	4020	4231	4007	5201	6114	4743	4795	6714	4786	4398
WBGene00001395	fat-3	W08D2.4	769	773	889	909	837	903	990	766	1224	1364	1022	1146	1490	1048	1023
WBGene00001396	fat-4	T13F2.1	1906	2237	2503	2297	2018	2197	2116	1851	2873	2669	2175	2643	3555	2556	2257
WBGene00001397	fat-5	W06D12.3	52	52	72	88	81	50	69	69	103	108	109	82	120	109	69
WBGene00001398	fat-6	VZK822L.1	1631	2144	2441	1774	2148	1998	1867	1902	2180	1819	2181	2323	2037	2274	2247
WBGene00001399	fat-7	F10D2.9	93	138	167	184	140	162	160	143	258	281	162	242	187	179	238
WBGene00001401	fbf-1	H12I13.4	199	186	228	165	175	194	186	169	236	318	213	220	177	218	189
WBGene00001402	fbf-2	F21H12.5	220	217	242	209	227	222	221	214	295	326	222	264	251	259	240
WBGene00001403	fbl-1	F56H11.1	141	149	220	171	145	138	122	109	190	165	139	181	233	151	174
WBGene00001404	fbp-1	K07A3.1	1047	1183	1214	1104	1205	1053	1171	1050	1405	1568	1329	1377	1549	1407	1201
WBGene00001405	fce-1	C04F12.10	1434	1561	1651	1504	1326	1563	1463	1415	1919	2444	1600	1957	2154	1827	1618
WBGene00001406	fce-2	F48F5.5	78	129	121	98	132	107	111	109	158	187	79	133	150	121	112
WBGene00001410	feh-1	Y54F10AM.2	19	21	26	31	13	23	10	16	27	38	16	27	25	21	29
WBGene00001411	fem-1	F35D6.1	888	1017	1033	873	935	927	935	894	1175	1271	1083	1101	1212	1144	1026
WBGene00001412	fem-2	T19C3.8	2007	2293	2260	2224	2227	2179	2223	1976	2850	2888	2744	2523	3172	2734	2387
WBGene00001413	fem-3	C01F6.4	901	1100	1178	1101	1022	1050	965	928	1521	1401	1141	1193	1596	1272	1141
WBGene00001423	fib-1	T01C3.7	11929	11100	11666	11054	11082	10584	11336	9010	13133	13101	14214	12050	15384	12637	11760
WBGene00001425	fis-2	F13B9.8	100	114	112	97	105	85	82	83	127	162	105	119	168	111	118
WBGene00001426	fkb-1	F36H1.1	1267	1469	1391	1470	1368	1316	1325	1174	1733	2293	1586	1622	2001	1620	1382
WBGene00001427	fkb-2	Y18D10A.19	4582	5011	4839	5504	5013	4273	4982	4598	5729	9301	6327	5212	8291	5656	4771
WBGene00001428	fkb-3	C05C8.3	162	172	178	177	180	167	186	163	189	220	270	204	330	261	143
WBGene00001430	fkb-5	C50F2.6	214	299	235	240	230	222	223	199	254	238	270	319	390	276	199
WBGene00001431	fkb-6	F31D4.3	3936	4285	3912	3989	4513	3504	4568	4179	4591	5782	5547	4210	5289	5081	3966
WBGene00001432	fkb-7	B0511.1	22	24	37	22	29	22	19	27	39	23	27	29	28	42	15
WBGene00001433	fkb-8	Y18D10A.25	65	78	66	86	86	61	87	67	99	141	88	87	141	94	63
WBGene00001434	fkh-2	T14G12.4	34	53	21	25	33	14	21	13	31	35	31	21	41	30	29
WBGene00001435	fkh-3	C29F7.4	163	208	182	217	199	180	180	174	218	324	217	202	262	212	215
WBGene00001436	fkh-4	C29F7.5	119	179	171	155	130	161	154	129	184	226	162	177	191	183	169
WBGene00001437	fkh-5	F26A1.2	8	21	12	10	7	12	7	6	24	23	19	11	12	21	10
WBGene00001439	fkh-7	F26D12.1	233	230	265	239	226	247	222	199	308	337	235	257	310	256	245
WBGene00001440	fkh-8	F40H3.4	12	7	8	9	8	8	7	12	12	6	6	4	17	17	8
WBGene00001441	fkh-9	K03C7.2	201	180	178	237	152	219	191	189	263	477	215	237	305	234	182
WBGene00001443	fli-1	B0523.5	1380	1546	1707	1554	1484	1497	1402	1443	1916	1979	1663	1879	1640	1804	1588
WBGene00001444	flp-1	F23B2.5	53	47	44	56	53	52	49	42	64	70	62	61	105	57	50
WBGene00001445	flp-2	W07E11.3	23	25	17	24	23	13	24	19	20	45	15	22	31	21	13
WBGene00001446	flp-3	W07E11.2	69	69	58	81	54	51	59	64	76	80	76	59	92	76	75
WBGene00001447	flp-4	C18D1.3	19	22	16	15	19	13	20	18	28	23	16	18	35	23	20
WBGene00001448	flp-5	C03G5.7	19	21	17	26	11	15	27	15	21	43	24	23	40	17	16
WBGene00001449	flp-6	F07D3.2	96	108	78	106	103	87	88	92	107	158	93	91	166	130	81
WBGene00001450	flp-7	F49E10.3	24	41	27	29	17	29	26	22	31	46	35	38	53	27	30
WBGene00001451	flp-8	F31F6.4	37	54	44	64	46	43	47	33	48	55	55	59	76	39	42
WBGene00001452	flp-9	C36H8.3	80	122	71	95	101	88	97	61	103	150	86	103	176	116	89
WBGene00001453	flp-10	T06C10.4	88	136	104	124	106	126	109	65	162	228	115	151	184	121	105
WBGene00001454	flp-11	K02G10.4	137	127	140	107	97	115	116	103	177	167	149	156	194	146	126
WBGene00001455	flp-12	C05E11.8	40	46	41	41	51	47	37	40	60	58	35	43	63	32	34
WBGene00001456	flp-13	F33D4.3	38	46	48	44	50	44	36	29	69	76	45	69	94	49	51
WBGene00001457	flp-14	Y37D8A.15	26	36	29	37	34	25	27	35	46	43	15	47	72	24	16
WBGene00001458	flp-15	ZK525.1	23	24	18	33	15	26	28	17	25	49	35	31	49	34	30
WBGene00001459	flp-16	F15D4.8	77	91	61	71	60	85	81	49	104	126	69	78	109	81	77
WBGene00001460	flp-17	C52D10.11	72	60	76	91	79	73	60	72	88	136	78	105	139	101	93
WBGene00001461	flp-18	Y48D7A.2	76	91	75	75	78	85	79	77	90	80	95	111	118	98	73
WBGene00001462	flp-19	M79.4	32	51	32	52	31	41	30	27	54	60	35	54	62	38	31
WBGene00001463	flp-20	E01H11.3	11	9	16	17	8	17	9	13	22	7	18	14	22	15	9
WBGene00001464	flp-21	C26F1.10	25	15	19	26	21	20	21	9	19	22	22	31	38	21	17
WBGene00001465	flr-1	F02D10.5	35	47	46	22	34	38	33	26	48	48	50	43	53	41	40
WBGene00001466	flr-2	F58H1.4	9	16	15	12	11	5	10	12	24	25	11	21	24	14	16
WBGene00001470	baz-2	ZK783.4	613	711	635	719	690	589	661	702	780	976	782	647	777	848	591
WBGene00001475	fmi-1	F15B9.7	68	89	103	55	87	70	48	76	78	80	72	89	75	93	52
WBGene00001476	fmo-1	K08C7.2	373	348	278	399	304	363	361	335	541	555	352	443	706	420	384
WBGene00001477	fmo-2	K08C7.5	16	6	6	8	9	11	7	14	10	8	18	15	8	11	11
WBGene00001478	fmo-3	Y39A1A.19	27	35	32	32	21	26	37	28	45	24	32	47	38	38	47
WBGene00001479	fmo-4	F53F4.5	206	248	233	227	211	271	189	216	341	272	224	289	391	266	274
WBGene00001480	fmo-5	H24K24.5	77	108	94	90	82	90	90	72	121	103	122	86	132	106	86
WBGene00001481	fog-1	Y54E10A.4	302	383	336	362	371	247	334	316	381	510	381	429	335	409	296
WBGene00001482	fog-2	Y113G7B.5	587	696	690	748	649	687	600	625	921	1130	745	793	1090	745	765
WBGene00001484	fox-1	T07D1.4	238	285	284	314	248	268	270	254	327	473	305	333	343	347	288
WBGene00001485	fre-1	Y113G7A.8	304	388	361	375	422	325	376	342	470	538	405	410	528	395	345
WBGene00001486	frh-1	F59G1.7	176	247	219	235	211	211	202	213	271	249	232	246	412	265	228
WBGene00001488	frm-1	ZK270.2	1339	1208	1264	1382	1378	1223	1352	1324	1351	2096	1563	1449	1374	1584	1175
WBGene00001489	frm-2	T04C9.6	141	152	148	156	157	126	135	143	161	270	166	165	251	196	135
WBGene00001490	frm-3	H05G16.1	89	120	121	115	119	99	111	110	136	140	120	123	113	119	112
WBGene00001491	frm-4	C24A11.8	627	801	862	751	735	748	769	641	1013	1089	800	935	859	837	745
WBGene00001492	frm-5.1	Y38C1AB.8	164	192	172	199	181	114	172	155	184	258	191	168	193	216	159
WBGene00001493	frm-7	C51F7.1	1035	1175	1076	1099	1209	1017	1129	1132	1440	1761	1221	1308	1382	1376	1112
WBGene00001494	frm-8	H09G03.2	44	35	46	40	51	36	32	46	34	56	48	55	58	45	27
WBGene00001495		F31B12.3	16	15	15	23	10	12	21	19	23	16	24	19	34	18	21
WBGene00001496	frm-10	F25H9.5	671	863	827	801	782	744	705	753	995	978	892	924	1020	890	790
WBGene00001497	fars-1	T08B2.9	1729	1961	1920	1892	1898	1821	1822	1683	2435	2487	2202	2168	2448	2182	1935
WBGene00001498	fars-3	F22B5.9	1618	1879	1930	1785	1821	1762	1859	1678	2151	2786	2136	2032	2336	2057	1847
WBGene00001499	fsn-1	C26E6.5	1849	2177	2083	2171	2100	1918	2099	1849	2539	3028	2385	2344	2873	2401	2079
WBGene00001500	ftn-1	C54F6.14	8	8	8	9	7	7	9	8	4	21	14	8	21	7	5
WBGene00001501	ftn-2	D1037.3	2613	2496	2538	2574	2392	2224	2371	2061	2859	3486	2913	2818	4238	2856	2589
WBGene00001502	ftt-2	F52D10.3	2506	2948	2451	3026	2939	2238	2813	2675	2679	4591	3278	2651	3918	3196	2361
WBGene00001503	fum-1	H14A12.2	3249	3354	3165	3556	3505	2972	3630	3130	3870	6212	4057	3573	4737	3884	3136
WBGene00001505	fut-1	K08F8.3	83	71	86	74	66	71	66	74	109	109	72	82	117	65	90
WBGene00001507	fut-4	K12H6.3	12	4	15	5	6	10	12	8	12	4	12	4	18	10	6
WBGene00001508	fut-8	C10F3.6	37	30	36	41	39	45	38	34	51	51	32	63	55	28	44
WBGene00001509	fzo-1	ZK1248.14	1469	1691	1611	1449	1595	1489	1602	1368	2078	2083	1870	1889	1890	1854	1629
WBGene00001510	fzr-1	ZK1307.6	994	1069	1177	1006	1027	1117	1112	991	1286	1744	1112	1324	922	1250	1176
WBGene00001511	fzy-1	ZK177.6	2510	2764	3019	2642	2681	2603	2712	2413	3406	3946	2945	3270	3354	3247	2747
WBGene00001513	gad-1	T05H4.14	1979	2205	2278	2116	2241	1960	2084	2137	2480	3007	2640	2421	2397	2608	2166
WBGene00001514	xnd-1	C05D2.5	1833	1883	1767	1888	2072	1628	2095	1879	2057	3276	2246	1884	1839	2193	1629
WBGene00001515	gap-1	T24C12.2	18	21	34	23	10	17	12	15	22	44	19	28	32	26	29
WBGene00001516	gap-2	ZK899.8	492	554	539	533	538	487	543	512	638	905	629	655	573	638	529
WBGene00001518	gar-2	F47D12.1	24	18	24	19	18	17	21	12	31	41	17	27	38	19	26
WBGene00001519	gar-3	Y40H4A.1	6	16	10	6	15	18	9	13	13	13	12	14	19	18	21
WBGene00001520	gas-1	K09A9.5	1081	1089	1184	1144	1050	1080	1115	958	1338	1679	1284	1342	1614	1247	1217
WBGene00001522	gbh-1	D2089.5	106	144	124	114	116	88	102	89	126	126	128	120	148	129	97
WBGene00001523	gbh-2	M05D6.7	352	356	394	356	319	410	340	272	459	470	439	525	654	407	421
WBGene00001526	gck-1	T19A5.2	839	961	1066	910	882	962	966	871	1185	1232	958	1196	827	1137	1030
WBGene00001527	gcs-1	F37B12.2	1259	1415	1516	1484	1407	1357	1370	1269	1726	2070	1568	1685	1947	1720	1448
WBGene00001536	gcy-9	ZK455.2	12	11	5	14	7	9	3	7	19	15	7	8	11	2	14
WBGene00001537	gcy-11	C30G4.3	55	44	38	42	42	43	35	27	50	49	38	44	60	56	40
WBGene00001538	gcy-12	F08B1.2	261	261	289	280	285	214	276	255	255	347	333	287	324	330	243
WBGene00001541	gcy-15	ZC239.7	33	42	34	34	25	26	34	32	43	33	35	24	33	63	29
WBGene00001543	gcy-18	ZK896.8	17	19	17	25	18	33	18	18	26	42	33	32	35	32	26
WBGene00001544	gcy-19	C17F4.6	7	13	6	14	14	12	12	15	14	28	13	13	11	9	16
WBGene00001546	gcy-21	F22E5.3	42	41	49	32	40	48	31	29	35	49	36	48	70	54	33
WBGene00001547	gcy-22	T03D8.5	28	19	36	33	26	36	29	33	38	62	41	39	83	33	43
WBGene00001548	gcy-23	T26C12.4	10	13	11	15	11	8	5	20	10	14	13	13	19	18	8
WBGene00001558	gdi-1	Y57G11C.10	4079	4788	4696	4573	4681	4306	4545	4264	5396	7007	4875	5130	6136	5342	4604
WBGene00001559	gei-1	F45H7.2	108	129	91	166	111	129	118	117	176	222	114	143	179	173	114
WBGene00001560	gei-3	T22H6.6	431	411	515	508	445	496	466	429	587	875	439	607	543	523	542
WBGene00001561	gei-4	W07B3.2	1930	2170	1755	2166	2216	1620	2199	1992	2034	3448	2507	1882	2519	2419	1793
WBGene00001562	lin-66	B0513.1	1255	1371	1425	1441	1457	1357	1411	1256	1525	2482	1545	1516	1452	1707	1312
WBGene00001563	gei-6	C05C8.4	1706	1711	1633	1947	2147	1400	1932	1920	1797	3204	2259	1719	1916	2223	1518
WBGene00001564	icl-1	C05E4.9	5046	5243	3760	4013	4437	3238	4507	4370	4316	6327	5878	4061	6439	5789	3483
WBGene00001565	gei-8	C14B9.6	730	780	726	779	802	587	737	706	750	1205	903	729	832	883	664
WBGene00001566	acdh-13	C28C12.9	753	810	911	812	853	884	838	740	1067	1123	946	1038	1195	923	937
WBGene00001568	snpc-4	F32H2.1	1580	1828	1785	1750	1854	1509	1847	1714	2024	2636	2062	1902	1956	2188	1699
WBGene00001569	meg-3	F52D2.4	1310	1361	1289	1381	1530	1160	1469	1226	1517	2249	1630	1472	1488	1569	1251
WBGene00001570	gei-13	F58A4.11	35	63	34	48	53	35	31	75	46	65	29	42	61	52	42
WBGene00001571	gei-14	K01C8.5	1477	1665	1553	1716	1736	1416	1641	1571	1865	2433	2034	1813	2028	1895	1490
WBGene00001572	gei-15	M03A8.4	69	86	71	80	67	57	71	67	100	122	80	78	90	82	71
WBGene00001574	gei-17	W10D5.3	1541	1800	1622	1620	1644	1441	1678	1518	2002	2491	1725	1827	2018	2069	1629
WBGene00001577	gem-4	T12A7.1	130	172	125	138	140	121	102	112	199	154	130	153	183	153	143
WBGene00001578	ges-1	R12A1.4	214	229	188	146	185	181	168	178	219	225	208	223	225	189	190
WBGene00001579	gex-2	F56A11.1	767	860	868	791	804	764	862	845	1011	1130	959	905	995	1020	808
WBGene00001580	gex-3	F28D1.10	1717	1935	2021	1769	1901	1836	1919	1715	2475	2913	2131	2272	2048	2224	2002
WBGene00001581	gfi-1	F57F4.3	6461	6507	7380	5756	7387	6128	8034	7247	7036	11294	8247	6976	4476	7812	6576
WBGene00001582	gfi-2	K02A11.1	2332	2805	2680	2750	2536	2489	2556	2396	3327	4000	2709	3050	3617	3097	2767
WBGene00001583	gfi-3	M163.4	293	331	334	280	324	262	285	255	375	412	370	365	375	375	276
WBGene00001584	nrde-4	F45E4.10	1236	1517	1353	1468	1456	1178	1387	1361	1669	1840	1618	1564	1967	1625	1314
WBGene00001585	gfl-1	M04B2.3	410	485	395	492	413	350	382	324	476	575	469	451	771	523	354
WBGene00001588	ggr-3	F09C12.1	12	10	21	12	5	13	13	8	8	12	7	8	15	15	18
WBGene00001589	gip-1	H04J21.3	500	607	528	506	495	500	563	476	701	749	502	651	697	609	607
WBGene00001590		C45G3.3	293	364	353	346	298	320	349	292	395	399	420	364	565	384	341
WBGene00001591	glc-1	F11A5.10	356	404	360	393	340	349	347	339	429	507	383	477	624	487	382
WBGene00001592	glc-2	F25F8.2	39	27	42	36	33	44	30	26	44	64	38	51	47	41	45
WBGene00001594	glc-4	C27H5.8	17	29	32	13	14	24	24	19	35	34	11	41	38	31	29
WBGene00001595	gld-1	T23G11.3	16351	17052	17886	18210	17975	16592	18429	15831	21228	31329	19828	19819	17817	20162	17861
WBGene00001596	gld-2	ZC308.1	3554	3935	3573	4101	4311	3499	4304	3987	4764	6899	4530	4223	4373	4613	3859
WBGene00001597	gld-3	T07F8.3	3461	4016	3928	3926	3887	3567	3921	3547	4548	5707	4403	4436	4902	4593	3780
WBGene00001598	glh-1	T21G5.3	5018	5027	4854	5087	5156	4307	5694	4645	5696	7492	6752	5220	7063	6134	5015
WBGene00001599	glh-2	C55B7.1	2655	2989	2757	2849	3096	2434	2883	2755	3195	3675	3778	2942	3789	3422	2750
WBGene00001600	glh-3	B0414.6	1007	1188	1141	1080	1202	1092	1268	1109	1508	1616	1433	1266	1432	1436	1228
WBGene00001601	glh-4	T12F5.3	1732	1851	1819	1629	1903	1627	1863	1766	2114	2476	2344	1886	2134	2200	1833
WBGene00001602	gln-1	C45B2.5	123	174	184	192	172	189	174	133	226	229	186	204	326	195	162
WBGene00001604	gln-3	Y105C5B.28	2699	2410	2312	3239	2733	2320	3089	2480	2935	4981	3134	2846	4763	3398	2593
WBGene00001606	gln-5	F26D10.10	4011	4371	4039	4552	4598	3815	4513	4107	4824	6160	5384	4780	5888	5279	4047
WBGene00001607	gln-6	C28D4.3	10490	12083	11244	11714	11940	10279	11395	10463	13516	15591	14349	12930	16585	14297	11138
WBGene00001609	glp-1	F02A9.6	3804	3847	4364	3524	4138	4072	4225	3658	4914	5473	4669	4721	3221	4780	4203
WBGene00001615	glr-4	C06A8.9	27	36	45	33	27	24	34	33	64	33	31	50	80	28	63
WBGene00001616	glr-5	ZC196.7	18	22	15	29	15	20	25	19	29	31	20	32	22	17	27
WBGene00001617	glr-6	F41B4.4	56	47	60	56	48	66	48	53	92	81	70	84	120	70	58
WBGene00001620	glt-1	C12D12.2	883	853	1120	1056	827	1079	848	740	1278	1556	962	1339	1384	1084	1066
WBGene00001621	glt-3	K08F4.4	40	41	44	40	32	38	29	35	40	61	40	53	71	44	34
WBGene00001622	glt-4	T22E5.2	100	110	122	122	99	124	119	122	142	180	122	177	114	117	133
WBGene00001623	glt-5	Y53C12A.2	39	29	29	31	35	42	44	33	32	46	32	52	71	36	37
WBGene00001624	glt-6	R05G6.6	11	15	13	6	10	20	14	16	38	25	12	30	27	28	12
WBGene00001627	gly-2	C55B7.2	58	69	67	73	41	73	53	50	75	98	52	83	82	62	72
WBGene00001628	gly-3	ZK688.8	1466	1771	1729	1672	1653	1669	1703	1537	2040	2389	1818	2066	2400	2072	1776
WBGene00001629	gly-4	Y116F11B.12	367	444	465	349	397	419	394	382	494	495	416	525	430	490	424
WBGene00001630	gly-5	Y39E4B.12	602	752	800	705	747	732	636	597	933	938	779	889	757	744	817
WBGene00001631	gly-6	H38K22.5	256	280	309	304	277	322	287	250	400	500	334	344	503	334	324
WBGene00001632	gly-7	Y46H3A.6	1543	1826	1704	1791	1689	1639	1657	1557	2137	2353	2000	1985	2226	2118	1693
WBGene00001633	gly-8	Y66A7A.6	143	138	157	146	125	120	118	82	146	154	161	158	202	159	149
WBGene00001635	gly-10	Y45F10D.3	1654	1810	1870	1795	1888	1738	1729	1712	2288	2285	2154	2072	2457	2214	1814
WBGene00001636	gly-11	Y75B8A.9	81	104	87	85	83	70	64	70	121	113	96	102	122	90	99
WBGene00001637	gly-12	F48E3.1	32	32	35	34	37	31	34	22	49	46	36	33	45	37	37
WBGene00001638	gly-13	B0416.6	172	268	260	183	210	214	158	189	262	212	229	239	284	269	185
WBGene00001639	gly-14	M01F1.1	17	22	18	26	10	17	15	14	30	14	8	18	20	16	15
WBGene00001644	gly-19	F22D6.12	43	52	44	33	38	62	39	44	74	49	38	55	89	50	59
WBGene00001645	gly-20	C03E10.4	1497	1919	1912	1906	1803	1842	1819	1664	2360	2747	2020	2266	2593	2224	1962
WBGene00001646	gna-1	B0024.12	55	81	53	76	67	68	46	51	90	95	77	99	114	72	77
WBGene00001647	gna-2	T23G11.2	2341	2692	2677	2606	2507	2468	2432	2257	3298	2913	2986	3131	3660	3110	2767
WBGene00001648	goa-1	C26C6.2	1468	1606	1790	1571	1585	1894	1602	1504	2094	2581	1662	2132	1542	1851	1857
WBGene00001649	gob-1	H13N06.3	459	590	644	591	525	601	527	529	723	813	606	716	699	669	640
WBGene00001650	gon-1	F25H8.3	156	127	223	146	136	176	151	103	178	159	162	214	145	145	174
WBGene00001651	gon-2	T01H8.5	744	762	747	726	731	846	688	648	1011	1151	801	935	933	899	791
WBGene00001653	gon-4	K04D7.5	1741	1869	1929	1808	1886	1723	2053	1888	2189	2822	2223	1959	1911	2264	1779
WBGene00001660	gop-1	C34E10.3	314	401	449	342	369	374	352	335	491	519	410	452	429	410	438
WBGene00001661	gop-2	C34E10.2	633	800	831	822	766	756	779	703	964	1059	890	824	1270	934	830
WBGene00001662	gop-3	C34E10.1	708	739	752	776	667	662	752	623	965	1041	849	948	1142	935	787
WBGene00001663	gpa-1	T19C4.6	5	18	14	11	7	8	8	9	18	13	12	8	23	14	16
WBGene00001666	gpa-4	T07A9.7	18	25	13	19	12	19	14	18	17	34	14	18	18	32	13
WBGene00001669	gpa-7	R10H10.5	32	22	34	27	33	31	30	28	45	54	34	50	27	30	35
WBGene00001671	gpa-9	F56H9.4	11	8	10	8	5	10	6	11	11	14	5	12	16	8	8
WBGene00001674	gpa-12	F18G5.3	20	17	34	25	11	32	27	21	31	42	22	40	46	31	26
WBGene00001677	gpa-15	M04C7.1	11	3	8	8	8	11	5	12	6	15	16	11	10	7	7
WBGene00001678	gpa-16	Y95B8A.5	556	594	560	567	561	559	590	527	701	910	582	672	659	706	623
WBGene00001679	gpb-1	F13D12.7	3501	3610	3887	3678	3612	3775	3837	3326	4714	6171	4142	4652	3492	4383	4161
WBGene00001680	gpb-2	F52A8.2	88	94	83	70	101	113	82	77	124	105	91	113	125	115	106
WBGene00001681	gpc-1	K02A4.2	11	7	14	12	7	10	4	8	19	18	14	12	18	6	4
WBGene00001682	gpc-2	F08B6.2	544	687	625	752	586	565	601	563	780	1086	720	709	1265	715	590
WBGene00001683	gpd-1	T09F3.3	3972	4583	4007	4657	4742	3547	4544	4403	4668	6835	5710	4200	5929	5192	3903
WBGene00001684	gpd-2	K10B3.8	3397	3338	3222	3968	3329	3002	3514	3151	3941	6180	4209	4017	5316	3946	3304
WBGene00001685	gpd-3	K10B3.7	4108	4261	4242	4863	4353	3965	4434	3932	4843	7743	5369	5065	6665	5034	4307
WBGene00001686	gpd-4	F33H1.2	3085	3484	2967	3429	3607	2728	3527	3357	3466	5301	4515	3175	4288	4000	2848
WBGene00001687	gpn-1	F59D12.4	10	13	6	5	12	6	12	10	10	5	8	11	16	13	11
WBGene00001688	gpr-1	F22B7.13	349	432	389	382	395	316	415	384	469	491	512	410	530	495	367
WBGene00001689	gpr-2	C38C10.4	426	499	409	461	446	399	462	457	493	591	528	482	596	585	399
WBGene00001690	grd-1	R08B4.1	17	19	19	23	14	19	24	17	15	20	24	22	32	24	19
WBGene00001692	grd-3	W05E7.1	960	862	963	1065	898	947	967	812	1111	1600	1078	1180	1440	1005	906
WBGene00001693	grd-4	T01B10.1	22	23	39	21	26	18	16	24	29	28	24	34	43	29	27
WBGene00001694	grd-5	F41E6.2	725	708	770	893	620	746	684	617	880	1226	779	915	1366	800	724
WBGene00001699	grd-10	F09D12.1	129	78	167	186	68	156	138	72	146	214	125	204	296	91	194
WBGene00001702	grd-13	W05E7.3	42	28	44	51	36	41	51	30	42	101	50	63	80	35	58
WBGene00001703	grd-14	T01B10.2	66	74	72	120	66	81	74	52	82	145	93	76	131	62	66
WBGene00001707	grh-1	Y48G8AR.1	23	28	16	24	28	9	22	41	23	39	31	13	28	26	4
WBGene00001708	grk-1	F19C6.1	294	329	327	311	304	292	323	309	421	489	315	405	334	375	306
WBGene00001709	grk-2	W02B3.2	99	118	115	112	113	100	90	100	134	143	109	149	158	153	122
WBGene00001713	grl-4	F42C5.7	225	222	239	295	244	247	234	188	297	421	282	303	364	268	245
WBGene00001719	grl-10	C26F1.5	22	22	12	13	8	8	19	20	13	22	22	13	26	19	13
WBGene00001723	grl-14	T03D8.4	13	13	13	19	12	5	18	19	25	35	18	24	30	22	15
WBGene00001725	grl-16	Y65B4BR.6	44	3	0	83	3	25	62	2	4	17	51	15	6	35	1
WBGene00001740	gro-1	ZC395.6	180	197	216	225	187	203	195	178	261	290	263	273	325	248	199
WBGene00001743	grp-1	K06H7.4	1096	1347	1341	1345	1311	1239	1156	1175	1513	1950	1429	1488	1509	1616	1202
WBGene00001744	gars-1	T10F2.1	2208	2588	2613	2584	2522	2263	2573	2404	3105	3750	2931	2725	3475	2911	2502
WBGene00001745	gsa-1	R06A10.2	58	58	51	89	63	77	79	52	77	124	86	80	56	72	66
WBGene00001746	gsk-3	Y18D10A.5	763	837	962	760	802	848	838	715	1110	1524	740	1000	714	903	972
WBGene00001747	gsp-1	F29F11.6	2497	2708	2961	2720	2634	2774	2618	2367	3417	4124	2743	3281	2747	3026	3077
WBGene00001748	gsp-2	F56C9.1	5741	6781	6720	6415	6311	6420	6322	5656	8134	9555	7112	7927	8435	7266	6996
WBGene00001749	gst-1	R107.7	2023	2460	2245	2441	2239	2045	2292	2157	2687	3513	2627	2319	3607	2599	2229
WBGene00001752	gst-4	K08F4.7	168	219	206	168	149	203	189	159	251	173	250	282	345	219	234
WBGene00001753	gst-5	R03D7.6	94	116	119	143	102	111	101	89	135	184	114	145	161	129	133
WBGene00001754	gst-6	F11G11.3	88	119	96	179	106	118	155	111	157	200	175	178	292	154	152
WBGene00001755	gst-7	F11G11.2	1585	1943	1892	1762	1798	1742	1665	1592	2263	2030	2260	2062	3086	2162	1761
WBGene00001757	gst-9	R05F9.5	16	22	32	25	16	42	21	24	30	20	27	50	36	30	15
WBGene00001758	gst-10	Y45G12C.2	283	388	357	390	307	320	315	250	382	386	400	403	595	357	324
WBGene00001760	gst-12	F37B1.2	15	19	28	15	16	22	21	19	19	32	16	27	35	24	30
WBGene00001761	gst-13	T26C5.1	254	270	304	204	191	224	178	158	256	276	227	274	365	203	256
WBGene00001763	gst-15	F37B1.4	11	14	23	22	6	13	11	17	30	23	9	20	23	23	15
WBGene00001764	gst-16	F37B1.5	36	57	45	48	39	41	58	33	45	56	45	62	65	47	40
WBGene00001765	gst-17	F37B1.6	19	21	26	34	15	27	28	13	40	25	23	42	66	21	21
WBGene00001766	gst-18	F37B1.7	7	17	23	13	16	14	17	20	30	16	22	21	34	13	15
WBGene00001768	gst-20	Y48E1B.10	181	181	162	156	117	158	144	122	189	190	171	207	353	169	185
WBGene00001769	gst-21	ZK697.6	6	13	9	5	4	12	14	6	11	12	14	12	22	15	10
WBGene00001770	gst-22	F21H7.1	62	46	42	20	48	51	31	36	33	25	87	37	33	71	42
WBGene00001772	gst-24	F37B1.1	32	39	44	35	19	32	31	34	43	44	34	60	36	39	46
WBGene00001774	gst-26	Y53F4B.29	279	275	331	300	251	304	253	232	333	406	319	320	447	280	291
WBGene00001775	gst-27	Y53F4B.30	508	542	585	525	472	477	543	483	639	589	693	578	651	518	529
WBGene00001776	gst-28	Y53F4B.31	180	169	173	223	196	207	203	161	211	235	196	239	395	247	211
WBGene00001777	gst-29	Y53F4B.32	14	16	7	21	15	15	20	23	28	22	18	21	30	19	19
WBGene00001778	gst-30	ZK546.11	7	15	15	11	13	13	15	15	16	15	21	15	34	11	14
WBGene00001782	gst-34	Y1H11.1	14	13	13	16	6	3	6	2	11	13	11	18	18	1	12
WBGene00001783	gst-35	Y1H11.2	15	12	19	14	18	18	11	8	21	23	11	21	23	20	21
WBGene00001784	gst-36	R07B1.4	173	151	200	186	169	206	160	160	236	258	199	203	294	211	187
WBGene00001786	gst-38	F35E8.8	18	19	25	14	17	17	11	11	15	12	22	19	17	25	19
WBGene00001787	gst-39	Y53F4B.33	81	70	66	82	66	80	88	60	80	140	106	106	132	77	75
WBGene00001789	gst-41	R13D7.7	41	39	52	37	32	49	38	35	61	54	41	68	61	48	33
WBGene00001790	gst-42	D1053.1	89	84	98	95	64	73	62	75	83	90	71	101	116	65	79
WBGene00001791	gst-43	Y71F9AL.5	21	31	32	24	24	21	22	28	40	34	38	31	37	37	27
WBGene00001792	gst-44	F13A7.10	23	26	14	21	30	34	14	26	33	24	29	28	42	28	14
WBGene00001793	gsy-1	Y46G5A.31	2125	2288	2451	2358	2237	2211	2351	2089	2979	3688	2525	2761	2953	2804	2512
WBGene00001794	gta-1	K04D7.3	2506	2891	2858	2520	2311	2678	2468	2138	3320	3647	2963	3156	4366	2886	2930
WBGene00001795	gtl-1	C05C12.3	271	298	355	292	343	291	362	272	346	349	342	317	349	326	303
WBGene00001796	gtl-2	F54D1.5	31	25	35	33	27	41	40	33	56	48	21	44	74	41	48
WBGene00001803	lite-1	C14F11.3	19	10	23	10	9	12	18	10	13	24	24	20	17	14	13
WBGene00001808	gut-2	T10G3.6	144	164	155	175	147	175	172	158	231	238	185	192	276	193	191
WBGene00001811	haf-1	C30H6.6	91	95	97	118	119	137	98	132	140	156	119	124	161	136	129
WBGene00001812	haf-2	F43E2.4	1764	2100	2180	1731	1914	2024	1883	1704	2513	2435	2116	2477	1942	2307	2140
WBGene00001813	haf-3	F57A10.3	575	607	693	617	607	695	615	557	758	925	681	779	732	757	725
WBGene00001814	haf-4	W04C9.1	259	285	295	243	289	255	226	207	281	315	328	299	332	293	263
WBGene00001815	hmt-1	W09D6.6	612	732	759	659	626	698	640	667	875	944	764	781	891	793	711
WBGene00001816	haf-6	Y48G8AL.11	184	181	200	167	172	195	188	161	221	254	179	206	231	244	187
WBGene00001817	haf-7	Y50E8A.16	604	711	482	1206	1001	997	1062	1038	1497	2099	1229	1354	2148	1239	1149
WBGene00001819	haf-9	ZK484.2	168	217	232	144	205	179	142	185	177	122	199	221	140	155	206
WBGene00001820	ham-1	F53B2.6	136	137	176	125	118	120	135	101	179	205	110	165	172	119	109
WBGene00001821	ham-2	C07A12.1	37	43	35	42	49	32	40	30	63	84	37	55	67	62	37
WBGene00001823	hap-1	ZC395.7	186	233	196	197	170	169	206	174	214	243	208	230	362	231	201
WBGene00001824	hbl-1	F13D11.2	144	306	198	151	259	134	131	266	244	182	183	229	136	249	153
WBGene00001827	hcf-1	C46A5.9	3729	4102	4277	4079	4311	3792	4260	3829	4950	5828	4799	4549	5095	4939	4028
WBGene00001828	hch-1	F40E10.1	45	75	70	48	66	55	49	51	73	66	64	66	80	80	53
WBGene00001829	hcp-1	ZK1055.1	4726	4833	4155	4756	5502	3478	5463	5152	4501	7193	6365	4237	4262	5994	3821
WBGene00001830	hcp-2	T06E4.1	2325	2808	2361	2524	2874	2000	2670	2753	2728	3594	3405	2568	2926	3222	2073
WBGene00001831	hcp-3	F58A4.3	1543	1676	1582	1638	1765	1405	1591	1468	1770	2216	1980	1650	2166	1930	1575
WBGene00001832	hcp-4	T03F1.9	2657	2724	2184	2735	3059	1847	2948	2820	2570	3952	3596	2282	3190	3215	1980
WBGene00001833	hcp-6	Y110A7A.1	2289	2466	2470	2325	2646	2193	2507	2312	2686	3220	2943	2678	2372	3001	2277
WBGene00001834	hda-1	C53A5.3	3618	4123	4103	4014	4100	3756	4075	3572	4901	6000	4694	4530	4451	4791	3977
WBGene00001835	hda-2	C08B11.2	967	1107	1083	1047	1037	1046	922	891	1329	1310	1199	1254	1446	1257	1119
WBGene00001836	hda-3	R06C1.1	1209	1476	1428	1405	1300	1294	1270	1170	1816	1576	1588	1689	2027	1605	1487
WBGene00001837	hda-4	C10E2.3	484	419	456	583	472	449	437	448	567	891	525	519	739	605	477
WBGene00001838	hda-10	Y51H1A.5	406	429	437	404	424	373	407	382	515	565	502	434	601	485	413
WBGene00001839	hdl-1	ZK829.2	3	5	15	7	9	14	6	4	5	12	8	9	15	12	11
WBGene00001840	hel-1	C26D10.2	5958	6823	6333	6707	6382	5735	6634	6001	7598	9863	8083	7107	9753	7659	6269
WBGene00001842	her-1	ZK287.8	13	13	4	12	12	14	13	6	13	14	12	14	12	8	9
WBGene00001843	hgo-1	W06D4.1	379	549	539	497	465	429	392	451	571	614	586	573	735	538	528
WBGene00001844	hid-1	K02E10.2	197	213	190	172	185	182	212	163	205	227	170	238	218	224	173
WBGene00001851	hif-1	F38A6.3	1505	1693	1704	1758	1598	1690	1705	1559	1943	2806	1818	2028	2123	1915	1775
WBGene00001852	hil-1	C30G7.1	27	45	37	40	45	34	32	40	43	49	50	26	57	44	20
WBGene00001853	hil-2	Y73B6BL.9	1115	1372	931	1045	1197	729	999	1050	919	1754	1352	910	1432	1314	811
WBGene00001854	hil-3	F22F1.1	391	566	390	348	416	283	380	325	379	708	456	365	553	480	341
WBGene00001855	hil-4	C18G1.5	5752	5938	4388	6516	6885	3874	6353	6057	4978	9763	7722	4793	7311	7079	4084
WBGene00001856	hil-5	B0414.3	4951	5038	3617	5380	5548	3537	5412	4808	4603	9221	5974	4163	5966	5570	3635
WBGene00001857	hil-6	F59A7.4	11	18	8	8	21	5	8	15	9	13	10	11	7	12	7
WBGene00001858	hil-7	C01B10.5	65	104	62	27	105	24	51	110	42	54	55	46	72	96	23
WBGene00001859	hil-8	T05E8.2	8	11	9	9	11	15	15	11	17	18	17	16	25	13	10
WBGene00001860	him-1	F28B3.7	2831	3276	2856	3196	3518	2479	3216	3202	3253	4626	3830	3078	3300	3802	2579
WBGene00001862	him-3	ZK381.1	1460	1509	1559	1533	1541	1445	1433	1354	1919	1766	1788	1809	2067	1859	1539
WBGene00001863	him-4	F15G9.4	974	965	1085	1063	883	1102	1064	768	1234	1417	1106	1420	1062	1185	1155
WBGene00001864	him-5	D1086.4	138	213	163	228	151	169	173	162	229	273	200	203	311	237	182
WBGene00001865	him-6	T04A11.6	973	1076	1188	1035	1191	1060	1172	1001	1301	1679	1256	1286	1051	1359	1173
WBGene00001867	him-8	T07G12.12	612	753	716	738	712	650	661	621	855	909	814	782	1087	863	670
WBGene00001869	him-10	R12B2.4	1241	1463	1312	1518	1443	1075	1328	1418	1497	2108	1727	1407	2079	1681	1095
WBGene00001872	him-14	ZK1127.11	284	378	365	358	342	348	367	340	483	466	410	417	453	384	377
WBGene00001874	him-17	T09E8.2	2479	2903	2820	2703	2911	2349	2708	2548	3255	3762	3367	3063	3240	3494	2614
WBGene00001898	his-24	M163.3	1283	1693	981	1191	1337	838	1099	1074	976	2370	1554	1069	1894	1486	1033
WBGene00001906	his-32	F17E9.10	30	48	50	36	22	40	23	35	42	59	47	44	33	59	30
WBGene00001909	his-35	C50F4.13	552	545	527	615	594	482	524	509	620	891	676	615	871	617	545
WBGene00001910		C50F4.6	235	294	211	224	278	197	200	234	230	262	308	241	380	271	191
WBGene00001911	his-37	C50F4.7	499	543	416	503	530	444	433	396	669	581	639	535	1035	579	549
WBGene00001912	his-38	K03A1.6	8	7	10	11	10	13	15	7	14	19	16	14	23	19	9
WBGene00001914	his-40	K03A1.1	18	20	18	17	19	12	20	21	17	29	22	18	36	19	17
WBGene00001915	his-41	C50F4.5	200	194	136	190	200	161	175	142	245	355	183	196	301	228	161
WBGene00001919	his-45	B0035.10	8	16	20	10	11	15	23	11	14	6	25	14	11	18	3
WBGene00001920	his-46	B0035.9	17	24	23	15	25	18	32	12	36	27	26	23	46	19	14
WBGene00001922	his-48	B0035.8	14	16	16	7	11	11	6	4	15	20	17	10	29	13	4
WBGene00001929	his-55	F54E12.1	14	5	17	11	10	10	27	5	13	12	8	3	18	20	15
WBGene00001930	his-56	F54E12.3	27	21	13	24	21	15	31	24	24	40	20	13	36	21	8
WBGene00001931	his-57	F54E12.5	7	13	7	10	15	5	12	9	5	21	7	14	7	13	11
WBGene00001932	his-58	F54E12.4	9	10	10	12	12	13	4	10	18	17	21	12	14	13	8
WBGene00001933	his-59	F55G1.2	82	81	95	71	83	76	112	78	106	127	100	87	78	77	74
WBGene00001934	his-60	F55G1.11	125	143	129	121	121	115	155	106	154	149	198	129	193	141	114
WBGene00001935	his-61	F55G1.10	52	69	44	55	73	41	49	40	59	76	46	56	86	54	39
WBGene00001936	his-62	F55G1.3	65	56	55	57	53	46	55	53	52	100	68	61	77	70	40
WBGene00001937	his-63	F22B3.2	13	15	18	13	23	16	15	11	18	18	23	8	14	16	13
WBGene00001938	his-64	F22B3.1	12	22	14	19	5	6	24	6	11	17	9	6	9	9	8
WBGene00001941	his-67	T23D8.5	72	82	78	65	102	56	111	65	88	116	99	76	125	86	87
WBGene00001942	his-68	T23D8.6	344	401	295	275	378	251	316	274	332	485	455	332	469	430	303
WBGene00001945	his-71	F45E1.6	145	158	204	171	169	161	148	176	193	281	185	188	283	197	159
WBGene00001946	his-72	Y49E10.6	3388	3929	3299	3989	3819	3000	3680	3343	4064	6131	4518	3912	5235	4178	3158
WBGene00001948	hlh-1	B0304.1	17	32	21	15	14	15	14	18	16	20	18	15	25	20	16
WBGene00001949	hlh-2	M05B5.5	369	514	477	473	470	378	395	397	539	603	409	502	492	473	456
WBGene00001950	hlh-3	T24B8.6	54	64	68	46	71	52	50	36	73	64	58	76	73	73	61
WBGene00001955	hlh-11	F58A4.7	267	312	365	315	276	296	313	244	386	489	335	448	343	400	360
WBGene00001958	hlh-14	C18A3.8	19	29	24	20	25	22	16	24	22	45	20	21	45	22	23
WBGene00001960	hlh-16	DY3.3	14	26	17	14	16	23	23	8	24	20	18	20	23	18	20
WBGene00001971	hmg-1.1	Y48B6A.14	8900	9123	8111	9078	9317	7875	9088	7799	9933	14748	10574	9519	10776	10340	8229
WBGene00001972	hmg-1.2	F47D12.4	1363	1609	1420	1572	1530	1271	1440	1441	1770	2383	1715	1655	2346	1846	1462
WBGene00001973	hmg-3	C32F10.5	3189	3610	3262	3425	3592	2879	3328	3267	3810	4358	4483	3508	4352	4155	3012
WBGene00001974	hmg-4	T20B12.8	3423	3789	3475	3645	3796	3104	3534	3212	3888	4627	4365	3751	4223	4375	2982
WBGene00001975	hmg-5	F45E4.9	482	644	541	687	639	477	565	551	664	904	708	639	1115	709	510
WBGene00001976	hmg-11	T05A7.4	347	500	410	363	384	377	306	328	430	490	423	376	652	453	356
WBGene00001977	hmg-12	Y17G7A.1	6772	6797	6480	8073	7859	5800	7976	7005	7642	11699	8705	6832	8661	8481	6443
WBGene00001978	hmp-1	R13H4.4	2272	2548	2487	2380	2433	2331	2375	2261	2988	3496	2617	2864	2682	2849	2373
WBGene00001979	hmp-2	K05C4.6	2091	2446	2314	2020	2192	2140	2260	2070	2849	2888	2598	2511	2413	2690	2377
WBGene00001980	hmr-1	W02B9.1	1613	1697	2004	1494	1595	1819	1612	1517	2024	2206	1717	2168	1185	2015	1908
WBGene00001981	hnd-1	C44C10.8	36	53	54	32	33	41	38	34	55	69	26	43	43	55	46
WBGene00001983	hoe-1	E04A4.4	1619	1924	2059	1974	1992	1840	2075	1797	2312	2642	2113	2223	2415	2338	1905
WBGene00001985	hop-1	C18E3.8	435	528	500	491	416	466	483	406	632	818	496	588	739	523	516
WBGene00001986	hot-1	F43D2.4	29	29	28	29	25	36	16	21	41	46	27	34	30	18	23
WBGene00001991	hot-6	C13G3.2	5	10	15	11	9	8	13	10	10	15	10	23	31	14	14
WBGene00001993	hpd-1	T21C12.2	1668	1806	1895	1687	1589	1662	1607	1349	2107	2723	1852	2046	3014	2028	1862
WBGene00001994	hpk-1	F20B6.8	575	557	670	586	655	637	618	602	730	1022	675	850	472	711	721
WBGene00001995	hpl-1	K08H2.6	45	57	51	49	61	48	45	23	50	52	60	70	48	55	44
WBGene00001996	hpl-2	K01G5.2	555	637	520	616	645	407	560	556	644	786	711	544	958	730	461
WBGene00001997	hpr-9	Y39A1A.23	170	174	163	207	189	146	192	176	189	299	191	178	211	223	129
WBGene00001998	hpr-17	F32A11.2	679	718	708	731	720	649	733	621	908	913	819	817	990	882	666
WBGene00001999	hrp-1	F42A6.7	9149	8739	7233	9162	9595	6688	9078	8176	8523	12526	12668	8200	11724	10800	7046
WBGene00002000	hrp-2	F58D5.1	3806	4377	3815	4228	4334	3440	3850	3941	4641	6216	5167	4190	5451	4652	3785
WBGene00002001	hars-1	T11G6.1	1413	1650	1651	1490	1661	1511	1665	1496	1954	1962	1950	1818	2085	1959	1646
WBGene00002002	hsb-1	K08E7.2	355	480	471	471	441	421	358	410	539	573	483	499	596	528	422
WBGene00002003	hse-5	B0285.5	906	1040	1000	954	967	954	837	798	1266	1148	1023	1133	1209	1119	991
WBGene00002004	hsf-1	Y53C10A.12	798	987	878	811	894	781	894	869	1058	1329	1066	998	904	1065	808
WBGene00002005	hsp-1	F26D10.3	38547	37559	31888	40813	44250	26838	45368	39811	35393	68432	52550	30755	46855	44101	29690
WBGene00002007	hsp-3	C15H9.6	8451	8334	8245	9016	9117	7395	9438	8031	9199	14361	10449	9310	10747	10313	7696
WBGene00002008	hsp-4	F43E2.8	5187	5373	4877	6110	5678	4659	6123	5225	5820	8855	6681	5529	6913	6628	4432
WBGene00002010	hsp-6	C37H5.8	8007	7708	8628	8776	9225	7771	9445	7824	9671	13974	10209	8996	10429	9526	8489
WBGene00002011	hsp-12.2	C14B9.1	53	64	52	79	48	65	67	44	81	154	46	96	135	46	52
WBGene00002012	hsp-12.3	F38E11.1	12	9	11	15	13	14	13	14	11	10	13	16	26	19	19
WBGene00002013	hsp-12.6	F38E11.2	25	21	29	30	14	21	28	21	28	26	16	21	40	34	27
WBGene00002015	hsp-16.1	T27E4.8	100	120	119	82	86	87	79	91	73	91	96	65	137	95	99
WBGene00002016	hsp-16.2	Y46H3A.3	21	27	35	24	22	23	16	40	19	8	30	21	24	25	39
WBGene00002017	hsp-16.11	T27E4.2	74	105	121	74	75	65	99	76	76	81	77	95	129	82	78
WBGene00002018	hsp-16.41	Y46H3A.2	23	16	38	24	16	17	19	28	7	17	28	25	27	20	13
WBGene00002019	hsp-16.48	T27E4.3	112	110	146	97	86	112	105	90	100	98	139	107	172	132	139
WBGene00002020	hsp-16.49	T27E4.9	95	118	153	97	109	86	91	115	104	75	113	112	206	112	108
WBGene00002021	hsp-17	F52E1.7	97	111	113	82	114	68	79	97	92	111	80	106	134	100	83
WBGene00002023	hsp-25	C09B8.6	327	305	329	306	267	276	304	259	378	547	338	348	476	355	289
WBGene00002024	hsp-43	C14F11.5	413	392	423	442	340	381	404	295	482	557	379	484	618	411	388
WBGene00002025	hsp-60	Y22D7AL.5	2433	2693	2681	2466	2671	2255	2570	2379	2884	3537	2841	2729	2611	2802	2554
WBGene00002026	hsp-70	C12C8.1	77	29	96	55	48	58	51	35	26	67	44	56	110	53	56
WBGene00002027	hsr-9	T05F1.6	7331	7947	7260	8268	8550	6332	8544	8043	8619	11832	9886	8133	9642	9593	7059
WBGene00002028	hst-1	F08B4.6	992	1152	1237	1129	1191	1156	1103	1126	1574	1676	1363	1446	1375	1432	1273
WBGene00002029	hst-2	C34F6.4	96	142	113	135	95	95	91	105	137	149	103	155	151	128	133
WBGene00002030	hst-3.1	F40H3.5	10	11	11	13	12	13	10	13	17	14	19	20	13	9	18
WBGene00002031	hst-6	Y34B4A.3	127	164	139	160	132	169	134	127	183	222	169	176	239	178	165
WBGene00002032	htp-1	F41H10.10	1636	1551	1631	1694	1549	1515	1610	1374	2013	2072	1876	1890	2313	1840	1676
WBGene00002033	htp-2	Y73B6BL.2	956	935	1031	957	917	967	1013	804	1177	1358	1050	1103	1331	1040	1069
WBGene00002034	htp-3	F57C9.5	1490	1536	1487	1620	1540	1433	1642	1445	1737	2078	1865	1661	1648	1812	1442
WBGene00002035	hum-1	F29D10.4	1363	1516	1442	1313	1431	1332	1492	1289	1777	1973	1658	1622	1532	1712	1485
WBGene00002036	hum-2	F36D4.3	2774	2817	2991	2760	2864	2714	3009	2570	3491	3997	3251	3132	3293	3371	2991
WBGene00002037	hum-4	F46C3.3	143	179	205	147	153	140	184	125	142	222	186	181	178	174	144
WBGene00002038	hum-5	T02C12.1	457	550	520	456	418	446	411	359	640	558	508	532	591	557	507
WBGene00002039	hum-6	T10H10.1	64	110	113	106	102	112	99	97	117	166	93	103	119	116	81
WBGene00002040	hum-7	F56A6.2	106	132	130	141	118	98	127	119	129	152	130	129	157	151	98
WBGene00002041	hum-8	Y66H1A.6	320	328	309	355	282	305	267	242	412	451	343	354	500	338	256
WBGene00002042	hus-1	H26D21.1	296	382	347	308	316	308	298	292	463	431	339	433	464	397	352
WBGene00002043	hyl-1	C09G4.1	631	748	782	683	684	726	605	636	930	960	752	879	833	810	744
WBGene00002044	hyl-2	K02G10.6	394	377	454	427	377	453	373	380	505	737	417	520	460	460	425
WBGene00002045	icd-1	C56C10.8	8465	9566	8366	10186	9573	7149	9798	8982	9408	16030	11590	8663	14219	10337	7623
WBGene00002046	icln-1	C01F6.8	659	786	648	786	739	639	708	711	820	1153	911	749	1154	848	660
WBGene00002047	icp-1	Y39G10AR.13	2137	2126	1773	2271	2555	1469	2471	2352	1957	3295	2904	1901	2414	2703	1616
WBGene00002048	ida-1	B0244.2	307	293	287	270	267	294	279	256	331	384	332	347	358	344	324
WBGene00002050	ifa-1	F38B2.1	355	291	303	384	291	285	334	264	346	582	324	339	436	334	285
WBGene00002051	ifa-3	F52E10.5	15	17	4	11	20	6	10	23	23	9	17	5	7	24	5
WBGene00002052	ifa-4	K05B2.3	158	137	158	188	175	179	172	146	186	253	155	171	248	169	134
WBGene00002053	ifb-1	F10C1.2	709	682	797	994	710	781	812	683	931	1455	793	915	1020	814	721
WBGene00002054	ifb-2	F10C1.7	806	766	825	832	807	796	837	758	975	1356	854	871	1101	832	768
WBGene00002055	ifc-1	F37B4.2	134	107	146	96	111	99	113	106	114	118	126	135	117	128	125
WBGene00002056	ifc-2	M6.1	1579	1450	1641	1865	1510	1610	1625	1348	2105	3044	1675	1863	2466	1727	1619
WBGene00002057	ifd-1	R04E5.10	66	70	70	76	52	57	85	45	73	107	86	83	138	75	62
WBGene00002058	ifd-2	F25E2.4	122	126	132	78	91	147	93	90	87	138	185	130	99	144	107
WBGene00002059	ife-1	F53A2.6	3389	3499	3318	3295	3510	2989	3391	2875	3931	4098	4721	3495	5468	3967	3342
WBGene00002060	ife-2	R04A9.4	300	315	342	336	303	324	359	275	386	493	382	405	507	408	305
WBGene00002061	ife-3	B0348.6	4802	4982	4925	5176	5192	4513	5481	4533	6147	7811	6172	5311	6960	5924	5166
WBGene00002062	ife-4	C05D9.5	49	78	68	74	63	51	63	54	76	66	78	96	118	78	83
WBGene00002063	ife-5	Y57A10A.30	179	215	163	168	223	153	199	148	259	221	227	209	274	202	212
WBGene00002064	iff-1	T05G5.10	3944	4178	3827	4596	4328	3439	4436	3955	4573	7078	5249	3938	7661	4752	3847
WBGene00002065	iff-2	F54C9.1	1310	1350	1442	1350	1247	1279	1320	1121	1567	2281	1437	1673	1509	1485	1304
WBGene00002066	ifg-1	M110.4	7207	7868	7841	7738	8430	7004	8396	7829	8951	12227	9291	8642	8303	9117	7573
WBGene00002067	ifp-1	C43C3.1	48	35	72	57	27	52	59	33	49	66	44	57	39	33	58
WBGene00002068	ify-1	C27A2.3	3377	3787	3578	3643	3799	3380	3667	3284	4398	5029	4288	3906	4860	4410	3316
WBGene00002069	ikb-1	C04F12.3	124	158	171	133	135	168	119	145	201	140	168	191	200	160	139
WBGene00002070	ile-1	K07A1.8	2301	2631	2527	2688	2676	2331	2628	2369	2988	3640	3055	2861	3389	3022	2386
WBGene00002071	ile-2	T04G9.3	524	625	594	472	497	544	512	436	705	750	569	644	929	679	574
WBGene00002072	ima-1	T19B10.7	2622	2986	3155	2720	2957	2897	2723	2590	3756	3592	3252	3575	3381	3629	3023
WBGene00002073	ima-2	F26B1.3	8535	9680	9645	9149	9490	8751	9537	8669	11471	12832	11318	10780	11479	11375	9569
WBGene00002074	ima-3	F32E10.4	5750	5736	6433	5806	6244	5780	6340	5289	7602	10359	6779	6820	5576	6814	6545
WBGene00002075	imb-1	F28B3.8	1201	1315	1527	1228	1321	1388	1315	1210	1644	2200	1395	1684	1149	1465	1545
WBGene00002076	imb-2	R06A4.4	3946	4105	4533	3907	4179	4406	4232	3801	5428	5875	4800	4971	4535	5129	4748
WBGene00002077	imb-3	C53D5.6	7828	7156	7620	7442	8409	6901	9126	7589	8240	13443	9857	7773	7293	9002	7559
WBGene00002078	xpo-1	ZK742.1	6548	6749	7434	6613	7103	7200	7476	6467	8324	10992	8075	8061	7014	8340	7484
WBGene00002079	xpo-2	Y48G1A.5	3616	3695	3520	3768	4269	3169	4249	3864	4162	6151	5082	3896	3865	4632	3580
WBGene00002080	xpo-3	C49H3.10	1400	1570	1771	1494	1535	1594	1547	1455	2060	2366	1644	1986	1559	1795	1747
WBGene00002081	ina-1	F54G8.3	712	796	859	658	659	751	655	649	961	985	807	878	870	889	803
WBGene00002083	inf-1	F57B9.6	8209	8833	8896	9126	8563	7712	9216	7801	9829	16577	9927	9038	10286	9775	8602
WBGene00002084	ins-1	F13B12.5	21	15	17	11	18	17	22	20	20	29	17	15	22	15	8
WBGene00002085	ins-2	ZK75.2	9	15	11	11	7	9	8	11	11	20	2	15	12	7	5
WBGene00002086	ins-3	ZK75.3	7	15	11	16	5	12	5	8	12	7	11	12	13	8	18
WBGene00002087	ins-4	ZK75.1	17	22	21	19	23	35	30	24	44	36	25	30	68	28	26
WBGene00002088	ins-5	ZK84.3	4	15	9	23	7	1	6	9	7	10	8	11	16	9	5
WBGene00002089	ins-6	ZK84.6	12	21	17	19	13	17	15	19	26	40	11	17	29	19	23
WBGene00002090	ins-7	ZK1251.2	16	30	18	23	20	26	17	13	21	15	21	29	35	18	23
WBGene00002100	ins-17	F56F3.6	81	77	69	73	70	96	87	72	119	119	83	100	137	92	86
WBGene00002106	ins-23	M04D8.3	12	15	6	23	9	8	11	11	27	17	16	20	34	14	18
WBGene00002107	ins-24	ZC334.3	11	13	18	11	11	22	14	10	22	23	13	17	28	12	16
WBGene00002109	ins-26	ZC334.1	25	18	16	16	9	21	11	12	15	14	12	24	30	8	17
WBGene00002110	ins-27	ZC334.11	11	20	19	19	13	20	13	10	21	22	21	21	38	20	15
WBGene00002113	ins-30	ZC334.2	11	23	25	22	15	15	21	17	23	31	13	17	16	22	16
WBGene00002117	ins-34	F52B11.6	37	32	34	33	26	15	25	21	31	51	22	27	42	27	14
WBGene00002123	inx-1	C16E9.4	63	53	83	68	71	90	56	59	108	91	51	109	85	72	80
WBGene00002124	inx-2	F08G12.10	533	599	648	590	563	583	532	438	683	783	576	724	774	671	666
WBGene00002125	inx-3	F22F4.2	1437	1720	1655	1540	1548	1557	1402	1260	1961	2236	1656	1885	1998	1870	1623
WBGene00002127	inx-5	R09F10.4	155	157	199	194	139	176	141	140	216	277	185	225	222	174	164
WBGene00002128	inx-6	C36H8.2	24	30	22	34	29	17	24	33	27	24	13	33	36	26	32
WBGene00002129	inx-7	K02B2.4	319	385	365	347	333	303	334	300	421	493	408	379	357	451	298
WBGene00002130	inx-8	ZK792.2	1543	1952	1671	1758	1686	1685	1481	1485	2068	2032	1919	1968	2399	2026	1603
WBGene00002131	inx-9	ZK792.3	388	407	405	439	315	433	387	322	489	517	360	574	596	452	446
WBGene00002132	inx-10	T18H9.5	77	97	93	97	104	82	83	71	109	140	88	122	119	118	77
WBGene00002133	inx-11	W04D2.3	113	137	129	130	135	111	110	98	170	144	126	152	215	165	121
WBGene00002134	inx-12	ZK770.3	312	283	333	312	241	286	263	235	390	410	254	372	415	280	297
WBGene00002135	inx-13	Y8G1A.2	202	187	228	213	199	249	184	158	287	310	227	254	302	233	237
WBGene00002136	inx-14	F07A5.1	1261	1633	1655	1609	1522	1542	1481	1368	2176	2147	1698	1962	2287	1892	1618
WBGene00002137	inx-15	R12E2.9	247	274	290	262	262	283	262	238	380	352	297	362	482	327	277
WBGene00002138	inx-16	R12E2.5	239	274	282	193	220	259	229	185	328	293	266	293	325	325	282
WBGene00002139	inx-17	R12E2.4	131	163	159	171	105	201	150	113	222	162	150	184	271	178	182
WBGene00002143	inx-21	Y47G6A.1	236	351	280	261	277	280	249	262	362	365	301	331	363	298	289
WBGene00002144	inx-22	Y47G6A.2	1343	1555	1443	1512	1415	1431	1563	1391	1932	2051	1732	1760	1884	1870	1480
WBGene00002146	ipp-5	C09B8.1	57	37	57	60	42	60	27	36	65	60	39	55	65	49	48
WBGene00002147	ire-1	C41C4.4	2160	2596	2586	2403	2356	2369	2289	2104	3040	3122	2754	2741	3001	2976	2473
WBGene00002148	gon-14	F44C4.4	1704	2036	2049	1889	2026	1930	2096	1951	2443	3051	2181	2367	1921	2426	1941
WBGene00002151	irk-3	K04G11.5	21	28	26	34	25	33	22	19	41	34	30	29	47	28	26
WBGene00002152	iars-1	R11A8.6	3068	3467	3679	3201	3339	3412	3483	3176	4386	4410	3840	3859	4516	3873	3697
WBGene00002153	iars-2	C25A1.7	1087	1274	1179	1170	1237	1020	1213	1229	1350	1624	1401	1315	1528	1278	1134
WBGene00002162	isp-1	F42G8.12	1836	1989	1908	2148	1853	1814	2013	1828	2267	3001	2255	2264	3071	2225	2033
WBGene00002163	ist-1	C54D1.3	46	74	58	108	72	60	67	78	57	123	73	71	116	94	66
WBGene00002169	isw-1	F37A4.8	3501	4039	3824	3806	4029	3437	3794	3729	4609	5346	4566	4202	4327	4737	3715
WBGene00002173	itr-1	F33D4.2	606	557	870	641	553	683	572	545	757	767	619	860	673	656	753
WBGene00002174	itx-1	W03D8.6	273	275	295	197	224	210	250	248	314	306	252	261	290	298	280
WBGene00002175	jac-1	Y105C5B.21	300	336	256	297	309	204	317	275	293	425	359	289	341	330	233
WBGene00002176	jip-1	F56D12.4	16	14	19	12	12	14	26	18	20	27	17	16	24	19	6
WBGene00002179	jph-1	T22C1.7	199	214	268	222	225	240	200	172	269	325	223	350	309	254	250
WBGene00002180	jtr-1	Y77E11A.4	399	426	399	439	403	367	380	372	517	610	470	512	673	471	355
WBGene00002181	kal-1	K03D10.1	86	115	77	109	106	52	69	87	93	103	136	99	149	108	93
WBGene00002182	kap-1	F08F8.3	17	19	15	16	14	19	12	19	22	25	29	31	32	28	26
WBGene00002183	kat-1	T02G5.8	2363	2649	2673	2295	2554	2353	2433	2188	3142	2890	3210	2786	2973	3072	2680
WBGene00002184	kel-1	C47D12.7	27	20	23	25	18	13	21	23	25	52	37	33	46	35	25
WBGene00002185	kel-3	T27E9.4	352	381	417	382	413	380	391	368	525	442	488	473	572	493	462
WBGene00002187	kgb-1	T07A9.3	187	154	213	178	163	204	163	149	234	216	202	184	279	245	214
WBGene00002188	kgb-2	ZC416.4	9	15	12	18	8	16	10	17	9	22	14	17	26	19	11
WBGene00002189	kin-1	ZK909.2	579	565	523	596	494	584	563	456	724	918	583	687	697	579	590
WBGene00002190	kin-2	R07E4.6	638	645	764	603	607	730	594	559	798	1126	651	962	620	720	776
WBGene00002191	kin-3	B0205.7	2415	2678	2806	2721	2620	2424	2609	2330	3177	4215	3003	3029	3282	3228	2742
WBGene00002192	kin-4	C10C6.1	2697	3127	3369	3131	3059	2961	3347	3065	3941	5054	3386	3659	3121	3742	3166
WBGene00002195	kin-9	F08F1.1	9	12	12	15	9	13	8	10	14	10	13	9	16	11	12
WBGene00002196	kin-10	T01G9.6	2483	2775	2699	2676	2571	2570	2609	2329	3256	3777	3186	3059	3720	3109	2812
WBGene00002198	kin-14	F22D6.1	15	14	8	20	19	21	14	13	21	24	18	20	28	26	24
WBGene00002199	kin-15	M176.6	17	19	17	17	11	16	22	9	31	12	27	30	28	15	18
WBGene00002200	kin-16	M176.7	46	61	61	48	48	69	58	37	80	75	65	82	109	50	69
WBGene00002201	kin-18	T17E9.1	3112	3416	3111	3443	3547	2879	3539	3316	3743	5489	3975	3524	3580	4210	2990
WBGene00002202	kin-19	C03C10.1	3919	4517	4527	4890	4573	4248	4803	4315	5590	8493	4767	4940	5536	5098	4722
WBGene00002203	kin-20	F46F2.2	318	358	486	348	366	393	353	324	516	613	334	547	357	382	486
WBGene00002207	sid-3	B0302.1	466	547	472	568	586	444	589	497	507	992	594	521	666	628	424
WBGene00002210	kin-29	F58H12.1	158	157	191	170	144	206	186	144	220	342	159	234	208	188	181
WBGene00002211	kin-30	M01B2.1	6	4	15	12	5	8	3	6	10	6	3	13	19	16	5
WBGene00002213	kin-32	C30F8.4	122	151	157	122	126	132	139	85	157	167	137	156	178	162	131
WBGene00002214	klc-1	M7.2	2675	3131	3111	3184	3022	2616	3099	2904	3540	4204	3768	3380	4421	3780	2785
WBGene00002215	klc-2	C18C4.10	453	567	500	427	464	419	424	438	541	602	549	553	617	647	432
WBGene00002216	klp-3	T09A5.2	92	131	97	107	100	108	99	91	132	153	118	116	154	113	105
WBGene00002217	klp-4	F56E3.3	331	346	333	343	329	332	325	288	397	501	359	372	440	343	314
WBGene00002219	klp-7	K11D9.1	2742	2483	2303	2742	3085	2076	3033	2824	2726	4215	3608	2405	2957	3289	2235
WBGene00002220	gcc-1	C15C7.2	98	124	124	112	121	120	87	114	143	136	135	136	169	169	110
WBGene00002222	klp-11	F20C5.2	15	32	16	24	23	12	13	10	21	33	30	20	26	20	14
WBGene00002223	klp-12	T01G1.1	1562	1758	1690	1576	1607	1435	1710	1548	1856	2064	1869	1841	1904	1957	1475
WBGene00002225	klp-15	M01E11.6	3712	4063	3460	4174	4191	3294	4243	3729	4379	5582	4959	3880	5889	4791	3534
WBGene00002226	klp-16	C41G7.2	3552	3984	3247	3920	3847	2989	3808	3423	4128	5008	4442	3634	5265	4370	3493
WBGene00002228	klp-18	C06G3.2	2613	2747	2418	2754	2899	2134	2944	2854	2692	4043	3660	2533	2836	3300	2256
WBGene00002229	klp-19	Y43F4B.6	4589	4664	3926	4759	5351	3343	5274	4803	4335	6950	6104	4061	4663	5642	3590
WBGene00002230	klp-20	Y50D7A.6	69	105	75	95	104	61	80	91	84	126	113	59	159	70	71
WBGene00002231	knl-1	C02F5.1	1948	2282	2116	2068	2198	1927	2236	2100	2393	3127	2760	2294	2206	2561	2001
WBGene00002232	kpc-1	F11A6.1	304	435	348	290	420	376	295	366	440	404	441	413	474	510	380
WBGene00002233	kqt-1	C25B8.1	27	33	35	23	23	36	25	21	28	51	24	40	55	29	34
WBGene00002234	kqt-2	M60.5	86	98	91	100	84	87	99	55	119	114	103	114	139	89	73
WBGene00002235	kqt-3	Y54G9A.3	38	38	34	41	30	35	40	46	45	64	39	32	51	47	52
WBGene00002238	kars-1	T02G5.9	6643	7128	7067	7062	7323	6159	7523	6529	8266	10971	8675	7286	9170	8247	6732
WBGene00002239	ksr-1	F13B9.5	122	154	147	154	142	155	191	141	198	232	193	200	270	201	163
WBGene00002240	ksr-2	F58D5.4	775	901	818	907	874	782	771	773	1069	1303	944	1056	996	918	861
WBGene00002241	kup-1	F10C2.2	917	1036	841	1016	1073	785	926	908	1037	1242	1039	973	1386	1182	768
WBGene00002242	kvs-1	C53C9.3	12	9	8	4	12	13	6	5	12	7	7	10	11	3	9
WBGene00002243	lad-2	Y54G2A.25	8	11	16	16	17	13	15	15	19	17	20	16	24	14	9
WBGene00002244	laf-1	Y71H2AM.19	2129	2054	2365	1998	2124	2197	2243	1895	2686	3241	2613	2536	1865	2508	2480
WBGene00002245	lag-1	K08B4.1	1098	1268	1393	1153	1203	1250	1225	1116	1541	1757	1312	1550	1128	1388	1262
WBGene00002246	lag-2	Y73C8B.4	9	18	10	6	7	15	10	6	14	20	13	10	11	16	8
WBGene00002247	lam-1	W03F8.5	1626	1837	2034	1598	1573	1900	1559	1353	2000	2109	1812	2320	1864	1879	1893
WBGene00002248	lam-3	T22A3.8	464	509	546	359	400	401	378	328	558	499	415	551	590	476	507
WBGene00002249	lap-1	ZK353.6	1915	2134	2185	2120	2042	1946	2131	1888	2442	2894	2202	2338	2834	2261	2179
WBGene00002250	lap-2	W07G4.4	4658	5190	5858	5013	5364	5118	5397	4651	6310	6974	6039	6174	6171	6101	5698
WBGene00002251	lat-1	B0457.1	2975	3158	3644	2821	3114	3168	3211	2740	4190	4727	3564	4022	2938	3725	3351
WBGene00002252	lat-2	B0286.2	17	25	24	24	14	20	18	12	29	31	15	25	30	30	33
WBGene00002253	lbp-1	F40F4.3	433	527	466	468	399	413	395	384	513	757	533	585	913	516	475
WBGene00002254	lbp-2	F40F4.2	2809	3125	2913	2911	2775	2717	2532	2377	3495	3284	3289	3507	5398	3342	2843
WBGene00002255	lbp-3	F40F4.4	669	689	638	816	663	717	732	610	916	1354	909	905	1371	855	815
WBGene00002256	lbp-4	ZK742.5	415	404	407	409	384	357	409	387	511	465	538	408	787	468	403
WBGene00002257	lbp-5	W02D3.7	224	227	205	197	140	178	200	190	260	322	176	233	436	214	188
WBGene00002258	lbp-6	W02D3.5	1705	1741	1961	1842	1622	1526	1660	1437	1998	2594	1765	1884	3137	1869	1741
WBGene00002259	lbp-7	T22G5.2	114	103	125	108	100	130	98	91	134	127	120	113	175	120	103
WBGene00002261	ldb-1	F58A3.1	359	399	350	410	369	328	382	307	388	582	391	389	550	448	369
WBGene00002262	ldh-1	F13D12.2	780	893	842	896	796	804	836	709	962	1230	1036	967	1351	1035	810
WBGene00002263	lea-1	K08H10.1	2814	2644	2119	2798	3276	1931	3346	3032	2430	4267	4034	2377	3323	3461	2032
WBGene00002264	lec-1	W09H1.6	3213	2903	2845	3724	3322	2654	3417	3086	3415	5746	3956	3418	3904	3638	2834
WBGene00002265	lec-2	F52H3.7	2091	2104	1956	2600	2154	1941	2306	2042	2332	3634	2508	2380	3366	2495	1879
WBGene00002266	lec-3	ZK892.1	105	108	104	111	89	97	112	84	116	187	110	135	118	122	118
WBGene00002267	lec-4	C44F1.3	320	322	339	314	301	340	305	290	448	352	345	434	622	390	365
WBGene00002268	lec-5	ZK1248.16	1242	1360	1370	1276	1118	1411	1159	985	1533	1460	1501	1737	2186	1449	1309
WBGene00002269	lec-6	Y55B1AR.1	3053	3438	3144	3081	3209	3028	3036	2700	4011	4737	3953	3377	4916	3619	3237
WBGene00002270	lec-7	R07B1.2	12	6	8	6	16	13	7	5	17	9	9	12	17	14	5
WBGene00002271	lec-8	R07B1.10	1174	1225	1185	940	1188	1139	986	854	1240	1515	1170	1149	1427	1251	1024
WBGene00002272	lec-9	C16H3.2	232	306	320	267	265	238	218	221	281	360	267	258	400	278	244
WBGene00002273	lec-10	W01A11.4	1146	1171	1304	969	1137	1147	985	825	1193	1197	1279	1224	1217	1077	1156
WBGene00002274	lec-11	F38A5.3	52	45	50	34	48	85	36	53	56	54	82	48	67	73	37
WBGene00002275	lem-2	W01G7.5	873	922	588	970	1283	442	1053	1365	601	1622	1501	626	711	1121	494
WBGene00002276	lem-3	F42H11.2	1655	1803	1658	1656	1894	1671	1791	1676	1972	2417	2185	1903	1918	2203	1550
WBGene00002278	lep-2	Y55F3AM.6	246	269	262	262	288	272	298	233	325	430	291	305	279	282	255
WBGene00002280	let-2	F01G12.5	5677	3986	2878	6046	5421	2378	6078	5506	3002	9346	7750	3294	5482	5475	2543
WBGene00002282	let-4	C44H4.2	28	48	41	25	41	38	35	24	55	59	50	45	66	47	34
WBGene00002295	let-19	K08F8.6	1178	1293	1237	1142	1303	1014	1288	1088	1310	1839	1428	1335	1229	1411	1061
WBGene00002297	ect-2	T19E10.1	1703	1845	1740	1882	1846	1599	1953	1690	2063	3197	1978	1979	1733	2100	1712
WBGene00002299	let-23	ZK1067.1	184	214	189	218	170	194	170	172	240	281	199	228	252	207	199
WBGene00002324	let-49	Y54E5B.3	491	614	551	543	504	481	492	396	651	596	533	612	655	661	542
WBGene00002335	let-60	ZK792.6	1095	1319	1346	1367	1235	1342	1195	1145	1662	2298	1193	1624	1330	1428	1399
WBGene00002344	let-70	M7.1	8160	9103	8842	9512	8959	8023	9069	8168	10632	15260	10065	10170	12333	10191	8715
WBGene00002348	myo-1	R06C7.10	1573	848	1177	1766	1054	1274	1615	1021	1309	2838	1360	1645	1541	1277	1438
WBGene00002363	let-92	F38H4.9	4716	5173	5813	5048	4962	5388	5166	4503	6494	8239	5765	6261	6730	6118	5704
WBGene00002368	let-99	K08E7.3	1816	2060	1861	1958	2011	1717	2004	1829	2351	2884	2334	2139	2046	2400	1959
WBGene00002497	let-268	F52H3.1	174	153	158	156	115	142	125	132	160	209	164	193	237	179	180
WBGene00002583	let-363	B0261.2	1955	2135	2328	2025	2148	2113	2313	1993	2675	3229	2264	2533	2146	2485	2277
WBGene00002632	let-413	F26D11.11	324	393	367	326	293	317	311	296	436	565	286	415	420	393	330
WBGene00002637	let-418	F26F12.7	4607	4975	4494	4720	5499	3808	5344	4926	4854	6751	6406	4597	5200	5826	4084
WBGene00002694	let-502	C10H11.9	2288	2588	2623	2431	2739	2324	2854	2593	3117	4025	3176	2838	2808	3113	2541
WBGene00002696	let-504	E01A2.4	1892	2050	1422	2051	1977	1146	1916	1817	1486	2884	2468	1602	2475	2162	1237
WBGene00002717	let-526	C01G8.9	3275	3413	2855	3528	3895	2384	3727	3672	3058	5690	4173	3106	3572	4040	2655
WBGene00002783	let-607	F57B10.1	1997	2074	2118	2093	2243	1964	2225	1911	2513	3739	2313	2374	2151	2536	2073
WBGene00002804	let-630	Y110A7A.19	1194	1298	1386	1304	1345	1278	1381	1215	1597	2008	1524	1471	1505	1514	1339
WBGene00002827	let-653	C29E6.1	39	50	56	44	50	47	49	41	43	75	57	66	78	56	44
WBGene00002845	let-711	F57B9.2	9474	10273	11187	9872	10775	10233	11553	9960	12850	16293	11950	12075	9739	12335	11247
WBGene00002850	let-716	C16A3.3	3299	3284	3509	3310	3632	3170	3677	3136	4020	4436	4212	3822	3701	4016	3302
WBGene00002855	let-721	C05D11.12	1980	2495	2420	2228	2302	2330	2245	2051	2809	2888	2797	2627	3420	2866	2301
WBGene00002879	let-754	C29E4.8	1013	1281	1302	1275	1281	1274	1302	1205	1659	1852	1362	1483	1709	1500	1344
WBGene00002881	let-756	C05D11.4	76	86	100	109	81	96	67	89	109	142	114	115	117	119	108
WBGene00002889	let-765	F20H11.2	1915	1861	2046	1933	1949	1877	2086	1886	2228	2715	2093	2265	1608	2297	2029
WBGene00002891	let-767	C56G2.6	3108	3294	3602	3034	3146	3053	3251	2714	3850	4645	3523	4059	3992	3637	3189
WBGene00002915	let-805	H19M22.2	717	560	707	728	762	622	804	640	652	1095	856	711	716	752	578
WBGene00002957	let-858	F33A8.1	1826	1843	1613	1690	2001	1455	1867	1722	1846	2319	2307	1799	2007	2173	1558
WBGene00002974	lev-1	F09E8.7	24	36	27	31	24	37	20	24	27	49	21	40	35	29	19
WBGene00002975	lev-8	C35C5.5	8	15	14	10	5	10	7	3	13	14	9	19	19	15	16
WBGene00002976	lev-9	T07H6.5	19	15	21	22	21	24	19	15	16	32	24	35	31	24	20
WBGene00002978	lev-11	Y105E8B.1	5161	4738	4611	5873	4555	4245	5035	4130	5007	9280	5452	5461	7640	5649	4511
WBGene00002979	lfe-2	C46H11.4	120	147	169	165	143	169	117	105	157	250	156	156	226	162	150
WBGene00002980	lgg-1	C32D5.9	6093	7036	6318	6945	6127	6565	6007	5604	8372	9838	7333	7906	12683	7826	6669
WBGene00002981	lgg-2	ZK593.6	1725	1989	1877	2062	1859	1831	1802	1812	2254	3506	2043	2140	2487	2252	1844
WBGene00002982	lgg-3	B0336.8	318	357	329	347	378	304	396	350	385	598	449	374	557	414	275
WBGene00002983	lgx-1	C54G7.3	10	19	15	29	19	13	20	18	16	12	29	29	18	23	11
WBGene00002985	lig-1	C29A12.3	3029	3409	3082	3203	3315	2806	3218	3043	3575	4454	3944	3410	4128	3940	2922
WBGene00002986	lig-4	C07H6.1	393	489	438	462	436	410	413	425	540	583	495	516	654	547	444
WBGene00002988	lim-6	K03E6.1	6	10	13	7	9	9	16	5	11	9	15	5	13	15	18
WBGene00002989	lim-7	C04F1.3	45	50	61	56	42	38	46	45	52	85	46	66	59	62	67
WBGene00002990	lin-1	C37F5.1	97	113	66	93	80	62	94	93	123	138	94	127	116	92	120
WBGene00002991	lin-2	F17E5.1	39	46	49	70	46	49	43	44	58	65	46	77	61	60	55
WBGene00002992	lin-3	F36H1.4	378	447	403	438	401	380	387	392	550	745	402	455	545	510	392
WBGene00002994	lin-5	T09A5.10	2333	2614	2150	2621	2723	1970	2670	2597	2515	3694	3354	2431	3070	3096	2168
WBGene00002996	lin-7	Y54G11A.10	52	43	15	91	146	10	106	169	11	148	155	15	86	57	10
WBGene00002997	lin-8	B0454.1	122	152	121	122	130	104	141	112	156	182	149	128	123	121	132
WBGene00002998	lin-9	ZK637.7	1124	1286	1399	1355	1304	1235	1278	1200	1601	1900	1511	1509	1378	1505	1282
WBGene00002999	lin-10	C09H6.2	516	465	509	509	433	449	468	379	585	705	465	557	638	506	495
WBGene00003000	lin-11	ZC247.3	12	20	13	21	14	15	21	10	28	31	17	19	21	11	17
WBGene00003001	lin-12	R107.8	84	147	121	104	114	99	103	81	121	157	111	140	176	137	107
WBGene00003002	lin-13	C03B8.4	3534	3964	3863	3475	3907	3827	4079	3557	4648	5665	4417	4402	3383	4538	3921
WBGene00003003	lin-14	T25C12.1	101	94	112	151	87	92	76	82	103	189	92	132	135	109	96
WBGene00003006	lin-17	Y71F9B.5	50	67	58	72	47	56	58	47	101	85	62	64	100	83	58
WBGene00003007	lin-18	C16B8.1	69	62	57	72	50	60	65	45	85	87	54	76	92	69	56
WBGene00003009	lin-23	K10B2.1	2934	3425	3711	3266	3268	3459	3214	2942	4331	4597	3735	4136	3774	3884	3656
WBGene00003010	lin-24	B0001.1	387	440	365	495	403	391	370	369	489	604	427	463	580	414	334
WBGene00003011	lin-25	F56H9.5	269	281	321	220	294	264	225	238	345	322	299	298	350	326	283
WBGene00003012	lin-26	F18A1.2	1690	1935	1779	1815	1880	1675	1876	1666	2160	2980	1983	2070	1952	2086	1710
WBGene00003014	lin-28	F02E9.2	534	611	559	521	575	548	454	496	648	592	612	625	559	657	485
WBGene00003015	lin-29	W03C9.4	31	29	38	51	21	39	37	27	48	68	36	53	32	25	44
WBGene00003017	lin-31	K10G6.1	13	6	13	15	4	12	12	12	10	28	8	11	15	8	6
WBGene00003018	lin-32	T14F9.5	4	15	4	14	2	8	7	2	8	8	9	5	14	16	6
WBGene00003019	lin-33	H32C10.2	41	54	51	52	49	55	38	34	62	61	38	71	77	54	55
WBGene00003020	lin-35	C32F10.2	1899	2219	2314	2141	2187	2027	2070	1955	2705	2659	2455	2658	2321	2525	2287
WBGene00003021	lin-36	F44B9.6	2161	2308	2106	2276	2503	1852	2448	2563	2512	3771	2773	2392	2203	2926	1941
WBGene00003022	lin-37	ZK418.4	662	788	732	714	692	613	672	623	771	1005	859	747	946	806	651
WBGene00003024	lin-39	C07H6.7	34	49	60	55	40	54	45	42	52	75	44	57	68	47	33
WBGene00003025	lin-40	T27C4.4	1265	1226	846	1435	1741	601	1529	1708	774	2093	2196	728	1512	1573	752
WBGene00003026	lin-41	C12C8.3	6317	6339	7047	6178	6777	6271	7217	6131	8336	11253	7832	7405	5750	7897	6852
WBGene00003029	lin-44	E01A2.3	4	11	17	12	8	6	8	9	17	5	16	17	20	13	12
WBGene00003030	lin-45	Y73B6A.5	1341	1519	1786	1432	1498	1546	1537	1469	1995	2502	1631	1927	1312	1773	1615
WBGene00003031	lin-46	R186.4	11	15	13	18	3	10	16	13	11	25	13	13	26	18	17
WBGene00003034	lin-49	F42A9.2	1380	1568	1518	1376	1589	1452	1548	1486	1924	2133	1680	1792	1464	1752	1499
WBGene00003035	lin-52	ZK632.13	306	406	297	397	395	324	351	332	418	505	485	374	563	461	334
WBGene00003036	lin-53	K07A1.12	4024	4986	4808	4661	4703	4317	4457	4227	5647	6673	5549	5386	5859	5502	4669
WBGene00003037	lin-54	JC8.6	1347	1623	1368	1396	1554	1310	1417	1307	1626	1886	1824	1637	1914	1791	1327
WBGene00003038	lin-56	ZK673.3	307	405	386	472	403	347	375	357	484	610	447	430	611	485	344
WBGene00003040	lin-59	T12F5.4	969	1037	949	1038	1093	824	1011	1114	1100	1640	1215	1086	1136	1170	895
WBGene00003041	lin-61	R06C7.7	1121	1352	1296	1298	1210	1219	1186	1179	1579	1504	1394	1510	1833	1580	1265
WBGene00003043	lip-1	C05B10.1	1455	1517	1552	1604	1467	1544	1435	1364	1943	2933	1587	1809	1685	1803	1512
WBGene00003044	lir-1	F18A1.3	703	829	751	830	800	721	653	715	927	1097	806	815	1354	932	746
WBGene00003045	lir-2	F18A1.4	264	302	311	288	298	276	266	271	329	312	322	321	363	379	262
WBGene00003046	lir-3	F37H8.1	38	33	38	42	34	32	33	25	31	68	36	34	56	53	27
WBGene00003047	lis-1	T03F6.5	820	855	772	811	770	780	823	785	1042	1486	852	943	906	936	848
WBGene00003048	lit-1	W06F12.1	1232	1389	1340	1290	1500	1250	1358	1233	1551	2126	1524	1603	1337	1643	1368
WBGene00003052	lmn-1	DY3.2	4791	5639	5357	5469	5500	5041	5545	4971	6391	8291	6467	6080	6740	6223	5303
WBGene00003053	lmp-1	C03B1.12	1518	1905	1764	1793	1827	1570	1644	1551	1943	2285	1951	1977	2195	2213	1579
WBGene00003055	lon-1	F48E8.1	345	326	379	396	314	348	354	281	396	493	359	420	555	406	353
WBGene00003056	lon-2	C39E6.1	160	183	159	134	151	145	133	127	176	195	170	186	243	188	144
WBGene00003059	lpd-2	C48E7.3	719	740	527	721	701	504	592	602	679	876	804	613	981	811	521
WBGene00003060	lpd-3	Y47G6A.23	1298	1460	1579	1421	1524	1410	1529	1365	1808	2051	1594	1856	1383	1702	1525
WBGene00003061	lpd-5	ZK973.10	919	1124	951	1098	1001	901	999	878	1116	1514	1184	1002	1659	1045	973
WBGene00003062	lpd-6	K09H9.6	2230	2232	1814	2045	2200	1741	2096	1794	2318	2351	2765	2090	3048	2665	1970
WBGene00003063	lpd-7	R13A5.12	2925	3196	2788	3239	3012	2670	3239	2849	3543	4773	3727	3314	4063	3567	2864
WBGene00003064	lpd-8	R10H10.1	845	991	909	1003	889	897	804	745	1105	1053	1088	1096	1729	1159	829
WBGene00003065	lpd-9	T21C9.5	505	609	514	605	582	449	499	499	667	947	629	635	1026	671	474
WBGene00003066	lpl-1	ZC410.7	306	387	359	398	357	311	353	369	417	625	327	422	519	376	323
WBGene00003068	lrk-1	T27C10.6	509	558	670	623	568	611	584	497	698	745	642	685	686	738	584
WBGene00003071	lrp-1	F29D11.1	1175	1052	1379	1013	1097	1296	1198	982	1474	1227	1219	1544	1162	1400	1391
WBGene00003072	lrp-2	T21E3.3	1281	1313	1349	1278	1231	1331	1339	1039	1489	1660	1453	1499	1448	1535	1387
WBGene00003073	lars-1	R74.1	3338	3620	3920	3471	3616	3572	3764	3339	4349	5119	4240	4020	4765	4214	3726
WBGene00003074	lars-2	ZK524.3	636	750	707	667	703	650	669	694	844	893	876	816	918	827	725
WBGene00003076	lsm-1	F40F8.9	968	1051	1043	1010	1026	953	953	889	1264	1070	1203	1225	1888	1241	1108
WBGene00003077	lsm-3	Y62E10A.12	152	196	158	177	178	127	166	147	204	301	159	146	361	204	164
WBGene00003078	lsm-4	F32A5.7	123	166	123	167	143	123	134	129	189	234	175	175	313	170	156
WBGene00003079	lsm-5	F28F8.3	478	496	438	574	437	377	453	448	568	635	558	547	866	538	461
WBGene00003080	lsm-6	Y71G12B.14	225	309	216	279	261	219	230	236	263	373	352	286	498	353	264
WBGene00003081	lsm-7	ZK593.7	177	197	170	240	206	175	170	176	229	260	232	184	370	282	222
WBGene00003082	lsm-8	Y73B6BL.32	634	763	745	765	741	666	683	666	921	922	751	860	1159	825	711
WBGene00003083	lst-1	T22A3.3	1719	2158	1874	1860	1946	1774	1839	1633	2293	2966	2214	2223	1969	2204	1837
WBGene00003084	lst-2	R160.7	347	340	299	367	311	330	298	326	441	562	391	412	362	388	370
WBGene00003085	ccar-1	Y37A1B.1	5711	5363	4611	5954	6364	3876	6283	5703	4927	8963	7564	4718	5772	6272	4100
WBGene00003086	lst-4	Y37A1B.2	1520	1799	1673	1658	1619	1520	1583	1573	1890	2651	1730	1770	1886	1974	1547
WBGene00003087	lsy-2	F49H12.1	314	339	301	294	326	310	270	242	359	423	291	376	422	377	312
WBGene00003089	ltd-1	K02C4.4	22	41	40	28	37	24	23	31	34	36	22	40	48	33	28
WBGene00003090	lys-1	Y22F5A.4	4124	4182	4335	3811	3410	3863	3436	3042	4675	5177	3686	4205	6206	3980	3732
WBGene00003091	lys-2	Y22F5A.5	857	1148	1021	928	1040	908	797	835	1046	919	945	925	1375	1007	899
WBGene00003092	lys-3	Y22F5A.6	24	27	28	17	13	43	10	14	32	9	31	30	39	31	30
WBGene00003093	lys-4	F58B3.1	1069	1481	1442	1184	1242	1350	1127	1216	1701	1483	1397	1581	2087	1528	1541
WBGene00003094	lys-5	F58B3.2	19	12	21	38	28	36	38	26	64	41	24	52	72	22	47
WBGene00003095	lys-6	F58B3.3	12	20	21	28	22	20	21	26	32	22	27	32	39	24	24
WBGene00003096	lys-7	C02A12.4	319	407	332	147	281	239	226	240	312	212	310	223	296	335	221
WBGene00003097	lys-8	C17G10.5	1172	1410	1299	1097	1156	1172	1033	1093	1440	1463	1324	1308	1717	1311	1178
WBGene00003102	mab-5	C08C3.3	8	9	16	17	8	7	9	7	16	16	8	11	13	13	10
WBGene00003107	mab-10	R166.1	141	109	156	154	131	108	145	132	137	238	147	161	123	143	142
WBGene00003111	mab-20	Y71G12B.20	357	458	422	348	426	386	343	349	434	497	389	475	465	466	382
WBGene00003112	mab-21	F35G12.6	22	27	25	21	24	15	22	23	23	33	27	20	39	37	23
WBGene00003119	mac-1	Y48C3A.7	498	561	386	580	701	359	650	624	423	892	826	402	749	699	422
WBGene00003123	mag-1	R09B3.5	1570	1718	1409	1696	1602	1313	1584	1438	1682	2270	2168	1605	2938	1836	1460
WBGene00003124	mai-1	K10B3.9	84	100	87	87	84	67	73	76	64	90	131	91	91	103	88
WBGene00003129	map-1	Y37E11AL.7	307	297	349	316	333	307	342	295	362	487	326	352	359	355	323
WBGene00003130	map-2	Y116A8A.9	1243	1411	1383	1423	1465	1298	1354	1262	1568	2289	1503	1443	1498	1540	1268
WBGene00003132	mat-1	Y110A7A.17	2273	2509	2616	2315	2528	2281	2661	2281	3065	3809	2885	2790	2793	2985	2648
WBGene00003133	mat-2	W10C6.1	1933	2167	2188	2005	2091	1916	2099	2022	2442	2712	2534	2324	2192	2595	2126
WBGene00003134	mat-3	F10C5.1	503	595	574	563	558	512	593	515	718	726	658	601	701	659	571
WBGene00003136	mau-2	C09H6.3	584	614	649	617	585	655	690	585	812	1057	637	792	803	795	713
WBGene00003142	mau-8	Y62E10A.8	214	223	197	209	205	190	204	225	243	291	241	234	302	249	211
WBGene00003143	max-1	C34B4.1	34	52	42	44	32	36	39	40	41	51	35	56	45	39	43
WBGene00003144	max-2	Y38F1A.10	2165	2387	2119	2269	2447	1987	2424	2232	2516	4005	2627	2345	2320	2714	2198
WBGene00003148	mbf-1	H21P03.1	2088	2224	2086	2339	2306	1978	2199	2033	2469	3506	2607	2311	3479	2632	2132
WBGene00003149	mbk-1	T04C10.1	428	437	369	427	490	343	502	405	361	651	499	442	429	508	345
WBGene00003150	mbk-2	F49E11.1	3947	4168	5004	3662	4095	4548	4009	3641	5067	6166	4659	5442	3413	4840	4744
WBGene00003151	mca-1	W09C2.3	1644	1837	1754	1717	1761	1645	1863	1635	2039	2783	2134	1993	2133	2162	1821
WBGene00003153	mca-3	Y67D8C.10	2501	2500	2941	2693	2556	2799	2778	2481	3328	4169	2810	3294	2419	2966	2860
WBGene00003154	mcm-2	Y17G7B.5	4431	4808	5040	4494	5013	4573	5035	4575	5691	6816	6230	5593	5240	5957	5193
WBGene00003155	mcm-3	C25D7.6	5244	5825	5789	5249	6040	5371	5752	5323	6741	7385	6804	6299	5492	6873	5592
WBGene00003156	mcm-4	Y39G10AR.14	3910	4163	3969	4012	4287	3555	4222	3905	4851	5423	4912	4249	5046	5079	4063
WBGene00003157	mcm-5	R10E4.4	3700	4246	4385	3887	4193	3714	4012	3820	5129	4836	4823	4584	4791	5169	4189
WBGene00003158	mcm-6	ZK632.1	4822	5759	5566	5102	5468	4869	5177	4807	6487	6088	6446	6067	5940	6510	5193
WBGene00003159	mcm-7	F32D1.10	5745	6488	6331	6477	6653	5899	6644	5923	7351	9643	7623	7128	6370	7647	6154
WBGene00003160	mdf-1	C50F4.11	1401	1632	1624	1569	1685	1389	1669	1499	1866	1950	1965	1765	1902	1985	1512
WBGene00003161	mdf-2	Y69A2AR.30	418	585	502	602	484	482	449	526	575	889	468	614	665	598	517
WBGene00003162	mdh-2	F20H11.3	7747	8066	8098	8927	8149	7455	8597	7343	9725	14780	9950	9027	11909	9275	8156
WBGene00003163	mdl-1	R03E9.1	366	264	382	441	342	354	270	222	238	493	355	307	351	338	184
WBGene00003164	mdt-6	Y57E12AL.5	1153	1366	977	1256	1308	948	1160	1137	1132	1667	1484	1190	1637	1427	941
WBGene00003165	mec-1	T07H8.4	34	15	34	34	24	43	36	22	36	48	28	40	50	25	30
WBGene00003166	mec-2	F14D12.4	33	25	32	38	19	21	30	20	41	66	31	22	34	19	28
WBGene00003169	mec-5	E03G2.3	140	120	138	142	134	118	124	107	140	166	143	130	173	147	130
WBGene00003170	mec-6	W02D3.3	10	12	12	13	16	13	16	8	14	25	17	14	27	19	16
WBGene00003171	mec-7	ZK154.3	101	86	90	92	79	90	98	72	113	137	109	113	107	107	89
WBGene00003172	mec-8	F46A9.6	248	358	342	325	287	282	319	314	412	508	348	435	406	386	338
WBGene00003175	mec-12	C44B11.3	146	136	138	151	133	125	133	128	161	199	137	155	196	151	139
WBGene00003177	mec-15	T01E8.4	917	1141	1127	1134	1093	1024	1039	932	1323	1483	1229	1184	1641	1298	1127
WBGene00003178	mec-17	F57H12.7	61	43	58	65	34	65	63	39	77	86	51	84	111	80	66
WBGene00003179	mec-18	C52B9.9	17	12	21	8	3	5	7	9	6	14	9	9	23	14	9
WBGene00003182	mef-2	W10D5.1	148	167	201	172	149	184	137	162	251	218	203	233	230	186	227
WBGene00003183	mei-1	T01G9.5	2416	2630	2488	2507	2763	2221	2670	2322	2788	3364	3053	2739	3034	3024	2396
WBGene00003184	mei-2	F57B10.12	2381	2744	2495	2860	2872	2268	2641	2518	2943	3964	3170	2826	3611	3315	2472
WBGene00003185	mek-1	K08A8.1	1347	1667	1661	1527	1628	1649	1571	1458	1904	2175	1895	1896	2232	2086	1606
WBGene00003186	mek-2	Y54E10BL.6	395	476	476	372	418	411	442	392	568	553	450	497	469	460	488
WBGene00003196	mel-11	C06C3.1	1126	1288	1176	1230	1262	1030	1289	1233	1374	2079	1413	1255	1392	1466	1070
WBGene00003209	mel-26	ZK858.4	3220	3891	3842	3746	3430	3622	3404	3256	4656	5325	3663	4453	5131	4190	3817
WBGene00003210	mel-28	C38D4.3	3720	3689	3277	3646	4198	2859	4223	4005	3570	5657	4829	3377	3432	4487	2948
WBGene00003214	mel-32	C05D11.11	5625	6235	6598	5577	5776	5269	5530	5114	6746	7649	6555	6691	6890	6674	5812
WBGene00003216	memi-1	Y17G9B.9	1255	1425	1366	1364	1397	1189	1369	1221	1547	1907	1502	1465	1502	1616	1210
WBGene00003218	mep-1	M04B2.1	3254	3405	2985	3506	3763	2616	3667	3365	3433	5650	4416	3309	3772	4030	2660
WBGene00003219	mes-1	F54F7.5	355	386	389	355	390	396	407	346	466	586	436	476	383	502	425
WBGene00003220	mes-2	R06A4.7	884	1085	930	1037	1032	777	1040	993	1164	1467	1180	1028	1172	1187	927
WBGene00003221	mes-3	F54C1.3	691	854	928	745	776	862	820	807	1108	1295	802	1006	801	965	945
WBGene00003222	mes-4	Y2H9A.1	1471	1585	1450	1593	1783	1421	1643	1524	1704	2443	1821	1694	1536	1864	1437
WBGene00003224	mes-6	C09G4.5	403	468	442	341	432	464	427	389	586	505	493	564	462	509	496
WBGene00003225	mev-1	T07C4.7	1151	1259	1321	1261	1219	1234	1334	1105	1549	2255	1572	1489	1651	1483	1252
WBGene00003228	mex-1	W03C9.7	4579	4925	4014	5211	5634	3645	5150	4890	4848	8231	6457	4415	5542	5973	3824
WBGene00003229	mex-3	F53G12.5	7186	7888	7569	8286	8231	6829	7447	7420	8847	12471	9088	8509	9017	8897	7189
WBGene00003230	mex-5	W02A2.7	13201	13266	12117	14951	14999	10859	14900	13426	14110	24479	17251	13518	15487	16100	11570
WBGene00003231	mex-6	AH6.5	5746	6604	6238	7098	6464	5674	6661	6154	7407	11594	7619	7569	7622	7715	5961
WBGene00003233	mgl-2	F45H11.4	68	50	35	61	57	42	40	55	69	86	57	72	81	66	42
WBGene00003234	mif-1	Y56A3A.3	76	99	79	113	96	80	82	73	77	103	110	89	178	112	86
WBGene00003235	mif-2	C52E4.2	86	110	73	80	70	82	74	79	100	78	99	92	157	113	90
WBGene00003236	mif-3	F13G3.9	298	389	332	366	349	320	302	314	414	516	362	407	610	378	346
WBGene00003238	mig-1	Y34D9B.1	142	166	145	163	119	156	132	128	237	223	165	169	259	199	115
WBGene00003239	mig-2	C35C5.4	282	309	324	261	280	289	256	233	376	353	305	363	437	335	317
WBGene00003241	mig-5	T05C12.6	1714	2180	1939	2002	2040	1802	1907	1731	2248	2648	2400	2109	2489	2403	1875
WBGene00003242	mig-6	C37C3.6	3763	2885	3414	3969	3205	3206	4130	3003	3693	6122	4004	3909	3904	3681	3417
WBGene00003243	mig-10	F10E9.6	174	218	163	189	185	157	183	180	230	228	205	233	235	219	197
WBGene00003245	mig-13	F43C9.4	42	56	62	47	40	45	48	51	77	59	55	89	78	74	49
WBGene00003246	mig-14	R06B9.6	382	478	441	449	420	439	426	382	563	699	481	498	553	545	464
WBGene00003247	mig-15	ZC504.4	460	561	462	509	498	424	473	465	622	670	611	579	585	570	427
WBGene00003248	mig-17	F57B7.4	60	44	44	44	37	36	36	61	53	49	49	43	56	47	43
WBGene00003249	mig-18	F11F1.6	47	47	56	41	41	45	42	32	64	63	51	50	101	54	46
WBGene00003252	mig-21	F01F1.13	19	18	16	18	15	21	15	13	28	29	23	30	26	31	20
WBGene00003253	mig-22	PAR2.4	2124	2534	2445	2284	2354	2139	2417	2264	2927	3491	2849	2793	2643	2916	2305
WBGene00003254	mig-23	R07E4.4	176	206	219	188	205	194	195	161	249	232	240	231	280	255	236
WBGene00003258	cogc-1	Y54E10A.2	503	656	575	551	539	520	487	490	668	811	563	640	554	621	559
WBGene00003367	mix-1	M106.1	1341	1489	1291	1502	1560	1097	1549	1504	1497	2069	1838	1433	1928	1794	1234
WBGene00003368	mkk-4	F42G10.2	83	105	84	140	95	98	92	105	128	146	98	142	169	93	105
WBGene00003369	mlc-1	C36E6.3	5382	4670	5693	5962	4680	6067	5455	4082	6788	9512	5907	7463	7235	5597	6130
WBGene00003370	mlc-2	C36E6.5	4524	4215	4259	5192	4134	3969	4482	3833	4970	8072	5283	5007	6986	4868	4157
WBGene00003371	mlc-3	F09F7.2	6116	5579	6052	6939	5461	6028	5971	4671	7560	9870	6362	7755	9538	6766	6672
WBGene00003372	mlc-4	C56G7.1	1057	1316	1096	1353	1217	1017	1208	1183	1363	2095	1523	1196	1930	1413	1122
WBGene00003373	mlh-1	T28A8.7	834	882	935	948	972	749	885	848	1049	1332	1036	942	1099	1059	796
WBGene00003374	mlk-1	K11D12.10	98	109	110	128	119	96	109	126	101	151	114	122	116	138	93
WBGene00003375	mlp-1	T04C9.4	142	123	158	190	130	149	144	115	159	201	155	191	298	169	167
WBGene00003377	mls-2	C39E6.4	16	35	14	20	21	20	11	8	15	16	18	17	36	30	17
WBGene00003378	mml-1	T20B12.6	452	483	452	484	600	474	510	471	583	764	597	574	590	649	447
WBGene00003380	mnm-2	C10A4.8	8	12	7	3	13	8	5	4	13	8	10	19	14	10	7
WBGene00003384	moc-1	T06H11.4	166	183	141	154	123	126	121	105	203	152	195	176	220	175	161
WBGene00003385	moc-2	W01A11.6	6	18	11	23	12	16	17	12	27	28	30	22	30	16	12
WBGene00003386	mod-1	K06C4.6	7	12	7	7	8	4	7	10	6	14	4	10	17	5	12
WBGene00003387	mod-5	Y54E10BR.7	19	14	10	13	17	19	24	18	29	31	14	19	33	18	18
WBGene00003388	moe-3	F32A11.6	24	43	46	26	39	31	30	48	44	33	44	42	39	49	17
WBGene00003389	mog-1	K03H1.2	2779	2903	2761	2641	3016	2428	3069	2655	3135	3675	3625	3017	3370	3490	2426
WBGene00003390	mog-2	H20J04.8	1066	1297	1141	1093	1143	1030	988	1037	1257	1150	1471	1170	1541	1341	1083
WBGene00003391	mog-3	F52C9.7	1440	1489	987	1491	1572	918	1419	1434	1156	2011	1809	1090	1770	1539	970
WBGene00003392	mog-4	C04H5.6	912	1010	880	1025	1122	785	1060	927	1005	1419	1254	871	1206	1175	880
WBGene00003393	mog-5	EEED8.5	2013	2164	2146	2132	2286	1917	2201	2008	2474	2738	2580	2303	2667	2610	2074
WBGene00003394	mom-1	T07H6.2	57	79	74	68	47	67	60	56	87	71	59	90	74	84	55
WBGene00003395	mom-2	F38E1.7	3059	3112	3312	2921	2975	3197	2978	2606	3990	4325	3188	3728	2907	3488	3121
WBGene00003396	mom-4	F52F12.3	422	499	528	466	442	438	517	463	596	778	519	606	590	519	514
WBGene00003397	mom-5	T23D8.1	2537	2904	3114	2777	2647	3058	2797	2473	3782	3995	2938	3646	3365	3390	3233
WBGene00003400	dapk-1	K12C11.4	231	213	250	263	222	242	265	244	279	380	294	298	287	296	227
WBGene00003401	mpk-1	F43C1.2	2056	2447	2471	2443	2427	2334	2340	2060	2906	3907	2347	2748	2693	2634	2378
WBGene00003402	mpk-2	C04G6.1	17	20	23	24	20	24	27	13	32	38	17	22	35	22	17
WBGene00003404	mpz-1	C52A11.4	119	113	116	136	98	108	102	82	134	193	121	164	119	97	97
WBGene00003405	mre-11	ZC302.1	1833	2040	1845	1945	2015	1844	1962	1922	2331	2766	2208	2250	2442	2340	1911
WBGene00003406	mrg-1	Y37D8A.9	2291	2549	2343	2430	2371	2184	2461	2146	2893	3335	2663	2666	3138	2856	2240
WBGene00003407	mrp-1	F57C12.5	488	478	611	493	492	550	513	392	664	882	545	695	712	593	691
WBGene00003408	mrp-2	F57C12.4	120	128	156	126	98	153	118	112	181	171	116	160	190	153	138
WBGene00003409	mrp-3	E03G2.2	165	180	189	129	141	149	143	128	207	183	142	202	195	172	177
WBGene00003410	mrp-4	F21G4.2	4780	5101	5737	4849	5397	5091	5635	4668	6545	7739	6248	6054	4927	6297	5618
WBGene00003411	mrp-5	F14F4.3	3285	3627	3747	3661	3633	3886	3936	3574	4716	5824	4039	4677	4809	4349	4197
WBGene00003412	mrp-6	F20B6.3	76	99	120	92	100	81	87	73	120	124	125	114	111	92	115
WBGene00003413	mrp-7	Y43F8C.12	2083	2202	2565	2014	2269	2260	2414	2071	3038	3239	2605	2729	2011	2768	2545
WBGene00003414	mrp-8	Y75B8A.26	105	118	122	116	100	115	111	79	171	149	122	142	155	157	121
WBGene00003415	mars-1	F58B3.5	3182	3636	3505	3455	3668	3216	3719	3418	4100	5226	4224	3921	4615	4031	3499
WBGene00003417	mrt-2	Y41C4A.14	210	228	195	218	227	214	209	210	291	347	238	259	321	271	214
WBGene00003418	msh-2	H26D21.2	1765	1987	2045	1960	2067	1849	1966	1872	2450	2712	2374	2136	2514	2475	1957
WBGene00003421	msh-5	F09E8.3	638	697	673	633	641	608	712	640	833	865	760	749	765	724	671
WBGene00003422	msh-6	Y47G6A.11	2180	2578	2368	2294	2532	2157	2539	2372	2916	3341	3052	2747	2778	2931	2484
WBGene00003423	msi-1	R10E9.1	407	395	455	437	385	434	389	355	544	766	434	525	406	488	440
WBGene00003424	msp-3	F26G1.7	2	0	9	18	2	13	12	2	6	10	5	0	9	7	4
WBGene00003429	msp-31	R05F9.13	12	6	9	16	7	16	17	9	10	14	11	6	22	7	18
WBGene00003431	msp-33	R05F9.8	6	7	17	26	5	15	15	2	9	7	21	11	14	8	12
WBGene00003435	msp-40	C33F10.9	13	6	10	21	2	12	6	4	3	24	12	11	14	4	15
WBGene00003438	msp-45	F58A6.8	11	3	13	12	0	27	15	0	5	17	11	6	19	6	6
WBGene00003442	msp-49	C34F11.6	8	0	17	20	0	21	14	1	8	20	13	6	13	6	4
WBGene00003443	msp-50	C34F11.4	14	4	13	21	4	18	15	1	4	24	9	8	38	5	10
WBGene00003457	msp-64	ZK1248.6	11	4	8	15	0	17	8	2	11	22	7	5	19	5	11
WBGene00003463	msp-76	ZK1251.6	5	0	12	16	2	13	6	4	7	16	10	4	18	2	7
WBGene00003470	msp-152	ZK546.6	10	4	6	15	1	12	5	1	2	8	11	4	16	5	4
WBGene00003471	mtd-1	ZK337.5	10	14	6	14	8	13	9	7	14	16	17	23	18	19	17
WBGene00003472	mtk-1	B0414.7	1565	1760	1742	1646	1640	1598	1719	1669	2014	2263	1850	1975	1771	2054	1659
WBGene00003474	mtl-2	T08G5.10	103	163	144	171	197	136	144	146	180	173	167	144	349	186	144
WBGene00003475	mtm-1	Y110A7A.5	382	492	412	362	446	440	371	399	568	501	484	495	541	526	413
WBGene00003476	mtm-3	T24A11.1	4294	4614	4995	4415	4675	4672	4624	4325	5785	7274	4989	5517	4797	5483	4732
WBGene00003477	mtm-5	H28G03.6	287	358	372	367	376	332	383	316	415	451	312	427	415	446	353
WBGene00003478	mtm-6	F53A2.8	937	1063	1025	1020	1022	974	1001	973	1302	1440	1170	1140	1260	1250	1066
WBGene00003479	mtm-9	Y39H10A.3	831	843	797	813	820	755	836	799	973	1127	995	888	1050	1046	883
WBGene00003480	klf-3	F54H5.4	24	15	9	27	25	19	18	22	25	67	8	27	48	27	27
WBGene00003482	mua-3	K08E5.3	480	412	596	488	447	549	445	367	597	610	574	672	473	549	513
WBGene00003485	mua-6	W10G6.3	222	185	264	227	194	266	224	196	228	263	285	260	233	242	193
WBGene00003495	mup-2	T22E5.5	3265	2564	2750	3623	2719	2389	3095	2546	2975	4761	3641	3149	3861	3098	2489
WBGene00003497	mup-4	K07D8.1	702	691	982	924	686	931	838	593	965	1105	811	1161	1070	814	922
WBGene00003499	mut-2	K04F10.6	772	924	813	888	844	792	835	791	950	1233	945	819	1113	1026	773
WBGene00003504	mut-7	ZK1098.8	1741	2007	1897	1932	1921	1767	2065	1751	2247	2695	2132	2123	2233	2246	1771
WBGene00003507	mut-14	C14C11.6	650	685	739	685	684	675	660	603	810	784	791	753	818	843	682
WBGene00003508	mut-16	B0379.3	913	934	902	932	1053	871	1027	919	1028	1678	1148	1023	918	1091	928
WBGene00003509	mxl-1	T19B10.11	363	449	329	374	398	285	317	315	389	433	377	389	532	449	335
WBGene00003510	mxl-2	F40G9.11	445	560	420	548	559	344	489	447	508	834	605	434	699	581	381
WBGene00003511	mxl-3	F46G10.6	265	253	481	256	377	314	266	191	179	238	341	383	224	353	212
WBGene00003514	myo-2	T18D3.4	1324	775	921	1456	1096	942	1408	1004	1109	2392	1347	1226	1183	1198	1004
WBGene00003515	myo-3	K12F2.1	1375	1085	1153	1458	1124	1118	1537	1062	1217	2221	1414	1481	1433	1315	1304
WBGene00003516	nab-1	C43E11.6	97	115	92	110	119	77	92	149	121	121	131	131	127	166	88
WBGene00003517	nac-1	F31F6.6	40	42	60	36	45	66	40	42	62	69	41	77	73	51	58
WBGene00003518	nac-2	R107.1	49	49	69	67	43	77	46	40	53	84	54	80	95	60	56
WBGene00003519	nac-3	K08E5.2	220	244	275	282	229	251	221	176	329	385	262	386	376	260	269
WBGene00003524	nas-5	T23H4.3	10	14	7	10	7	8	12	12	14	11	12	10	16	4	13
WBGene00003526	nas-7	C07D10.4	8	10	14	19	6	9	7	5	9	12	5	13	15	12	10
WBGene00003528	nas-9	C37H5.9	152	133	104	163	98	132	133	111	163	183	133	173	286	149	136
WBGene00003530	nas-11	K11G12.1	150	194	198	201	171	226	236	173	275	242	204	258	384	195	207
WBGene00003533	nas-14	F09E8.6	12	11	11	10	12	5	12	7	11	15	9	15	10	15	9
WBGene00003539	nas-20	T11F9.3	252	224	241	332	221	238	281	184	272	426	242	374	489	297	265
WBGene00003541	nas-22	T11F9.6	16	7	7	15	17	8	10	11	6	8	9	18	17	13	10
WBGene00003549	nas-31	F58B4.1	11	14	25	23	19	14	9	10	15	20	18	23	27	25	21
WBGene00003550	nas-32	T02B11.7	10	20	13	17	11	15	12	11	6	21	9	15	20	17	12
WBGene00003552	nas-36	C26C6.3	15	11	9	5	6	11	18	13	5	13	16	11	30	10	10
WBGene00003553	nas-37	C17G1.6	88	112	115	109	73	140	89	82	162	171	107	139	241	117	126
WBGene00003555	nas-39	F38E9.2	24	27	27	14	30	32	28	31	32	29	29	41	29	33	18
WBGene00003558	nca-2	C27F2.2	30	33	33	27	28	24	34	20	32	38	31	40	39	35	49
WBGene00003559	ncl-1	ZK112.2	412	399	470	377	375	438	342	307	502	683	426	562	293	474	466
WBGene00003561	ncr-1	F02E8.6	175	181	217	155	139	167	146	149	176	172	169	163	158	171	171
WBGene00003562	ncr-2	F09G8.4	39	10	20	28	16	28	16	20	40	27	22	28	35	39	29
WBGene00003564	ncs-2	F10G8.5	1582	1647	1997	1909	1529	1838	1640	1471	2221	2971	1743	2174	2296	1769	1827
WBGene00003565	ncs-3	K03E6.3	13	19	5	10	10	14	8	15	7	16	7	12	30	19	21
WBGene00003566	ncx-1	Y113G7A.4	168	135	156	201	127	178	209	140	244	270	162	223	263	183	193
WBGene00003567	ncx-2	C10G8.5	413	338	535	419	353	590	428	321	587	624	435	694	407	501	592
WBGene00003568	ncx-3	ZC168.1	166	236	193	188	184	200	204	165	264	242	221	280	285	269	224
WBGene00003569	ncx-4	F35C12.2	9	19	22	14	24	28	20	20	33	26	14	40	20	27	23
WBGene00003571	ncx-6	C07A9.4	40	50	58	68	41	56	45	25	52	81	69	78	76	48	75
WBGene00003572	ncx-7	C07A9.11	31	51	74	26	69	49	33	44	48	50	48	60	41	57	61
WBGene00003573	ncx-8	C13D9.7	31	40	40	25	47	30	22	25	52	26	43	53	49	35	40
WBGene00003574	ncx-9	C13D9.8	17	22	17	20	18	29	17	23	39	29	16	36	40	20	23
WBGene00003576	ndc-80	W01B6.9	1698	1851	1649	1902	1939	1429	1812	1850	1919	2420	2361	1882	2507	2337	1459
WBGene00003577	ndg-4	F56F3.2	274	297	389	245	275	314	251	220	365	409	248	372	397	311	328
WBGene00003578	ndx-1	T26E3.2	12	16	17	22	14	16	13	15	20	25	14	18	35	18	23
WBGene00003579	ndx-2	W02G9.1	39	36	41	60	53	55	59	46	68	73	65	72	90	51	58
WBGene00003580	ndx-3	Y38A8.1	123	189	203	156	150	170	137	131	196	206	164	191	286	202	185
WBGene00003581	ndx-4	Y37H9A.6	213	251	206	211	193	191	245	177	264	280	233	208	416	261	240
WBGene00003582	dcap-2	F52G2.1	1043	1273	1093	1167	1229	1114	1237	1080	1366	1984	1139	1384	1120	1354	1104
WBGene00003583	ndx-6	EEED8.8	109	157	164	137	129	133	149	115	205	190	160	166	226	181	124
WBGene00003584	ndx-7	C43E11.7	191	254	235	255	262	201	218	242	347	344	210	276	313	251	246
WBGene00003585	ndx-8	Y87G2A.14	9	10	1	12	14	15	10	4	16	12	8	14	19	8	14
WBGene00003586	ndx-9	F13H10.2	365	483	397	377	470	392	436	388	506	624	524	479	653	515	449
WBGene00003587	ned-8	F45H11.2	929	1136	975	1077	1107	923	1056	927	1186	1696	1217	1134	1665	1206	1019
WBGene00003588	nex-1	ZC155.1	2435	2423	2460	2607	2304	2329	2557	2186	2993	3941	2761	2708	3342	2823	2254
WBGene00003589	nex-2	T07C4.9	690	664	522	675	580	571	678	594	761	930	700	743	1173	747	728
WBGene00003590	nex-3	C28A5.3	36	39	60	48	49	51	37	45	63	55	67	55	73	63	48
WBGene00003592	nfi-1	ZK1290.4	940	1114	1157	1028	1035	1019	1086	945	1415	1684	1184	1263	1390	1351	1043
WBGene00003593	nfm-1	F42A10.2	163	179	180	180	159	174	155	132	216	205	194	197	259	183	129
WBGene00003594	nft-1	Y56A3A.13	256	323	306	315	329	286	320	332	402	432	345	362	474	382	320
WBGene00003595	ngn-1	Y69A2AR.29	10	16	13	7	8	13	4	15	15	19	9	15	17	11	12
WBGene00003596	ngp-1	T19A6.2	903	1040	881	998	1010	808	1015	959	1066	1428	1207	985	1159	1166	859
WBGene00003597	nhl-1	F54G8.4	94	109	108	110	122	129	86	130	159	133	121	157	132	159	123
WBGene00003598	nhl-2	F26F4.7	2804	2950	3572	2703	2922	3401	2968	2772	3895	4707	3316	4010	2255	3374	3591
WBGene00003599	nhl-3	W04H10.3	148	188	185	158	158	183	200	171	218	240	207	192	257	211	197
WBGene00003600	nhr-1	R09G11.2	136	144	175	171	125	135	116	126	171	261	132	204	174	161	126
WBGene00003601	nhr-2	C32F10.6	250	336	367	308	356	349	278	297	427	430	391	373	421	343	300
WBGene00003602	nhr-3	H01A20.1	66	90	108	72	95	92	73	117	99	88	109	115	94	95	76
WBGene00003603	nhr-4	F32B6.1	110	161	163	141	164	146	141	106	186	181	155	178	211	184	145
WBGene00003604	nhr-5	Y73F8A.21	56	62	71	57	56	76	51	58	42	86	71	96	56	69	69
WBGene00003605	nhr-6	C48D5.1	31	28	44	21	36	18	25	30	26	29	45	36	24	40	39
WBGene00003606	nhr-7	F54D1.4	35	34	50	41	42	48	40	36	50	85	49	66	68	34	43
WBGene00003607	nhr-8	F33D4.1	101	82	111	85	91	99	80	59	111	132	96	90	127	99	83
WBGene00003609	nhr-10	B0280.8	241	332	323	300	301	303	268	266	382	366	298	365	414	335	338
WBGene00003610	nhr-11	ZC410.1	27	33	29	36	39	31	18	26	23	20	46	30	34	26	23
WBGene00003611	nhr-12	R04B5.4	176	258	217	191	218	199	177	183	275	242	248	282	297	237	226
WBGene00003612	nhr-13	Y5H2B.2	107	155	91	136	105	96	107	95	157	157	138	136	197	132	110
WBGene00003613	nhr-14	T01B10.4	117	123	102	159	103	141	145	135	230	260	143	151	269	169	178
WBGene00003614	nhr-15	F33E11.1	25	31	15	15	15	16	22	11	34	21	16	15	38	19	14
WBGene00003615	nhr-16	T12C9.6	19	16	20	25	15	30	22	18	33	31	24	24	39	18	23
WBGene00003616	nhr-17	C02B4.2	122	153	147	135	144	155	126	139	167	178	184	182	185	143	142
WBGene00003617	nhr-18	F44C8.3	26	29	30	36	26	41	37	31	43	34	26	46	57	45	31
WBGene00003618	nhr-19	E02H1.7	75	50	65	53	60	58	41	39	90	98	64	70	109	68	51
WBGene00003619	nhr-20	F43C1.4	251	289	281	197	246	269	210	248	343	350	266	319	287	319	236
WBGene00003620	nhr-21	F21D12.1	88	77	96	56	74	92	86	81	73	100	101	90	102	98	59
WBGene00003621	nhr-22	K06A1.4	97	110	93	107	106	93	89	78	137	147	118	137	150	138	101
WBGene00003622	nhr-23	C01H6.5	931	1031	1137	918	1072	986	1131	905	1191	1722	1168	1230	1008	1193	1103
WBGene00003623	nhr-25	F11C1.6	46	77	71	51	46	57	60	48	83	96	54	71	74	76	59
WBGene00003624	nhr-28	C11G6.4	52	58	52	52	45	61	48	42	54	67	59	76	77	66	53
WBGene00003625	nhr-31	C26B2.3	99	106	148	90	88	115	79	72	124	191	80	123	159	115	100
WBGene00003626	nhr-32	K08H2.8	80	95	111	73	83	98	73	69	108	113	93	118	138	124	102
WBGene00003627	nhr-34	F58G6.5	124	204	212	141	156	161	177	138	194	262	179	220	221	211	173
WBGene00003628	nhr-35	C07A12.3	49	38	50	44	39	34	38	46	37	87	37	49	61	48	38
WBGene00003630	nhr-40	T03G6.2	97	142	100	148	123	121	98	112	145	130	118	132	184	128	122
WBGene00003632	nhr-42	C33G8.6	65	98	76	78	84	91	66	66	136	82	70	119	123	96	82
WBGene00003633	nhr-43	C29E6.5	44	57	71	71	58	80	55	56	47	53	60	46	46	69	42
WBGene00003634	nhr-44	T19A5.4	11	14	18	10	19	20	24	20	28	19	17	26	26	26	8
WBGene00003635	nhr-45	F16H11.5	122	167	155	167	109	127	113	122	171	197	142	157	222	166	156
WBGene00003636	nhr-46	C45E5.6	580	654	683	662	643	644	668	625	834	973	701	756	823	834	641
WBGene00003637	nhr-47	C24G6.4	107	119	138	100	121	114	81	157	157	169	128	129	189	133	142
WBGene00003638	nhr-48	ZK662.3	191	247	230	252	238	232	238	187	261	333	252	239	258	293	225
WBGene00003639	nhr-49	K10C3.6	1466	1606	1778	1686	1538	1536	1414	1397	1997	2638	1700	1986	2185	1784	1720
WBGene00003640	nhr-50	C06C6.5	25	37	24	27	21	23	21	15	31	37	32	37	48	27	25
WBGene00003643	nhr-53	K06B4.11	32	50	44	43	48	47	43	28	44	27	72	51	62	53	59
WBGene00003645	nhr-55	T01G6.7	32	38	47	25	34	42	30	23	41	28	51	35	46	57	33
WBGene00003646	nhr-56	F44C8.6	57	60	45	34	60	53	42	39	60	61	56	63	98	63	47
WBGene00003647	nhr-57	T05B4.2	20	45	42	28	28	24	48	21	39	41	34	55	47	42	45
WBGene00003648	nhr-58	R11G11.2	41	37	33	49	32	31	31	37	52	42	49	45	69	49	46
WBGene00003649	nhr-59	T27B7.1	21	16	19	20	7	19	14	19	26	25	13	17	25	19	23
WBGene00003651	nhr-61	W01D2.2	116	135	117	88	108	101	109	98	155	167	148	144	166	145	106
WBGene00003652	nhr-62	Y67A6A.2	17	39	18	25	13	10	20	20	13	26	17	20	30	11	10
WBGene00003653	nhr-63	C06C6.4	15	12	11	8	14	10	10	14	18	14	14	20	27	9	18
WBGene00003654	nhr-64	C45E1.1	37	42	27	37	41	33	39	34	30	71	38	39	68	51	29
WBGene00003655	nhr-65	Y17D7A.3	25	32	27	26	32	30	26	29	52	44	38	37	38	35	35
WBGene00003656	nhr-66	T09A12.4	1204	1526	1497	1424	1383	1287	1377	1237	1723	2017	1471	1657	1595	1748	1418
WBGene00003657	nhr-67	C08F8.8	4	15	9	9	12	11	7	5	16	9	9	16	10	13	11
WBGene00003658	nhr-68	H12C20.3	160	165	205	132	154	160	131	81	238	187	128	191	195	159	170
WBGene00003659	nhr-69	T23H4.2	57	78	75	67	65	62	66	57	77	101	52	69	90	83	60
WBGene00003660	nhr-70	Y51A2D.17	65	69	86	61	79	67	54	52	79	81	86	109	102	96	78
WBGene00003661	nhr-71	K11E4.5	434	522	401	486	443	421	513	456	554	759	481	493	621	571	459
WBGene00003664	nhr-74	C27C7.3	6	16	17	19	16	13	16	14	15	19	11	12	14	16	21
WBGene00003668	nhr-78	F36A4.14	46	71	58	62	47	63	50	59	86	80	65	76	88	61	52
WBGene00003669	nhr-79	T26H2.9	44	41	42	37	26	29	26	23	39	64	24	52	92	48	27
WBGene00003670	nhr-80	H10E21.3	56	77	66	69	89	64	73	67	75	90	75	74	124	75	52
WBGene00003674	nhr-84	T06C12.7	60	79	103	80	71	88	99	90	110	109	108	103	161	93	86
WBGene00003675	nhr-85	W05B5.3	6	7	8	8	3	13	13	4	7	19	15	11	11	5	7
WBGene00003676	nhr-86	Y40B10A.8	211	262	265	205	237	239	214	246	315	308	257	319	270	285	260
WBGene00003677	nhr-87	Y41D4B.7	28	20	34	36	31	38	22	36	43	43	32	40	48	39	34
WBGene00003678	nhr-88	K08A2.5	236	230	139	276	336	175	291	319	215	421	407	161	287	331	162
WBGene00003680	nhr-90	ZK488.2	78	74	71	79	68	77	54	70	82	87	88	81	101	56	101
WBGene00003681	nhr-91	Y15E3A.1	24	28	20	16	21	20	19	23	31	40	26	18	27	24	19
WBGene00003682	nhr-92	Y41D4B.8	8	21	13	13	14	17	28	17	27	26	16	30	26	28	20
WBGene00003684	nhr-94	C12D5.8	16	17	22	16	14	24	21	12	22	23	18	17	33	25	29
WBGene00003685	nhr-95	Y39B6A.17	64	56	69	56	70	72	57	56	90	69	60	73	102	70	64
WBGene00003686	nhr-96	F44C8.11	42	49	48	48	39	48	39	31	66	81	56	56	91	56	55
WBGene00003687	nhr-97	H27C11.1	401	486	508	537	454	520	459	435	689	865	498	593	630	536	574
WBGene00003688	nhr-98	M02H5.6	22	24	20	21	23	27	28	17	24	26	30	40	37	33	28
WBGene00003689	nhr-99	M02H5.1	13	10	13	9	11	14	10	11	15	21	21	12	21	8	11
WBGene00003690	nhr-100	C28D4.1	95	139	152	137	133	131	99	127	191	147	121	150	201	161	145
WBGene00003692	nhr-102	T06C12.6	55	36	51	39	29	49	27	26	50	46	43	46	70	46	44
WBGene00003693	nhr-103	F44C8.4	40	39	32	40	29	32	26	32	29	49	34	42	55	32	34
WBGene00003694	nhr-104	R11E3.5	20	34	33	30	38	39	32	25	43	44	33	32	58	27	31
WBGene00003695	nhr-105	C06G3.1	47	82	96	64	86	89	68	99	96	76	93	91	107	97	75
WBGene00003696	nhr-106	T01G6.4	29	35	31	31	21	19	24	27	47	39	25	28	45	32	31
WBGene00003697	nhr-107	C33G8.11	35	33	35	39	29	38	25	43	49	47	40	41	68	41	35
WBGene00003699	nhr-109	T12C9.5	63	83	59	68	46	63	60	54	97	78	80	63	117	94	70
WBGene00003700	nhr-110	Y46H3D.5	40	74	41	49	57	60	63	49	94	110	75	71	134	64	55
WBGene00003702	nhr-112	Y70C5C.6	13	6	7	11	10	3	13	7	15	6	13	9	18	17	12
WBGene00003704	nhr-114	Y45G5AM.1	132	169	207	97	160	121	124	113	133	127	162	146	152	172	132
WBGene00003705	nhr-115	T27B7.4	9	17	16	15	11	29	14	9	30	20	17	25	20	7	18
WBGene00003706	nhr-116	F09C6.9	23	26	7	24	13	8	15	15	37	38	17	22	40	19	24
WBGene00003707	nhr-117	F16B4.12	52	68	62	59	57	70	58	60	86	55	72	83	99	80	85
WBGene00003709	nhr-119	K12H6.1	67	70	31	77	68	37	79	96	43	106	70	31	98	75	31
WBGene00003710	nhr-120	C25B8.6	40	49	40	53	43	85	55	29	72	102	48	62	80	71	47
WBGene00003711	nhr-121	E02H9.8	21	21	32	17	27	29	22	22	22	18	37	25	27	26	18
WBGene00003712	nhr-122	Y41D4B.9	86	72	57	91	77	55	65	73	90	110	91	96	90	83	78
WBGene00003715	nhr-125	R02D1.1	9	11	15	11	2	8	5	6	14	29	14	13	23	8	9
WBGene00003716	nhr-126	F44C8.10	38	39	49	37	38	59	40	38	69	72	49	57	84	50	50
WBGene00003718	nhr-128	F44C8.5	23	25	19	23	25	20	27	16	34	28	12	28	39	28	24
WBGene00003719	nhr-129	C50B6.14	14	22	21	14	14	20	10	16	14	23	19	27	20	26	23
WBGene00003720	nhr-130	T01G6.8	40	49	47	30	35	46	36	53	66	50	23	62	52	54	49
WBGene00003721	nhr-131	T01G6.2	60	57	51	49	65	68	42	48	94	72	82	74	73	51	68
WBGene00003722	nhr-132	R11G11.1	42	47	45	47	30	50	46	38	54	50	40	60	83	58	60
WBGene00003723	nhr-133	F44C8.8	54	73	69	67	42	48	54	45	76	70	69	92	94	66	53
WBGene00003724	nhr-134	F44C8.2	71	77	66	70	57	65	82	72	88	100	88	74	102	84	89
WBGene00003725	nhr-135	VC5.5	28	32	38	41	33	36	32	28	48	43	49	40	62	47	32
WBGene00003726	nhr-136	C13C4.3	36	32	41	36	23	40	25	15	53	39	34	41	57	34	35
WBGene00003727	nhr-137	C56E10.4	48	63	68	43	72	68	36	31	42	36	80	47	46	58	68
WBGene00003728	nhr-138	C28D4.9	93	114	121	132	136	104	118	97	146	187	132	156	162	174	104
WBGene00003730	nhx-2	B0495.4	374	331	430	394	301	391	370	312	509	426	383	491	521	420	435
WBGene00003731	nhx-3	C54F6.13	56	59	72	74	62	70	71	64	92	90	67	98	127	64	67
WBGene00003732	nhx-4	F14B8.1	62	66	71	76	53	79	65	59	83	121	55	120	80	77	81
WBGene00003733	nhx-5	F57C7.2	113	132	138	104	91	116	117	96	127	137	112	146	122	125	128
WBGene00003735	nhx-8	Y18D10A.6	229	260	312	251	255	272	260	209	341	336	273	339	311	325	305
WBGene00003736	nhx-9	ZK822.3	37	37	41	33	38	35	27	26	48	45	44	43	65	54	41
WBGene00003738	nid-1	F54F3.1	1188	1220	1376	1065	1072	1132	1160	1031	1486	1432	1330	1428	1445	1420	1178
WBGene00003739	nlp-1	C01C4.1	25	22	27	30	17	12	27	14	35	33	37	22	44	18	22
WBGene00003740	nlp-2	T24D8.5	6	6	10	8	13	6	8	11	7	15	10	11	22	7	8
WBGene00003741	nlp-3	F48C11.3	69	87	90	94	63	101	72	55	98	109	87	97	142	80	100
WBGene00003744	nlp-6	T23E7.4	56	41	36	53	32	48	38	25	46	65	37	46	65	41	42
WBGene00003745	nlp-7	F18E9.2	17	26	14	19	26	13	16	10	24	25	22	26	36	28	18
WBGene00003746	nlp-8	D2005.2	39	44	38	55	62	48	53	36	77	71	67	55	93	58	68
WBGene00003747	nlp-9	E03D2.2	24	48	36	40	38	32	28	21	52	63	38	38	62	37	48
WBGene00003748	nlp-10	F37A8.4	37	61	48	71	50	42	49	45	54	64	52	65	100	76	71
WBGene00003749	nlp-11	ZK1320.10	34	42	40	39	31	21	36	31	43	66	43	43	60	36	40
WBGene00003750	nlp-12	M01D7.5	39	45	28	46	39	33	44	39	46	66	53	38	58	51	26
WBGene00003751	nlp-13	E03D2.1	84	75	81	90	71	65	80	61	112	146	98	106	97	88	71
WBGene00003752	nlp-14	D1009.4	160	77	103	81	77	102	98	75	100	133	106	133	127	133	91
WBGene00003753	nlp-15	CC4.2	36	38	42	45	32	42	37	27	55	54	41	49	82	35	46
WBGene00003754	nlp-16	T13A10.5	36	28	50	74	43	60	49	46	57	80	53	65	75	55	42
WBGene00003755	nlp-17	Y45F10A.5	8	11	14	9	10	9	9	6	14	15	8	9	17	4	10
WBGene00003756	nlp-18	F33A8.2	28	27	21	38	42	31	28	32	32	44	19	38	60	31	30
WBGene00003758	nlp-20	F45E4.8	86	98	84	90	86	89	95	67	130	142	105	117	173	112	101
WBGene00003759	nlp-21	Y47D3B.2	64	65	83	78	68	76	69	52	84	60	89	110	103	79	82
WBGene00003762	nlp-24	F35B12.7	706	604	663	819	557	646	554	491	790	876	802	735	1562	670	710
WBGene00003763	nlp-25	Y43F8C.1	11	10	13	14	1	23	8	11	20	7	11	12	23	5	10
WBGene00003764	nlp-26	Y43F8C.2	30	27	48	64	39	56	37	32	47	79	40	47	132	43	57
WBGene00003765	nlp-27	B0213.2	405	521	444	651	472	498	430	370	563	711	556	580	1154	519	522
WBGene00003766	nlp-28	B0213.3	243	287	255	244	191	264	225	199	371	298	277	349	651	301	266
WBGene00003767	nlp-29	B0213.4	230	299	207	224	190	279	223	239	387	259	328	371	576	298	279
WBGene00003768	nlp-30	B0213.5	28	31	22	20	18	32	25	35	57	29	32	45	65	29	41
WBGene00003769	nlp-31	B0213.6	163	242	191	154	144	200	168	185	363	185	223	291	494	200	245
WBGene00003771	nlp-33	T19C4.7	638	527	451	475	392	463	428	344	638	379	780	586	1475	605	521
WBGene00003772	nlr-1	F20B10.1	89	109	99	76	94	68	47	67	98	84	91	105	95	91	114
WBGene00003773	nlt-1	ZK892.2	275	348	330	314	292	259	267	274	394	476	355	305	486	315	269
WBGene00003776	nmy-1	F52B10.1	1413	1419	1367	1819	1446	1232	1537	1507	1485	2298	1737	1634	2020	1581	1329
WBGene00003777	nmy-2	F20G4.3	8970	9485	7861	9089	10139	6775	9914	9637	9052	12643	12478	8467	9452	11194	7231
WBGene00003778	nnt-1	C15H9.1	28	20	17	20	23	24	24	26	26	21	28	28	46	33	18
WBGene00003779	nob-1	Y75B8A.2	44	81	46	44	45	57	43	56	53	85	43	64	78	55	67
WBGene00003783	nos-1	R03D7.7	451	506	488	449	436	467	432	380	607	656	525	595	396	582	473
WBGene00003784	nos-2	ZK1127.1	1596	1832	1960	1670	1702	1878	1706	1545	2346	2495	2009	2344	1679	2182	2001
WBGene00003785	nos-3	Y53C12B.3	3565	3485	3126	3755	4275	2794	4120	3820	3495	6212	4766	3234	3741	4307	2956
WBGene00003786	npa-1	VC5.3	3489	3666	3082	3134	3660	2585	3486	3431	3387	3936	4492	3031	3769	4126	2658
WBGene00003787	npp-1	K07F5.13	1767	2147	2143	1844	2031	1932	1999	1791	2564	2688	2320	2373	2322	2439	2116
WBGene00003788	npp-2	T01G9.4	2248	2541	2607	2348	2440	2394	2332	2136	3091	2923	3024	2854	3298	3004	2617
WBGene00003789	npp-3	K12D12.2	2561	2479	2605	2600	2720	2354	2968	2598	3082	3930	3246	2835	2367	2980	2614
WBGene00003790	npp-4	Y54E5A.4	1021	1092	1075	962	1094	947	1086	1023	1195	1539	1284	1096	1148	1263	986
WBGene00003791	npp-5	F07A11.3	1803	1904	1978	1856	1977	1882	1996	1796	2339	2701	2295	2159	2154	2264	1912
WBGene00003792	npp-6	F56A3.3	2522	2803	3130	2598	2776	2825	2738	2482	3472	3569	3153	3229	2875	3185	3095
WBGene00003793	npp-7	T19B4.2	6825	7173	7318	6963	7680	6958	7557	6774	8522	12133	8202	8383	6138	8731	7576
WBGene00003794	npp-8	Y41D4B.19	1016	946	1117	978	1066	1065	1029	906	1243	1612	1211	1334	858	1217	1064
WBGene00003795	npp-9	F59A2.1	10230	10474	10280	11035	12090	9057	12090	10554	11897	18268	13807	11023	11577	13020	9875
WBGene00003796	npp-10	ZK328.5	5354	5503	5843	5458	6067	5237	6017	5403	6585	8221	6615	6318	5761	6752	5635
WBGene00003797	npp-11	F53F10.5	1660	1616	1510	1728	1950	1275	2021	1834	1679	3021	2291	1537	1720	2196	1506
WBGene00003798	npp-12	T23H2.1	3466	3754	4294	3711	3700	4158	3948	3477	5079	5399	4219	4688	4062	4737	4374
WBGene00003799	npp-13	Y37E3.15	563	685	681	628	614	653	632	568	778	906	660	735	677	799	652
WBGene00003800	npp-14	C03D6.4	4102	4661	4739	4472	4937	4065	4882	4666	5514	7202	5688	5176	5181	5666	4571
WBGene00003801	npp-15	C29E4.4	1770	2004	2134	1703	1896	1973	1842	1802	2468	2288	2189	2371	1958	2398	2166
WBGene00003802	npp-16	Y56A3A.17	1953	2164	1906	2383	2350	1727	2393	2092	2237	3276	2761	1952	3050	2520	1877
WBGene00003803	rae-1	F10G8.3	1425	1685	1653	1681	1692	1449	1703	1555	1848	2302	1793	1773	2089	2100	1515
WBGene00003804	npp-18	Y43F4B.4	964	1152	1061	1187	1038	1067	1137	1004	1391	1701	1173	1135	1612	1263	1070
WBGene00003805	npp-19	R06F6.5	1145	1266	1319	1265	1292	1137	1298	1090	1479	1893	1378	1449	1496	1439	1407
WBGene00003806	npp-20	Y77E11A.13	464	544	507	473	497	481	500	424	618	642	555	559	755	561	503
WBGene00003812	nrf-5	F55B12.5	648	693	699	670	530	736	573	511	852	787	690	881	954	724	684
WBGene00003813	nrf-6	C08B11.4	1094	1057	1303	1215	866	1152	1008	939	1544	1521	1114	1418	1593	1181	1216
WBGene00003815	nars-1	F22D6.3	2818	3218	2999	2901	2998	2819	3038	2678	3626	3896	3498	3335	4297	3547	3082
WBGene00003816	asns-1	F25G6.6	37	11	31	46	18	30	29	8	29	23	28	24	23	15	26
WBGene00003818	nsf-1	H15N14.2	1049	1111	1243	1098	1133	1115	1174	1065	1381	1708	1249	1402	1149	1326	1235
WBGene00003821	nst-1	K01C8.9	3357	3647	3197	3668	3634	2727	3638	3461	3633	5077	4316	3428	4648	4170	2923
WBGene00003822	nsy-1	F59A6.1	770	835	843	774	735	739	691	653	901	1100	845	887	818	899	755
WBGene00003825	ntl-2	B0286.4	1363	1442	1468	1285	1359	1372	1424	1251	1723	1849	1655	1700	1834	1742	1635
WBGene00003826	ntl-3	Y56A3A.1	1618	1778	1469	1690	1838	1392	1833	1519	1768	2636	2142	1644	1894	2080	1438
WBGene00003827	ntl-4	C49H3.5	1664	1712	1957	1685	1842	1755	2006	1711	2170	3370	2100	2093	1615	2211	1815
WBGene00003828	nuc-1	C07B5.5	651	783	734	620	689	593	648	649	766	819	832	687	1064	848	665
WBGene00003829	nud-1	F53A2.4	2111	2185	1914	2170	2279	1737	2085	2067	2378	2542	2877	2053	3450	2578	1851
WBGene00003830	num-1	T03D8.1	2009	2231	1942	2101	2135	1959	2091	1908	2577	3245	2408	2381	2551	2463	1983
WBGene00003831	nuo-1	C09H10.3	3897	3902	4175	3955	4055	3817	4076	3491	4865	5277	5011	4526	5705	4931	4281
WBGene00003834	nxf-1	C15H11.3	1759	1919	2128	1515	1840	2124	1852	1677	2362	2469	2206	2191	1772	2306	2193
WBGene00003835	nxf-2	C15H11.6	561	635	641	561	641	622	542	538	781	794	770	769	838	766	610
WBGene00003836	nxt-1	Y71F9AM.5	234	240	230	235	226	197	220	197	272	277	242	256	440	233	210
WBGene00003837	oat-1	T01B11.7	27	29	34	26	32	30	19	23	37	33	23	37	39	33	30
WBGene00003842	2025-10-01	F52F12.1	38	37	54	45	27	31	21	18	28	34	39	47	49	40	43
WBGene00003843	2025-10-02	ZK455.8	67	82	73	86	63	81	71	75	78	97	83	85	108	70	90
WBGene00003844	odc-1	K11C4.4	270	385	325	258	312	355	347	311	299	364	432	354	331	360	299
WBGene00003845	odd-1	B0280.4	12	16	17	17	8	9	11	11	18	27	7	15	24	15	19
WBGene00003846	odd-2	C34H3.2	24	19	26	17	20	29	26	26	34	62	23	42	46	32	29
WBGene00003847	blmp-1	F25D7.3	189	230	206	228	242	228	224	247	304	325	205	304	288	241	320
WBGene00003849	odr-2	T01C4.2	7	9	10	6	4	5	8	9	22	21	9	6	7	10	13
WBGene00003850	odr-3	C34D1.3	7	11	8	10	9	15	17	10	11	10	8	15	16	16	13
WBGene00003851	odr-4	Y102E9.1	631	713	727	685	704	649	700	600	875	1059	835	746	959	822	650
WBGene00003856	odr-10	C53B7.5	7	13	4	7	9	6	12	3	13	9	6	12	20	6	14
WBGene00003858	ogt-1	K04G7.3	1730	2271	2150	1947	2058	2116	2086	2032	2731	3160	2384	2421	2273	2405	2194
WBGene00003860	oig-2	Y38F1A.9	41	60	41	46	51	42	47	31	54	58	49	58	109	46	60
WBGene00003861	oig-3	Y50E8A.3	14	30	29	17	22	14	19	18	24	25	27	22	42	20	15
WBGene00003864	oma-1	C09G9.6	4904	5540	5214	5567	5423	5230	5427	4983	6536	8697	6199	6355	6182	6496	5320
WBGene00003865	oma-2	ZC513.6	8340	9418	8710	9347	9588	8203	9226	8585	10538	12880	11302	10350	11110	10722	8419
WBGene00003868	ooc-3	B0334.11	900	1073	1125	1013	1015	982	1023	963	1444	1450	1196	1305	1239	1278	1141
WBGene00003870	ooc-5	C18E9.11	1519	1858	1828	1795	1750	1763	1622	1615	2238	2197	2047	2117	2785	2096	1854
WBGene00003876	pept-2	C06G8.2	66	77	83	79	90	84	83	48	79	112	68	102	123	114	79
WBGene00003877	pept-1	K04E7.2	720	774	1095	809	723	902	748	695	1024	1106	813	1031	966	867	1007
WBGene00003878	pept-3	F56F4.5	67	73	81	61	39	56	71	61	112	89	45	73	108	73	96
WBGene00003879	ora-1	F57H12.3	18	22	5	19	4	21	23	24	48	17	5	21	59	11	32
WBGene00003882	orc-2	F59E10.1	725	812	818	817	801	771	737	730	941	1229	919	929	944	982	776
WBGene00003883	osm-1	T27B1.1	138	164	127	112	112	130	138	134	161	144	166	132	164	160	113
WBGene00003884	osm-3	M02B7.3	24	51	24	45	44	31	37	31	30	62	42	33	47	49	27
WBGene00003887	osm-7	T05D4.4	60	50	45	66	44	66	60	68	73	92	63	78	90	81	60
WBGene00003890	osm-10	T20H4.1	16	12	19	22	14	19	15	14	30	36	20	19	21	20	17
WBGene00003891	osm-11	F11C7.5	3091	2901	2975	3022	2772	2831	2759	2487	3324	4597	3363	3570	3290	3275	2862
WBGene00003893	ost-1	C44B12.2	1807	1827	1963	2123	1675	1862	1605	1446	2252	2775	2096	2354	2420	1839	1965
WBGene00003898	oxi-1	Y39A1C.2	731	825	808	793	724	661	731	724	955	916	836	876	962	950	779
WBGene00003901	paa-1	F48E8.5	4156	4657	4669	4652	4598	4347	4530	4152	5459	8039	5251	5283	5496	5207	4461
WBGene00003902	pab-1	Y106G6H.2	23094	21645	18076	24534	25399	15483	27168	23331	20373	41517	30831	18444	27531	26391	17160
WBGene00003903	pab-2	F18H3.3	840	873	883	910	839	820	866	755	936	1398	908	967	897	986	817
WBGene00003904	pabp-2	C17E4.5	2545	2821	2766	2759	2603	2678	2576	2405	3410	3616	3259	3321	3671	3093	2903
WBGene00003905	pad-1	Y18D10A.13	949	1037	1149	988	1031	1069	1105	883	1235	1525	1195	1207	849	1176	1131
WBGene00003907	paf-2	C52B9.7	39	48	52	37	40	46	28	41	51	53	47	43	75	60	52
WBGene00003911	pak-1	C09B8.7	423	484	441	457	453	387	468	351	469	605	420	512	619	481	386
WBGene00003912	pal-1	C38D4.6	1117	1749	1454	1648	1379	1375	1389	1390	1810	2441	1190	1724	1948	1757	1447
WBGene00003914	pam-1	F49E8.3	4785	5717	5693	5315	5612	4820	5710	5297	6511	7902	6774	6153	6880	6407	5557
WBGene00003915	pan-1	M88.6	217	291	294	254	237	278	217	255	333	400	276	328	318	278	268
WBGene00003916	par-1	H39E23.1	1206	1234	1316	1195	1345	1074	1286	1160	1361	1820	1304	1289	1176	1471	1138
WBGene00003917	par-2	F58B6.3	504	577	503	583	617	398	536	571	602	772	605	573	634	615	504
WBGene00003918	par-3	F54E7.3	3835	3978	3417	3863	4311	3115	4380	4066	4074	6042	5122	3786	4235	4921	3164
WBGene00003919	par-4	Y59A8B.14	624	769	724	765	709	587	752	722	757	1225	708	692	743	770	666
WBGene00003920	par-5	M117.2	9040	10506	9415	10918	10458	8225	10186	9923	10864	14441	12423	9909	16081	11971	9066
WBGene00003921	par-6	T26E3.3	575	618	562	611	534	520	614	564	652	1026	619	701	598	639	571
WBGene00003922	pas-1	C15H11.7	2717	3314	3198	3424	3344	2835	3237	3077	3686	5104	3769	3369	4887	3667	3027
WBGene00003923	pas-2	D1054.2	2670	3152	2939	3001	3069	2716	2767	2743	3584	3885	3687	3085	4856	3594	2835
WBGene00003924	pas-3	Y110A7A.14	4118	4863	4277	4564	4655	4033	4570	4177	5259	6495	5734	4868	7428	5461	4545
WBGene00003925	pas-4	C36B1.4	2024	2610	2283	2306	2392	2109	2433	2160	2934	2918	3069	2557	3931	2955	2286
WBGene00003926	pas-5	F25H2.9	2857	3334	3141	3009	3199	2724	2946	2917	3743	3206	4013	3379	5303	3825	3158
WBGene00003927	pas-6	CD4.6	2553	3118	2761	2869	2864	2554	2935	2774	3333	4672	3672	3138	3940	3543	2650
WBGene00003928	pas-7	ZK945.2	3044	3556	3117	3299	3467	2951	3283	2880	4001	4330	4090	3314	5085	4074	3324
WBGene00003929	pat-2	F54F2.1	624	568	684	560	510	712	566	492	767	748	647	841	708	671	768
WBGene00003930	pat-3	ZK1058.2	1699	1975	2006	1708	1833	1906	1792	1616	2390	2531	1930	2409	1628	2156	1962
WBGene00003931	pat-4	C29F9.7	146	162	150	158	139	192	126	101	196	219	142	189	238	189	177
WBGene00003932	pat-6	T21D12.4	255	271	271	255	198	253	264	205	328	358	272	321	353	267	281
WBGene00003933	pat-9	T27B1.2	80	73	79	79	60	79	71	43	65	127	67	79	89	71	78
WBGene00003934	pat-10	F54C1.7	3005	2915	3140	2969	2743	2849	2703	2279	3530	3740	3474	3623	4529	3359	3253
WBGene00003936	pat-12	T17H7.4	334	346	407	428	397	331	408	357	392	658	415	436	504	432	373
WBGene00003939	pax-3	F27E5.2	16	27	24	21	22	18	20	17	27	35	21	34	41	24	17
WBGene00003941	pbo-1	Y71H2AL.1	64	62	60	77	66	52	53	46	81	67	53	86	120	76	72
WBGene00003943	pbo-4	K09C8.1	131	127	155	164	122	138	113	105	189	193	173	154	242	160	126
WBGene00003947	pbs-1	K08D12.1	3748	4140	3713	4212	4186	3417	4314	3878	4467	6745	5220	4136	5709	4785	3821
WBGene00003948	pbs-2	C47B2.4	2997	3166	3028	3205	3250	2768	3316	2975	3468	5237	3810	3330	3963	3661	2942
WBGene00003949	pbs-3	Y38A8.2	2678	3136	2996	2986	2919	2773	2892	2617	3736	3988	3628	3132	4797	3581	2978
WBGene00003950	pbs-4	T20F5.2	1925	2134	2042	2026	2090	1897	1949	1899	2391	2758	2622	2202	3202	2413	2014
WBGene00003951	pbs-5	K05C4.1	2970	3168	3019	3084	3267	2940	3278	2982	3752	4472	4107	3364	4627	3777	3272
WBGene00003952	pbs-6	C02F5.9	2487	2813	2860	2740	2689	2444	2719	2447	3256	4326	3324	2888	4112	3053	2640
WBGene00003953	pbs-7	F39H11.5	2082	2599	2288	2373	2388	2032	2232	2100	2819	3511	2848	2487	4058	2756	2211
WBGene00003954	pcm-1	C10F3.5	56	99	55	72	80	67	69	66	107	79	83	74	131	74	74
WBGene00003955	pcn-1	W03D2.4	5112	6233	5637	6145	6024	5158	5708	5348	6791	8437	6792	6466	8919	6863	5578
WBGene00003956	pcp-1	ZK112.1	667	687	811	620	599	686	638	541	868	795	695	808	906	727	706
WBGene00003957	pcp-2	F23B2.12	361	350	399	295	338	379	246	256	377	411	329	346	312	351	312
WBGene00003958	pcp-3	F23B2.11	1120	1114	1557	1062	984	1272	1044	895	1407	1459	1112	1366	1072	1145	1275
WBGene00003959	pcp-4	Y116F11B.3	156	140	161	131	150	129	120	139	146	209	192	150	143	190	128
WBGene00003960	pcs-1	F54D5.1	282	323	285	261	295	270	266	251	314	359	370	308	404	385	269
WBGene00003961	pct-1	C07G1.3	1194	1389	1409	1410	1272	1315	1304	1148	1718	1993	1456	1736	1800	1606	1335
WBGene00003962	pdi-1	C14B1.1	5503	6177	5976	6245	6231	5510	6641	5808	6963	10478	7306	6882	7178	7397	5627
WBGene00003963	pdi-2	C07A12.4	9011	8635	8216	10115	9649	7571	10491	8670	9368	15911	11777	9076	13241	11066	7876
WBGene00003964	pdi-3	H06O01.1	6826	7837	7241	7447	7270	6754	7301	6492	8953	9730	8361	8517	10598	8828	6902
WBGene00003965	pdk-1	H42K12.1	108	130	105	146	124	124	139	97	161	195	137	166	139	158	113
WBGene00003967	pdr-1	K08E3.7	704	782	797	771	741	636	754	705	869	1173	891	822	1068	911	710
WBGene00003968	peb-1	T14F9.4	40	60	48	44	64	39	54	50	55	58	54	50	68	70	52
WBGene00003969	pef-1	F23H11.8	36	36	33	29	19	21	25	18	50	43	29	46	44	40	26
WBGene00003970	pek-1	F46C3.1	753	838	850	808	915	837	884	796	928	1141	979	990	1094	1046	819
WBGene00003975	pen-2	T28D6.9	204	255	241	218	208	225	179	185	274	324	258	250	386	232	219
[truncated: 9,596 more rows]

## Sheet: GLM
gene_id	logFC.ptr.23	logFC.tra.1	logFC.wrt.1	logFC.wrt.10	logCPM	PValue	FDR
WBGene00000001	-0.138823	0.0706404	-0.0307544	-0.00846837	4.4177	0.433087	0.78372
WBGene00000002	0.366318	0.441281	0.32881	0.662882	1.91163	1.34191	0.274643
WBGene00000003	0.0179002	-0.400492	0.00800601	-0.00538347	2.46424	0.960618	0.441662
WBGene00000004	-0.0659317	0.00198608	-0.0781497	0.127522	3.91493	0.417655	0.794712
WBGene00000005	-0.278262	-0.336804	-0.42372	-0.237126	2.48089	0.829464	0.515834
WBGene00000006	0.104829	-0.122855	-0.0697018	0.0260865	2.22409	0.182634	0.945824
WBGene00000007	-0.0115004	-0.299126	-0.214353	-0.145016	2.79841	0.425738	0.788959
WBGene00000010	-0.065377	-0.0259342	-0.0296446	-0.0910109	4.77626	0.0949441	0.983396
WBGene00000016	-0.185289	-0.324981	-0.274864	0.277475	1.77852	1.76975	0.157837
WBGene00000017	0.0290636	-0.161751	-0.0633422	0.201323	3.27972	0.758875	0.559319
WBGene00000018	0.0933584	-0.108088	-0.0719644	-0.0304725	4.68539	0.552465	0.69853
WBGene00000020	-0.0214019	-0.183213	-0.0775252	-0.245118	3.49932	0.545314	0.703593
WBGene00000022	-0.324467	-0.441657	-0.544178	-0.391498	4.93665	2.7826	0.0421951
WBGene00000034	0.694649	0.00723245	-0.352651	-1.14525	-0.30168	1.36792	0.26566
WBGene00000035	0.0903063	-0.0447858	0.0057783	0.262413	2.56277	0.610428	0.657948
WBGene00000036	-0.400535	-0.312639	-0.354365	-0.198662	3.19713	1.07444	0.384433
WBGene00000037	0.102474	-0.363273	-0.601151	0.187973	0.245165	1.11669	0.364849
WBGene00000039	-0.117472	0.226214	0.123791	0.233209	2.16079	0.526661	0.71684
WBGene00000040	-0.119766	-0.0998112	-0.0918352	-0.0604204	7.59709	0.218287	0.926402
WBGene00000041	0.0164582	0.0230319	0.0209594	0.012308	9.63213	0.0196534	0.999205
WBGene00000050	-0.029754	-0.351377	-0.120032	0.200228	0.176144	0.412047	0.798696
WBGene00000051	-1.57943	-0.302376	-0.906508	-0.272014	-0.151726	2.30482	0.0784042
WBGene00000054	0.391004	0.507585	0.261657	0.356416	0.825751	0.474312	0.754239
WBGene00000055	-0.0492376	-0.274014	-0.148214	0.0986836	1.29955	0.458484	0.765569
WBGene00000057	0.188854	-0.00645191	0.23613	0.383203	0.894417	0.498628	0.736841
WBGene00000063	0.0560421	-0.0255643	0.121208	0.0404109	9.62591	0.488491	0.74409
WBGene00000064	0.0170791	-0.004052	0.0237014	0.034634	10.2224	0.0609328	0.992813
WBGene00000065	0.0200031	-0.0164086	0.127067	-0.0125338	8.18753	0.492104	0.741506
WBGene00000066	0.0366734	-0.0344131	0.162762	-0.0751946	10.0116	1.08571	0.379123
WBGene00000067	-0.21451	-0.212697	-0.242596	-0.319982	8.51448	2.27722	0.0812796
WBGene00000068	0.368625	-0.0103403	0.278073	0.259404	2.45063	1.02838	0.406799
WBGene00000070	-0.05702	0.000687443	-0.124463	0.133093	3.36085	0.415717	0.79609
WBGene00000071	-0.479511	-0.324839	-0.222811	-0.350342	2.57367	1.0025	0.419836
WBGene00000072	-0.0912962	-0.023769	-0.178295	0.179012	1.03717	0.312639	0.867512
WBGene00000073	0.112748	-0.0465668	-0.197979	0.252021	3.75253	1.66454	0.181051
WBGene00000074	-0.0367387	0.035704	-0.1294	-0.0631824	4.50469	0.360172	0.835143
WBGene00000075	0.0551649	0.136241	-0.0801037	0.0798453	4.52408	0.527138	0.716501
WBGene00000079	-0.0263125	0.0384566	0.0258751	0.0056542	6.56712	0.11084	0.977886
WBGene00000080	-0.0361192	0.0367431	-0.081807	0.00982917	7.06205	0.373018	0.826203
WBGene00000081	-0.0775903	-0.104856	-0.16407	0.0026283	6.76699	0.727421	0.579453
WBGene00000082	0.369629	0.605268	0.0872702	0.0361426	0.667815	0.91782	0.464898
WBGene00000083	-0.0218285	-0.282635	-0.044841	-0.00973226	4.4287	0.699599	0.597627
WBGene00000084	-0.38597	-0.469914	-0.454104	-0.0703714	2.88865	1.92155	0.129424
WBGene00000085	0.136208	-0.913093	0.025413	0.198564	-0.105566	1.41942	0.248677
WBGene00000086	0.0699399	-0.131492	0.163526	0.00395071	2.36077	0.451366	0.770661
WBGene00000088	-0.198157	-0.117898	-0.349741	-0.139361	2.98412	0.716598	0.586483
WBGene00000089	-0.129196	-0.194249	-0.063671	-0.391571	1.4188	0.465956	0.760221
WBGene00000090	-0.0314109	0.0296993	-0.0526235	-0.0807666	6.88175	0.285041	0.885623
WBGene00000092	-0.0962171	-0.442043	-0.389288	-0.109755	2.59571	1.55075	0.209894
WBGene00000093	0.0288412	0.241327	0.0438113	0.385352	3.97111	1.97649	0.120445
WBGene00000094	-0.0154768	-0.0485782	0.152861	-0.0138819	3.73846	0.507875	0.730234
WBGene00000095	-0.0413344	-0.11494	-0.105682	-0.0366292	4.13292	0.192002	0.940913
WBGene00000097	-0.00929947	0.0180903	0.014434	-0.0210958	5.59309	0.0365382	0.997321
WBGene00000098	0.0848938	0.0488239	0.0117988	0.164039	8.03007	0.705248	0.59391
WBGene00000099	-0.000840382	-0.0164007	-0.067903	0.00274026	6.93942	0.150341	0.961562
WBGene00000100	-0.0408135	-0.0152537	-0.046717	-0.0494193	6.07798	0.0558735	0.993912
WBGene00000101	-0.00532992	0.0229105	0.0485931	-0.0815961	8.55352	0.392588	0.812465
WBGene00000102	-0.0101717	-0.00649599	-0.0269748	0.0588565	7.89007	0.19086	0.941519
WBGene00000103	-0.0863079	-0.0884948	-0.0580531	0.06066	3.69137	0.263845	0.89909
WBGene00000105	0.00307509	0.0117658	0.0991823	-0.0167653	6.65774	0.317149	0.864499
WBGene00000106	-0.0222934	-0.0222433	0.0336803	-0.0644073	6.75804	0.208766	0.931776
WBGene00000107	-0.0741478	-0.0620158	-0.104806	-0.0592379	7.94917	0.203692	0.934586
WBGene00000109	-0.136348	-0.126468	-0.110017	-0.061902	6.90508	0.356753	0.837511
WBGene00000110	-0.0351001	-0.0182463	-0.0479566	-0.0335854	6.80332	0.0500032	0.995082
WBGene00000111	0.333314	0.414399	0.465399	0.534613	3.05691	2.15027	0.0959462
WBGene00000112	0.0169502	-0.0442884	0.0455349	0.168296	6.22219	0.936495	0.454643
WBGene00000113	0.338264	0.477249	0.333065	0.122392	4.26332	1.6003	0.196828
WBGene00000114	-0.0630116	-0.0484916	-0.045645	-0.12234	9.60267	0.32695	0.857904
WBGene00000115	0.0746737	-0.0350089	0.0303289	0.179301	7.7583	0.8727	0.490414
WBGene00000116	0.206717	-0.0781296	0.0253169	0.238655	2.72692	0.634905	0.641103
WBGene00000117	0.0742688	0.0862695	0.0795558	0.148982	6.09867	0.39335	0.811928
WBGene00000118	-0.19136	-0.241192	-0.353126	-0.115158	5.73592	1.8713	0.138218
WBGene00000120	-0.0902167	-0.293514	-0.196762	-0.0848088	4.83409	1.30263	0.288743
WBGene00000121	0.0561013	0.0111414	-0.00675083	0.134743	8.1088	0.483016	0.748009
WBGene00000122	-0.0244045	-0.0628678	-0.0503643	0.091569	8.05512	0.684064	0.607918
WBGene00000123	0.0121676	0.141976	0.0858055	-0.152092	7.02882	1.07427	0.384511
WBGene00000133	0.348927	0.332991	0.507003	0.812415	4.13089	4.52183	0.00491486
WBGene00000135	-0.293283	-0.162898	-0.769121	-0.245387	0.228473	0.790817	0.539344
WBGene00000136	-0.0430879	-0.127693	-0.114995	-0.0989448	4.18717	0.137651	0.967186
WBGene00000137	-0.0750499	-0.0577363	-0.0572433	-0.0488881	4.99309	0.0652972	0.9918
WBGene00000138	0.117828	0.0927734	0.102412	0.0563581	2.31215	0.0629738	0.992347
WBGene00000139	0.0640124	0.0454418	-0.259922	0.222731	2.03439	0.832886	0.513788
WBGene00000140	0.000192954	-0.06215	-0.00591128	-0.0897157	5.83193	0.253893	0.905261
WBGene00000142	0.009695	0.0261641	-0.0237006	0.135735	6.94096	0.592854	0.670157
WBGene00000143	-0.0222579	-0.0269653	-0.097005	0.0291348	6.38906	0.318238	0.863769
WBGene00000144	0.0474745	-0.0916481	0.00217334	0.196478	4.84052	1.03371	0.404155
WBGene00000145	-0.0800854	-0.0491144	-0.0686676	0.0470606	5.53046	0.289032	0.883041
WBGene00000146	-0.00399027	0.0070693	-0.0409188	-0.0478241	8.10921	0.133871	0.968795
WBGene00000147	-0.0290346	-0.0343219	-0.0915047	0.123638	5.85284	0.821176	0.520814
WBGene00000148	0.0204642	-0.0683938	-0.0468492	0.120821	5.97685	0.641648	0.636499
WBGene00000149	-0.0374526	-0.040469	0.0295901	-0.0725646	6.84158	0.246542	0.90975
WBGene00000150	-0.0482248	0.0193217	-0.0152866	0.0492384	4.44808	0.0910232	0.984652
WBGene00000151	-0.0814417	-0.0513284	-0.19586	-0.00610431	6.67846	0.861691	0.496797
WBGene00000155	-0.00898879	-0.0326855	-0.0128698	0.0706013	7.98917	0.244981	0.910695
WBGene00000156	-0.0371437	0.00262255	-0.028905	-0.117625	7.78978	0.404214	0.80425
WBGene00000157	-0.0775763	0.034032	-0.0333177	0.161151	3.99904	0.457494	0.766277
WBGene00000158	-0.0674271	-0.120519	-0.129936	-0.117401	6.51232	0.334027	0.853105
WBGene00000159	-0.0924866	-0.150967	-0.193671	0.163752	5.75964	2.15501	0.0953528
WBGene00000160	0.0281006	0.0283445	-0.0333578	-0.0330354	6.8839	0.161777	0.956213
WBGene00000161	0.0229041	-0.127221	-0.0871598	-0.0226411	6.04387	0.431873	0.784586
WBGene00000162	-0.00952078	-0.0463555	-0.17073	-0.127161	5.74079	0.688882	0.604716
WBGene00000163	-0.041817	-0.021692	-0.026983	-0.000589693	7.29856	0.0599135	0.993041
WBGene00000164	-0.117765	-0.292409	-0.210664	0.0598906	3.68345	1.13313	0.357465
WBGene00000165	0.83791	1.07321	0.983567	0.143296	4.88385	1.36309	0.267305
WBGene00000168	-0.00324285	0.00803297	0.0799578	-0.0461469	6.80348	0.297395	0.87759
WBGene00000169	-0.451544	-0.421342	-0.450922	-0.18176	4.70752	3.32587	0.0211332
WBGene00000170	-0.248534	-0.1666	-0.163405	-0.0834393	5.45256	0.810965	0.526996
WBGene00000172	0.236803	-0.0856707	-0.0730683	0.129391	3.02798	0.72458	0.581293
WBGene00000175	-0.0356598	-0.218365	0.0418875	-0.000898321	6.62222	0.836322	0.511739
WBGene00000176	-0.153085	-0.150097	0.127403	0.0160191	4.71331	0.856398	0.499888
WBGene00000177	0.000769531	-0.0899312	-0.364799	0.0978695	1.58879	0.649542	0.631129
WBGene00000178	0.0151836	-0.0329327	-0.00104625	0.21816	5.52881	0.76586	0.55491
WBGene00000179	0.0777171	-0.103138	0.0535251	0.0420712	4.53606	0.295713	0.87869
WBGene00000180	-0.0753991	-0.0476512	0.043756	0.0693999	3.82985	0.251032	0.907015
WBGene00000181	-0.0877299	-0.0558093	-0.12734	0.0628222	6.51971	0.845369	0.506374
WBGene00000182	-0.0161377	-0.0401761	0.0426513	0.0568051	8.85458	0.20714	0.932681
WBGene00000183	0.0525055	-0.00675226	0.117268	0.0110695	8.32174	0.485654	0.746121
WBGene00000184	0.0413361	-0.0683053	0.00766264	-0.114774	5.1936	0.360507	0.834911
WBGene00000186	0.0279099	0.08414	0.00204053	-0.144173	5.96771	0.87166	0.491014
WBGene00000187	0.0140785	-0.0379724	-0.169903	0.141689	6.01184	1.46484	0.234551
WBGene00000188	0.29787	0.371991	0.334138	0.238886	2.39067	0.534345	0.711376
WBGene00000189	-0.0115458	-0.124307	-0.0799944	0.121888	4.79978	0.74361	0.569034
WBGene00000190	0.687388	-0.102129	0.605253	0.535106	0.032511	1.18583	0.334673
WBGene00000192	0.00239297	-0.0826399	-0.0527185	0.0627608	8.17191	0.488304	0.744224
WBGene00000195	0.0214315	-0.034833	-0.0377045	0.0428986	3.78812	0.0842882	0.98671
WBGene00000196	-0.0564711	-0.0233173	-0.148628	0.0325221	5.41558	0.537124	0.709402
WBGene00000197	0.0323849	0.0654456	0.0031097	0.0469404	8.44525	0.172244	0.951097
WBGene00000198	0.00404289	0.00536977	0.0941632	0.00902956	7.75855	0.254982	0.904591
WBGene00000199	-0.0566255	-0.0248801	-0.121877	-0.0596963	6.11748	0.211813	0.93007
WBGene00000200	0.037696	-0.0438742	-0.0364535	0.0298029	7.27116	0.222566	0.923945
WBGene00000201	0.030471	0.0278137	0.0316118	0.124474	5.91955	0.296678	0.878059
WBGene00000202	0.0760294	0.130214	0.108692	-0.195645	6.00146	1.0571	0.392726
WBGene00000203	-0.0507296	-0.127542	-0.0233574	0.0635492	5.73379	0.631079	0.643723
WBGene00000204	0.10796	0.0707686	0.0725162	0.164045	6.0323	0.502085	0.73437
WBGene00000205	0.143952	0.118233	0.270638	0.260656	5.41652	1.62192	0.191374
WBGene00000206	-0.00526563	-0.0278606	-0.0193456	0.140091	8.30189	0.961486	0.441201
WBGene00000207	-0.0272172	-0.062104	0.0305656	-0.00151336	7.81494	0.234833	0.916772
WBGene00000208	-0.0840989	-0.172146	-0.203192	-0.0239624	5.37176	0.982116	0.430347
WBGene00000209	0.0632215	0.0280314	0.0878218	0.228171	7.61094	1.47076	0.232767
WBGene00000210	0.0713071	-0.116885	-0.0238571	0.034057	5.62527	0.5524	0.698577
WBGene00000211	-0.0481488	-0.182666	-0.104826	0.161011	2.9317	0.657145	0.625977
WBGene00000212	-0.333284	-0.411586	-0.517894	-0.383755	2.33741	1.36791	0.265661
WBGene00000213	-0.222768	-0.184475	-0.19132	0.166903	1.64229	0.581412	0.678154
WBGene00000214	-0.189878	-0.113637	-0.12247	-0.277573	11.1578	1.64093	0.1867
WBGene00000215	-0.23045	-0.211416	-0.284687	-0.306719	8.93312	1.97206	0.121146
WBGene00000216	-0.11461	-0.075192	-0.090501	-0.185623	9.64031	1.04324	0.399465
WBGene00000217	-0.150867	-0.210783	-0.269956	-0.0635297	8.13645	1.55903	0.207654
WBGene00000218	-0.158027	-0.135035	-0.13449	-0.222457	8.66	1.22262	0.31954
WBGene00000219	-0.216387	-0.179677	-0.268069	-0.25484	9.80654	2.61547	0.0523539
WBGene00000220	-0.0273304	0.0333366	-0.347878	-0.0960414	1.38967	0.325316	0.859007
WBGene00000221	-0.0280272	-0.141476	-0.135619	-0.0660546	5.51654	0.59052	0.671786
WBGene00000222	-0.0517157	-0.142602	-0.00480971	0.115489	3.9884	0.637841	0.639096
WBGene00000223	-0.0181923	-0.0782143	-0.0232207	-0.158159	8.19543	0.811207	0.526849
WBGene00000224	0.0165314	-0.0684533	0.0148438	0.0794327	4.80875	0.294693	0.879357
WBGene00000225	-0.172629	-0.0490331	0.0153635	-0.0301844	3.76324	0.399977	0.807248
WBGene00000226	-0.0320179	0.00669505	-0.0975414	-0.110405	7.52236	0.286014	0.884995
WBGene00000227	0.0492891	0.060905	-0.0404324	-0.0597026	5.67033	0.2625	0.89993
WBGene00000228	0.0444196	-0.0773598	-0.0184375	0.0899255	7.38846	0.342458	0.847351
WBGene00000229	0.0351464	0.0388032	0.135961	0.0167012	11.1715	0.640067	0.637577
WBGene00000230	0.00356363	-0.0251603	0.05292	0.0611512	8.94097	0.286256	0.884838
WBGene00000231	0.0963693	0.125189	0.193761	-0.126491	8.06211	1.13064	0.358575
WBGene00000232	0.00972462	0.0149741	-0.11353	0.0214188	0.129799	0.034731	0.997573
WBGene00000233	0.0284675	-0.0406488	0.0380741	0.140678	3.21836	0.237632	0.915108
WBGene00000235	-0.00317515	-0.127756	-0.0900865	0.114641	7.10368	1.28598	0.294919
WBGene00000236	0.0110657	-0.0958479	-0.113784	0.0917268	6.08587	1.03912	0.401484
WBGene00000237	-0.112808	-0.0692772	-0.00926383	-0.00593326	3.57139	0.145211	0.963876
WBGene00000238	0.0571803	-0.234705	-0.204466	0.199056	2.05693	1.14708	0.351301
WBGene00000239	-0.0551788	-0.0810839	-0.0920011	0.207618	4.51302	1.25557	0.306513
WBGene00000240	0.066122	-0.217622	-0.0605779	-0.00951597	4.48768	0.890236	0.480374
WBGene00000245	-0.193486	-0.392958	-0.411604	-0.111471	3.4373	1.99035	0.118279
WBGene00000247	-0.0220309	-0.0290322	-0.151186	0.0774508	4.9777	0.760462	0.558316
WBGene00000248	-0.0272525	-0.0658304	-0.133627	-0.0136576	5.6282	0.280913	0.888279
WBGene00000249	-0.062614	-0.0467891	0.00397912	0.183791	6.4993	1.37758	0.262391
WBGene00000250	0.0552896	0.065836	0.0233307	0.0373788	5.88024	0.105204	0.979915
WBGene00000253	0.0757872	-0.00742565	0.0684868	0.0370616	4.24832	0.0884493	0.985453
WBGene00000254	0.0357758	0.0314411	-0.0313482	0.0231001	7.93153	0.128725	0.970933
WBGene00000256	0.553548	0.255492	0.446356	0.250434	4.01591	1.34595	0.273227
WBGene00000257	-0.0490254	-0.0304031	-0.0987768	-0.158262	7.16266	0.670008	0.617313
WBGene00000259	-0.0675419	-0.0993384	-0.0755695	0.0272551	5.59218	0.414364	0.797051
WBGene00000262	-0.280284	-0.287497	-0.414651	-0.175622	3.13112	1.30479	0.287951
WBGene00000263	0.0530633	0.0266769	-0.0050896	0.0824181	7.64228	0.24326	0.911734
WBGene00000264	0.0851908	-0.0106463	0.0309338	-0.00589755	5.09601	0.191217	0.94133
WBGene00000265	0.0122893	0.0387645	-0.0515298	-0.041106	5.37624	0.198235	0.937566
WBGene00000266	0.193582	0.0726965	0.0632572	0.297885	4.09954	0.65163	0.629712
WBGene00000267	-0.466582	-0.529685	0.178537	0.173311	0.961789	2.20014	0.0898899
WBGene00000268	0.0445517	-0.0372335	-0.00202198	0.0762547	6.75179	0.205291	0.933705
WBGene00000269	0.0984942	-0.00284987	-0.00511241	0.163925	3.71564	0.402599	0.805393
WBGene00000270	0.03254	0.000553414	-0.14436	0.105179	4.66897	0.668607	0.618253
WBGene00000271	-0.0374613	0.0239471	-0.00311437	-0.0900015	7.0876	0.285733	0.885176
WBGene00000273	0.129456	0.0301562	0.0482725	0.135604	7.22412	0.50268	0.733945
WBGene00000274	-0.0868029	-0.0572541	-0.175799	-0.142814	6.51415	0.574699	0.682861
WBGene00000275	-0.0301104	-0.0129774	-0.0559301	-0.0286396	8.35989	0.0874803	0.98575
WBGene00000276	0.0343245	0.0767935	0.0629255	0.0359045	6.4569	0.143402	0.964679
WBGene00000277	0.0223745	-0.102883	-0.0439096	-0.111683	5.86726	0.498716	0.736777
WBGene00000279	0.374465	-0.134389	-0.087891	0.312972	1.61316	1.32836	0.279433
WBGene00000281	-0.0148624	-0.183838	-0.0132859	-0.0552919	5.02302	0.476245	0.752855
WBGene00000282	0.0828601	-0.151612	-0.0324378	0.0912263	5.58016	1.25583	0.306412
WBGene00000283	0.0541493	-0.0842496	0.00969205	0.00692438	3.79812	0.182431	0.945929
WBGene00000284	-0.580092	-0.421799	-0.319192	-0.18432	0.810845	0.82221	0.520191
WBGene00000285	-0.15322	-0.0603374	-0.114095	0.122187	2.26517	0.375204	0.824674
WBGene00000286	-0.157122	-0.329904	-0.475838	-0.0955446	2.78677	1.16237	0.344655
WBGene00000288	0.146531	0.262115	0.3143	0.00484101	1.09185	0.349665	0.842403
WBGene00000289	-0.0550689	-0.148307	-0.0789902	-0.0934449	6.96732	0.258856	0.902197
WBGene00000292	0.00966204	-0.0460395	-0.0523847	0.0834895	6.91141	0.512669	0.726812
WBGene00000293	-0.0323803	-0.0399462	-0.0271706	0.139015	6.8621	1.02947	0.406254
WBGene00000294	0.0389996	0.00452158	0.0588958	0.0866593	6.54163	0.211296	0.93036
WBGene00000296	-0.186441	-0.50607	-0.482482	-0.00820663	-0.093666	0.487156	0.745046
WBGene00000298	-0.084329	-0.0128032	-0.23029	0.089748	4.25025	0.922485	0.46232
WBGene00000301	-0.263046	-0.393938	-0.277398	-0.0815681	6.99333	3.64699	0.0141569
WBGene00000302	0.51609	0.0870575	0.251233	0.780681	0.685007	1.07241	0.385393
WBGene00000366	-0.0254486	0.0204557	-0.0223512	-0.150614	8.26257	0.679728	0.610808
WBGene00000367	0.0147447	-0.146174	-0.0968218	-0.0833459	3.51017	0.249984	0.907656
WBGene00000368	0.17785	-0.226463	-0.0683698	0.149833	2.38094	1.13346	0.357316
WBGene00000369	-0.0198438	-0.0259432	0.0316514	-0.0928276	7.42594	0.318106	0.863858
WBGene00000370	-0.0232975	-0.13447	-0.149578	0.052774	5.71398	0.898526	0.475682
WBGene00000371	0.0799361	0.0434531	0.0538333	0.225562	7.71866	0.954689	0.444825
WBGene00000373	-0.484369	-0.513348	-0.257843	-0.334447	1.86275	0.950476	0.447083
WBGene00000375	0.011441	-0.0290897	-0.0947942	0.104959	5.72485	0.603688	0.66262
WBGene00000376	-0.01218	0.00750433	0.0232933	-0.0797116	8.86044	0.204068	0.934379
WBGene00000377	-0.0312332	0.0395352	-0.0397951	0.0295965	9.11856	0.200088	0.936559
WBGene00000378	0.00288396	0.0380387	0.045657	0.0548457	9.05842	0.146778	0.963175
WBGene00000379	0.005451	-0.00392949	-0.0149634	0.0675195	8.8613	0.236655	0.915689
WBGene00000380	0.00655504	0.0229644	-0.0247189	0.133789	9.08724	0.75626	0.560976
WBGene00000381	-0.0632605	-0.0270448	-0.0470196	0.0240689	8.99494	0.237223	0.915352
WBGene00000382	0.0509329	0.0208217	0.00719214	0.0337554	7.22739	0.0878229	0.985646
WBGene00000383	-0.0431341	-0.0534304	-0.0252072	-0.121305	7.87661	0.378331	0.822486
WBGene00000386	-0.0148836	-0.0321957	-0.0398156	-0.061766	8.43925	0.0688378	0.990933
WBGene00000387	-0.0846212	-0.0876451	-0.0637618	-0.00741701	6.61623	0.325918	0.858601
WBGene00000388	-0.0493374	-0.0701562	-0.129631	-0.0922079	6.19375	0.264011	0.898987
WBGene00000390	0.0387949	-0.00258605	0.0368771	0.0231711	8.03762	0.0498716	0.995107
WBGene00000391	-0.0199465	0.257009	0.177422	0.114446	0.947521	0.204015	0.934408
WBGene00000392	-0.0307606	0.0284959	-0.0472513	0.124246	5.7569	0.521665	0.720398
WBGene00000393	-0.0590163	-0.112859	-0.0473994	0.0465848	5.24248	0.372388	0.826642
WBGene00000395	-0.1873	-0.235029	-0.287005	-0.420144	4.05416	1.16302	0.344377
WBGene00000396	-0.0486628	-0.12241	-0.137248	-0.172081	7.22599	0.542292	0.705735
WBGene00000397	-0.690804	-0.668799	-0.810225	-0.510855	1.14877	2.10952	0.101199
WBGene00000403	-0.076315	-0.15409	-0.0121682	-0.045909	5.55376	0.460417	0.764185
WBGene00000405	-0.0331395	-0.0236303	-0.0695422	0.0785833	8.1376	0.574759	0.68282
WBGene00000406	-0.151754	-0.372326	-0.384762	-0.252632	3.32728	1.74697	0.162603
WBGene00000407	-0.09228	0.0180574	-0.123585	-0.127207	4.9546	0.421422	0.792033
WBGene00000408	0.0369146	0.0934456	-0.0244785	0.149764	5.37628	0.482042	0.748706
WBGene00000409	0.0394066	0.0595772	0.142521	0.0686202	5.69841	0.386866	0.816495
WBGene00000410	-0.0494674	-0.16645	-0.039665	-0.113048	4.26531	0.374481	0.82518
WBGene00000411	0.0122891	-0.0307398	-0.00654382	-0.0286826	8.66717	0.0770406	0.988779
WBGene00000413	-0.0317685	0.0028088	0.0198794	-0.201152	6.23352	0.936974	0.454383
WBGene00000414	-0.205199	-0.148742	-0.0887221	0.0476785	5.00027	0.889467	0.48081
WBGene00000415	-0.144872	-0.0448019	-0.0571029	-0.109298	5.92348	0.449441	0.772038
WBGene00000416	-0.0311814	-0.0416485	-0.147261	0.0157256	6.65204	0.69718	0.599223
WBGene00000417	0.0584955	0.0783895	0.0608582	0.0226532	7.86569	0.157676	0.958161
WBGene00000418	0.0168148	-0.0403762	-0.0362207	0.00449569	5.64871	0.0506352	0.994962
WBGene00000419	-0.0658464	0.0231224	-0.0875973	-0.0465288	7.53167	0.227767	0.920927
WBGene00000420	-0.0339112	-0.029279	-0.0534733	-0.0254308	6.49509	0.0625836	0.992437
WBGene00000421	-0.0295088	0.00928288	-0.0472366	-0.116989	8.03521	0.298104	0.877125
WBGene00000422	-0.118464	-0.212087	-0.0532174	-0.0435759	2.11756	0.200396	0.936391
WBGene00000423	0.00576453	0.0304604	-0.00554625	0.100825	6.96512	0.276937	0.890822
WBGene00000424	0.0592259	0.00154306	0.0517423	-0.0399311	5.64631	0.126429	0.971868
WBGene00000425	-0.28306	-0.320863	-0.170443	0.104274	2.86663	1.53723	0.213605
WBGene00000426	0.0250533	0.0115066	-0.059614	0.113367	6.61688	0.548329	0.701457
WBGene00000431	-0.708362	-0.562707	-0.26392	-0.197122	0.4408	0.971485	0.435913
WBGene00000437	-0.0720233	-0.335435	-0.100677	0.0418964	2.80578	0.789816	0.539962
WBGene00000438	0.151757	0.0412458	0.203092	-0.0167775	1.28879	0.198811	0.937253
WBGene00000439	-1.03327	-0.775863	-0.603343	-0.352436	0.129204	1.3403	0.275206
WBGene00000441	-0.0337825	-0.108671	-0.141016	-0.0540694	3.02241	0.14729	0.962945
WBGene00000443	0.0909399	-0.165145	-0.0846604	0.0705349	3.31736	0.697014	0.599332
WBGene00000444	0.0566133	-0.00164157	0.0298812	-0.144631	4.58646	0.516789	0.723873
WBGene00000448	0.0663303	0.164613	-0.00276	0.184677	1.16662	0.155987	0.958953
WBGene00000449	-0.26151	-0.442026	-0.058372	-0.0418541	1.50544	0.703351	0.595157
WBGene00000453	-0.300285	-0.452503	-0.115765	-0.113154	3.42551	1.6415	0.186562
WBGene00000455	-0.921767	-0.303313	-0.112563	-0.110232	0.707245	1.56786	0.20529
WBGene00000457	-0.296718	-0.480782	-0.494374	-0.0833898	0.569577	0.652382	0.629202
WBGene00000458	-0.0385123	-0.101777	-0.191409	0.00794578	2.56704	0.261965	0.900264
WBGene00000459	-0.0159561	-0.0452144	-0.000916044	-0.0671549	7.90312	0.151154	0.96119
WBGene00000460	0.0661171	-0.0142249	-0.0408698	-0.106528	5.60082	0.530853	0.713858
WBGene00000461	0.0308699	-0.232291	-0.259548	0.158254	2.55456	1.3046	0.28802
WBGene00000462	0.00606111	0.191229	0.0490517	0.188305	3.70262	0.488575	0.74403
WBGene00000463	-0.177952	-0.346409	-0.306341	-0.220898	2.29493	0.642014	0.636249
WBGene00000464	-0.0143262	0.0213477	-0.056016	-0.0145095	6.20834	0.134295	0.968616
WBGene00000465	0.0740944	0.120142	0.149014	-0.0249461	11.4169	0.699009	0.598016
WBGene00000466	-0.0459709	0.000892262	-0.0291005	-0.00734296	5.84945	0.0539316	0.994312
WBGene00000467	0.00130687	-0.0418875	-0.0633207	-0.0300584	5.93758	0.110196	0.978122
WBGene00000469	-0.0986646	-0.197951	-0.223949	0.0704566	2.44112	0.541515	0.706286
WBGene00000472	0.0208517	-0.0232401	0.02378	0.0383876	9.45978	0.129161	0.970755
WBGene00000473	0.0169026	-0.000894751	-0.054458	0.0593196	11.2478	0.305173	0.872469
WBGene00000474	-0.0026161	-0.0227717	-0.0707736	0.157832	9.15348	1.40682	0.252733
WBGene00000475	0.0486634	0.053916	0.12776	0.046146	9.33983	0.247803	0.908984
WBGene00000476	0.313839	0.0225442	0.209077	0.272847	1.1217	0.413527	0.797646
WBGene00000477	-0.131136	0.023353	0.131999	0.0737136	0.375822	0.091323	0.984557
WBGene00000478	-0.283708	-0.466285	-0.409171	-0.252016	3.07769	1.47099	0.232697
WBGene00000479	0.0143704	0.0342946	0.0637139	-0.00816562	11.7255	0.171055	0.951689
WBGene00000480	-0.000971684	0.0158842	0.0163524	0.0251799	7.25391	0.0259463	0.998628
WBGene00000481	-0.0252886	-0.0639178	-0.700921	-0.396495	1.31368	1.90838	0.131674
WBGene00000482	-0.0294972	-0.106653	-0.0534983	-0.0972324	6.37508	0.33904	0.849689
WBGene00000485	0.201149	-0.174165	-0.416331	-0.0950505	1.29405	1.1242	0.361457
WBGene00000492	-0.66179	-0.80064	-0.628986	-0.20356	0.136901	1.32418	0.280927
WBGene00000493	-0.0600767	-0.145121	-0.410944	0.372817	0.322237	1.06745	0.387757
WBGene00000496	-0.0273436	0.019617	-0.0165278	-0.0681804	9.47429	0.135417	0.96814
WBGene00000497	-0.192972	-0.0101073	-0.163034	-0.0724255	3.09709	0.428507	0.786986
WBGene00000498	0.00350465	0.00210476	-0.0630755	0.0187549	6.92736	0.177778	0.948312
WBGene00000499	0.172132	-0.00561003	-0.141654	-0.158787	2.61756	0.792487	0.538313
WBGene00000500	0.0893821	-0.0179345	-0.0277183	0.162977	5.83334	0.902252	0.473584
WBGene00000501	-0.39939	-0.268486	-0.358127	-0.412569	0.711972	0.389831	0.814408
WBGene00000502	-0.00116835	-0.0500952	-0.0136214	0.117728	6.74981	0.664098	0.621286
WBGene00000503	-0.319405	-0.395379	-0.219072	-0.159725	6.18331	3.03665	0.0304767
WBGene00000506	-0.0202163	-0.12256	-0.0400832	0.204233	3.76817	1.03411	0.403957
WBGene00000507	-0.0839349	-0.0829189	-0.0547654	-0.212473	5.28262	0.548003	0.701688
WBGene00000508	-0.0283872	-0.0952803	0.0412704	-0.0609744	5.16284	0.18588	0.944139
WBGene00000509	-0.0069664	-0.0262321	-0.0776753	-0.0793242	6.12739	0.138051	0.967014
WBGene00000510	-0.0993487	-0.0625733	-0.226615	0.457027	1.32795	1.37553	0.263082
WBGene00000511	0.307265	0.0830458	-0.1092	0.230732	1.53146	0.675818	0.61342
WBGene00000512	0.178621	0.0973899	0.0638617	0.443872	3.62199	1.02014	0.410912
WBGene00000514	-0.0833143	-0.030869	-0.237803	0.0879457	2.44905	0.559336	0.693677
WBGene00000515	-0.052065	-0.0805905	-0.102411	0.0579724	3.71516	0.248137	0.908781
WBGene00000516	-0.273204	-0.213907	-0.371325	-0.224145	2.69932	0.698735	0.598197
WBGene00000517	0.00821243	0.0487418	0.0164523	-0.024238	5.90482	0.0982129	0.982317
WBGene00000518	-0.00839188	-0.06903	-0.0125143	-0.0674805	1.63733	0.0248845	0.998736
WBGene00000519	0.00633897	-0.0161675	-0.227925	-0.0297769	5.02429	1.06263	0.390064
WBGene00000520	0.0600857	0.0624508	0.024236	0.069236	5.95648	0.137226	0.967369
WBGene00000522	-0.0546479	-0.392659	-0.345858	-0.0155633	3.1187	1.47549	0.231351
WBGene00000523	0.625831	-0.0133641	0.329623	0.325557	0.694208	1.0616	0.390557
WBGene00000524	0.287435	0.281515	0.450552	0.562224	0.273195	0.519677	0.721814
WBGene00000526	0.401931	0.548715	0.0650475	0.372055	0.648705	0.610046	0.658212
WBGene00000527	-0.080279	-0.190686	-0.055999	-0.0718428	5.25341	0.530606	0.714034
WBGene00000528	0.0516544	-0.113005	-0.0409108	-0.00434891	5.13077	0.285512	0.885319
WBGene00000529	-0.307078	0.107207	-0.228378	0.125331	0.943291	0.515344	0.724903
WBGene00000530	-0.0499713	0.0145324	0.00107226	-0.000818009	5.12685	0.0430137	0.996323
WBGene00000531	0.412235	0.305588	0.730108	0.150864	0.418848	1.03827	0.401907
WBGene00000532	-0.0416906	-0.0324725	-0.0323241	0.0168482	7.02186	0.0719698	0.990135
WBGene00000533	-0.0231938	0.0755003	-0.143017	0.0282393	6.50822	0.649321	0.631279
WBGene00000534	-0.0504014	-0.0849011	-0.167255	0.0690743	6.30553	1.17817	0.337907
WBGene00000535	0.0544865	-0.0850107	-0.147181	0.241709	6.0357	1.79847	0.152026
WBGene00000536	0.00370787	-0.0503352	-0.0440077	0.167466	4.12049	0.530407	0.714175
WBGene00000537	0.0333723	-0.0311419	-0.0192026	-0.0431277	6.53481	0.133029	0.969149
WBGene00000539	-0.000340442	-0.301284	-0.0948336	0.0808954	1.95694	0.506806	0.730997
WBGene00000540	-0.0617527	0.0311159	0.105506	0.0426064	3.52009	0.226641	0.921584
WBGene00000541	-0.17203	-0.282738	-0.298563	-0.0836956	0.839198	0.300354	0.875647
WBGene00000542	-0.0568844	-0.0292147	0.00079727	0.101727	7.55903	0.725593	0.580636
WBGene00000543	-0.00391951	-0.0219376	-0.0328961	-0.063498	6.04819	0.0934957	0.983865
WBGene00000545	-0.0173898	-0.0106051	-0.173197	0.0113699	4.38892	0.502689	0.733938
WBGene00000547	-0.039173	0.00802694	-0.140529	0.0081361	6.19365	0.53233	0.712808
WBGene00000548	-0.0298793	-0.0447261	-0.0319618	-0.105746	7.7054	0.191858	0.940989
WBGene00000549	-0.05695	-0.081528	-0.0119039	-0.165183	6.06335	0.607758	0.659797
WBGene00000550	-0.00983071	0.0360673	0.0143327	-0.060583	8.46266	0.168318	0.95304
WBGene00000552	0.0235934	-0.0562904	0.0513584	-0.084821	8.75585	0.559872	0.693298
WBGene00000553	-0.25889	-0.26754	-0.0657667	-0.157294	0.858752	0.175208	0.949612
WBGene00000554	0.0198316	-0.124948	-0.00954765	0.0795589	3.95203	0.370124	0.828222
WBGene00000556	0.263884	0.0752625	0.1432	0.396329	1.34948	0.230906	0.919089
WBGene00000557	0.146541	-0.23026	0.0772808	0.303886	1.94735	0.683513	0.608284
WBGene00000558	0.198395	0.464419	-0.0911584	0.564817	3.66442	1.97489	0.120697
WBGene00000561	0.569396	0.0109879	0.444879	-0.000575104	0.173688	0.671063	0.616605
WBGene00000562	-0.0218887	-0.0729215	-0.190712	0.101186	0.933252	0.155574	0.959146
WBGene00000564	0.0487416	-0.0281641	0.0243292	-0.0548314	6.43765	0.30967	0.869488
WBGene00000565	0.0679129	0.0361328	0.00020924	0.0673729	5.4546	0.150534	0.961474
WBGene00000566	0.0394889	-0.00329333	-0.0583526	0.0360812	6.42119	0.217014	0.927127
WBGene00000567	0.00329484	-0.0245074	-0.00530265	0.0754578	8.22472	0.304268	0.873067
WBGene00000583	0.464844	-0.61996	0.518483	0.582813	0.493137	2.62559	0.051673
WBGene00000585	0.0130509	0.0135651	-0.000825462	0.100319	7.03924	0.292722	0.880643
WBGene00000591	0.00736684	0.0638844	0.0915079	-0.029142	5.28057	0.278801	0.889631
WBGene00000592	-0.0689631	-0.00941881	-0.0434674	-0.067599	5.24356	0.125417	0.972277
WBGene00000594	0.814748	0.282765	0.619499	-0.501691	1.9442	1.65253	0.183903
WBGene00000596	1.35072	0.3456	0.331564	0.579333	2.0508	3.87563	0.0106855
WBGene00000597	0.0992271	-0.0307858	0.0500273	0.228469	10.2827	0.976716	0.433167
WBGene00000601	0.957577	0.111968	0.178512	0.037937	3.27395	1.71966	0.168501
WBGene00000603	1.37157	0.538441	0.882369	0.388318	1.11755	0.995989	0.42317
WBGene00000606	0.151806	0.189973	0.523487	-0.337322	0.105174	0.22145	0.924589
WBGene00000608	0.0700471	-0.0291752	0.115861	0.0595875	10.2402	0.205211	0.933749
WBGene00000609	0.0404517	-0.0326223	0.0833585	-0.0171134	10.9856	0.244568	0.910945
WBGene00000611	0.267722	0.303358	0.344037	0.246292	2.57122	0.343685	0.846511
WBGene00000615	0.772068	0.67095	0.850264	0.212787	1.62597	0.971145	0.436092
WBGene00000616	1.31398	0.557837	0.716056	0.204041	3.02233	2.4871	0.0618375
WBGene00000620	0.363044	0.119859	0.0644615	-0.262252	1.88894	0.663654	0.621585
WBGene00000625	0.892013	0.944133	0.173879	0.259861	0.80773	1.4411	0.241837
WBGene00000626	2.88349	2.28374	2.31376	1.1223	0.479947	2.43533	0.066143
WBGene00000630	0.31976	-0.029095	-0.131108	0.356087	-0.108053	0.322605	0.860835
WBGene00000636	0.724046	0.286115	0.0328101	-0.57032	0.679716	1.09244	0.375981
WBGene00000638	0.955082	0.34959	0.196135	0.599371	2.13636	1.52269	0.217663
WBGene00000639	2.16663	2.39729	2.20936	2.49205	0.525701	1.33616	0.276667
WBGene00000641	0.715095	-0.0874568	0.130393	-2.82091	-0.46279	1.93362	0.127395
WBGene00000644	0.494099	-0.17024	0.0948866	0.254533	0.587229	0.686676	0.60618
WBGene00000647	0.863071	0.615646	0.65656	-0.279941	1.89028	1.05104	0.39566
WBGene00000650	-0.0358244	-0.181233	-0.0370769	-0.0411052	0.513917	0.040024	0.996802
WBGene00000652	-0.0158655	0.0291549	-0.0326279	0.0844409	2.98401	0.0996291	0.981841
WBGene00000653	1.14807	0.457378	0.123631	-0.517937	2.03422	1.15715	0.346913
WBGene00000656	0.154681	0.0483843	0.20777	0.0136667	10.0388	0.385304	0.817593
WBGene00000657	0.584102	0.214739	0.791194	0.353506	7.43376	1.36733	0.265858
WBGene00000663	1.03398	0.0193648	-0.214891	-2.26207	1.16716	2.1774	0.0926016
WBGene00000664	-0.44106	-0.392517	-0.32224	0.0960001	-0.0978871	0.445258	0.775028
WBGene00000666	1.20598	0.535989	-0.444934	-1.9178	0.0463275	2.25544	0.0836249
WBGene00000670	0.402232	0.412803	0.267312	0.198402	7.10422	0.545273	0.703621
WBGene00000671	0.120142	0.181181	0.230481	-0.0769414	4.27987	0.509315	0.729206
WBGene00000672	1.00344	0.383028	0.369348	-0.385396	1.34859	0.973972	0.434605
WBGene00000673	0.208388	0.0888259	0.29201	0.294693	9.20677	0.735692	0.574115
WBGene00000674	-0.163059	-0.156694	-0.21906	-0.437686	1.7159	0.397322	0.809125
WBGene00000675	0.0521843	0.0102656	0.0554513	0.164233	10.2288	0.393316	0.811952
WBGene00000677	0.25841	0.126076	0.316187	0.22291	9.00473	0.298261	0.877021
WBGene00000678	1.28551	1.03625	0.827363	0.363527	0.657976	1.15021	0.349932
WBGene00000680	0.146597	0.0298161	0.100144	0.30299	10.4751	0.817837	0.52283
WBGene00000681	1.07753	0.963484	0.613147	-0.28157	1.03033	1.51147	0.220845
WBGene00000683	1.63214	1.46712	0.62132	1.53223	-0.499909	1.09927	0.372817
WBGene00000684	0.14976	0.0564166	0.128717	0.335836	2.58865	0.396139	0.80996
WBGene00000685	0.0621763	0.511474	0.288329	0.412832	0.507669	0.371527	0.827243
WBGene00000687	1.32313	0.342623	0.132408	0.555928	-0.16038	2.21717	0.0879114
WBGene00000690	-0.148267	-0.489178	-0.573562	0.151439	0.817133	1.41426	0.250331
WBGene00000691	0.729362	0.385887	0.453595	-0.406004	1.86576	1.26893	0.30137
WBGene00000692	0.119984	0.0558776	0.191483	0.275358	4.13054	0.610415	0.657957
WBGene00000693	0.115613	0.03877	0.124263	0.0243002	11.3661	0.179362	0.947505
WBGene00000694	0.743537	-0.392666	-0.332306	-0.952602	0.57737	1.68388	0.176547
WBGene00000695	-0.213539	0.29521	-0.730222	-0.147276	0.76799	1.28703	0.294526
WBGene00000696	0.187543	0.0722501	0.186978	0.121558	11.0223	0.283714	0.886478
WBGene00000698	0.103107	0.0213691	0.186455	0.0784857	11.22	0.250389	0.907408
WBGene00000699	1.1283	0.423464	0.508185	-0.969734	1.18301	1.95583	0.123746
WBGene00000703	0.554389	0.213095	0.64222	0.671273	8.3615	1.23883	0.313072
WBGene00000707	0.972481	0.207954	0.254443	-0.427703	2.50778	1.34356	0.274063
WBGene00000708	0.225785	0.0836402	0.231449	-0.0756166	4.45453	0.239623	0.913919
WBGene00000710	1.40686	0.0872269	-2.06552	-2.78822	-0.83458	4.76977	0.00367518
WBGene00000711	1.46044	1.26763	1.43234	0.568067	1.52961	1.13454	0.356837
WBGene00000712	0.525534	0.174955	0.65309	0.544388	8.39062	1.11916	0.363729
WBGene00000713	0.118948	0.0540683	0.167808	0.008128	11.2016	0.300444	0.875588
WBGene00000714	0.0556404	-0.317464	0.362303	-0.0565041	0.828976	0.657745	0.625572
WBGene00000715	0.412923	0.202628	0.525452	0.455574	7.28518	1.13544	0.356438
WBGene00000716	0.156794	0.0740987	0.151625	-0.0211375	9.60486	0.353212	0.839958
WBGene00000718	1.04244	-0.0538348	-0.898919	-2.99308	-0.083826	3.31578	0.0214033
WBGene00000719	0.893294	0.288282	0.534569	0.383145	2.15155	0.77603	0.548531
WBGene00000720	1.08465	0.367608	1.04394	0.806134	3.09639	1.83311	0.145297
WBGene00000722	1.38593	0.468903	1.19815	0.943356	1.49921	1.61022	0.194307
WBGene00000723	0.14666	0.0658503	0.136819	0.323624	2.4532	0.588089	0.673484
WBGene00000726	0.235045	-0.0107168	0.131424	0.418375	2.51793	0.865928	0.494333
WBGene00000727	-0.0199733	-0.0102188	-0.0186757	0.246844	2.41615	0.289773	0.882561
WBGene00000728	0.114378	0.0872375	0.130703	0.113409	3.22811	0.0895069	0.985126
WBGene00000729	0.965117	-0.0918625	-0.219358	-2.08581	-0.49383	2.28199	0.0807753
WBGene00000730	0.834214	-0.348007	-0.793325	-0.239222	-0.227313	2.03465	0.111616
WBGene00000731	0.158838	-0.0897137	-0.0505535	0.149271	2.5639	0.274497	0.892375
WBGene00000732	0.262372	0.14744	0.379206	-0.0980694	7.36061	1.08542	0.379256
WBGene00000733	0.164386	0.0311404	0.275716	-0.0914291	9.09815	0.688671	0.604856
WBGene00000734	0.928759	0.528686	0.00444604	-1.67281	1.75491	2.52291	0.0590275
WBGene00000735	0.855515	0.672249	-0.130512	-1.7011	1.4543	2.63033	0.051357
WBGene00000738	-0.674551	0.147637	-1.49582	-2.17266	-0.880922	1.0151	0.413447
WBGene00000739	0.178106	0.14949	0.296928	0.0668593	3.30135	0.25459	0.904832
WBGene00000740	0.676855	0.0145546	0.390186	-1.28927	0.485356	1.95056	0.124603
WBGene00000748	1.81402	1.19787	1.58184	0.320903	0.63595	1.3984	0.255481
WBGene00000749	0.41918	0.205859	0.78998	0.207057	-0.173558	0.536219	0.710045
WBGene00000751	0.108714	0.00381034	0.118017	0.0762263	10.5389	0.255479	0.904285
WBGene00000752	0.0838132	-0.0231405	0.0790871	0.114099	9.48988	0.408901	0.800929
WBGene00000753	0.75752	0.0109905	0.304105	-0.315242	1.85063	1.45552	0.237387
WBGene00000754	0.150133	0.000166608	0.122509	0.154423	10.9824	0.515997	0.724438
WBGene00000757	0.152484	0.00855256	0.135421	0.273645	10.0732	0.98754	0.427529
WBGene00000761	-0.244839	-0.181831	-0.102361	-0.147475	3.87939	0.499419	0.736275
WBGene00000762	0.113521	-0.0498237	-0.0248751	0.320002	4.26203	1.81043	0.149669
WBGene00000763	-0.254263	-0.0918938	-0.189967	-0.0262531	4.24147	0.910077	0.469203
WBGene00000764	-0.0243765	0.0645636	-0.0923301	0.287892	4.04885	1.62135	0.191515
WBGene00000765	-0.0444529	-0.0454132	-0.19134	0.0861001	6.20718	1.06515	0.388858
WBGene00000766	-0.0125656	0.0086061	-0.0260184	0.00252994	5.17792	0.0169147	0.999409
WBGene00000767	0.018637	-0.00404369	-0.0254091	-0.00582553	6.85014	0.0388619	0.99698
WBGene00000768	-0.051543	-0.143486	-0.128074	0.121258	2.61925	0.445324	0.774981
WBGene00000770	0.017655	0.022899	0.0779851	-0.135693	6.69546	0.774909	0.549232
WBGene00000772	-0.00426511	-0.00689155	0.0173041	-0.111089	8.30132	0.369694	0.828522
WBGene00000773	0.0268506	-0.0214592	-0.0133859	0.157488	6.77408	0.939266	0.453137
WBGene00000774	0.0498767	0.059323	0.0379005	-0.0507748	6.16228	0.329048	0.856484
WBGene00000775	-0.110375	-0.428775	-0.266148	-0.068423	1.85314	0.788556	0.540742
WBGene00000776	-0.137417	-0.150597	-0.138364	-0.132193	9.99708	0.935712	0.45507
WBGene00000777	-0.0357651	-0.0297336	-0.120051	0.084362	8.25109	1.04368	0.399252
WBGene00000778	-0.165017	-0.305567	-0.438465	-0.281119	1.09807	0.535476	0.710572
WBGene00000779	0.0100464	-0.0651338	0.120029	0.00183595	7.36307	0.713936	0.58822
WBGene00000780	0.0562859	-0.140157	-0.0375199	0.171078	3.49475	0.633379	0.642148
WBGene00000781	-0.0990032	0.081794	-0.0798465	0.0989784	7.51715	1.35929	0.268608
WBGene00000783	-0.790852	-1.29556	-1.09446	-1.04433	3.75867	6.95201	0.000337172
WBGene00000784	0.260988	0.331578	0.359216	0.303471	9.88942	4.53474	0.00484057
WBGene00000785	0.272228	0.324151	0.340378	0.259761	9.91704	4.19053	0.00729352
WBGene00000786	-0.180034	-0.17926	-0.232718	-0.0728103	9.31713	1.45074	0.238852
WBGene00000787	-0.0533459	-0.0131159	-0.149343	0.0893382	5.25584	0.90182	0.473827
WBGene00000788	-0.278085	-0.288962	-0.299415	-0.122036	8.28311	2.40965	0.0683911
WBGene00000789	-0.234883	-0.188448	-0.296259	-0.0333512	5.38478	1.3481	0.272478
WBGene00000792	-0.00496271	0.0278506	-0.169299	0.0977017	3.21572	0.495918	0.738778
WBGene00000793	-0.205355	-0.211976	-0.182631	-0.206308	3.79773	0.526506	0.716951
WBGene00000794	-0.108953	-0.13249	-0.156584	0.017921	7.09863	0.943969	0.45059
WBGene00000795	0.153725	-0.00563209	0.0581906	-0.0135791	4.27894	0.410479	0.799809
WBGene00000796	0.00564257	-0.000783261	-0.0392258	-0.0127786	7.36473	0.0635795	0.992206
WBGene00000797	-0.019426	0.00171477	-0.14014	-0.038	3.85309	0.249365	0.908033
WBGene00000798	0.0559789	0.108492	-0.0226792	0.179595	4.97427	0.580514	0.678783
WBGene00000799	-0.237189	-0.433741	-0.268616	-0.263548	2.55697	0.908361	0.470161
WBGene00000800	-0.056931	-0.00317867	-0.0991198	-0.00979255	7.69576	0.376603	0.823695
WBGene00000802	0.0341206	0.0308388	0.0363433	0.0639137	10.2056	0.0646706	0.991949
WBGene00000803	0.0417297	0.0958216	0.113842	0.0747587	4.95279	0.240737	0.913251
WBGene00000804	0.0939161	-0.00774476	0.0982663	0.125362	6.83554	0.602043	0.663762
WBGene00000812	0.073696	0.0898354	0.0548072	-0.0518343	5.64211	0.310228	0.869117
WBGene00000813	-0.063822	-0.0434024	-0.144348	-0.0251767	6.25466	0.427641	0.787604
WBGene00000814	-0.000650151	-0.0182605	-0.0450878	0.109117	6.4062	0.504563	0.7326
WBGene00000815	0.0101481	-0.00427405	-0.112124	0.109051	6.05868	0.81669	0.523524
WBGene00000816	0.0842108	0.129441	-0.00119402	0.081681	6.0936	0.44312	0.776556
WBGene00000817	-0.0536089	-0.0190896	-0.088229	0.0759809	6.62099	0.69864	0.59826
WBGene00000818	0.0764823	0.0499505	0.00762961	0.0160059	6.5049	0.184767	0.944719
WBGene00000822	-0.0390996	-0.202056	-0.111502	0.003715	7.08276	0.994695	0.423835
WBGene00000829	-0.114344	-0.160384	-0.177827	-0.238706	10.9209	0.456782	0.766786
WBGene00000830	-0.441324	-0.313794	-0.472959	-0.365204	5.01442	3.98438	0.00935834
WBGene00000831	-0.738831	-0.638883	-0.809842	-0.56042	4.99061	9.76039	2.31e-05
WBGene00000832	-0.137216	-0.128587	-0.128021	-0.0676155	4.1835	0.260102	0.901423
WBGene00000833	-0.0223367	-0.0235897	0.0519969	0.0124747	9.72837	0.211769	0.930095
WBGene00000834	-0.0284139	-0.10147	-0.0844786	-0.118605	6.34316	0.262377	0.900007
WBGene00000835	-0.0135327	-0.0147713	-0.0534131	0.219044	4.89249	0.938777	0.453403
WBGene00000836	0.00352667	0.0622094	-0.0208675	0.0295552	7.52418	0.208309	0.93203
WBGene00000837	0.0289514	0.034238	0.0226085	0.0195462	8.26384	0.0385732	0.997024
WBGene00000838	-0.00903847	0.0108475	-0.00886112	-0.00106581	8.00539	0.0145103	0.999564
WBGene00000839	-0.0914306	-0.03049	-0.146332	-0.0454779	6.42759	0.409851	0.800255
WBGene00000840	-0.0134231	0.0329182	-0.00569999	0.0897863	6.70757	0.261289	0.900685
WBGene00000841	0.289137	0.51396	0.138742	0.456829	1.74222	1.3668	0.266038
WBGene00000843	0.0372704	0.00908964	-0.0611902	0.121234	7.39742	0.619201	0.651888
WBGene00000845	0.0487823	0.0781788	0.0107941	0.300225	1.4177	0.337789	0.850543
WBGene00000846	0.00725764	0.03368	-0.0125926	0.0502315	6.84778	0.0832823	0.987006
WBGene00000854	0.053056	-0.0511256	-0.0501858	-0.0383269	6.10169	0.297462	0.877546
WBGene00000857	0.140388	0.382755	-0.085711	0.312328	2.16923	1.13135	0.358258
WBGene00000858	-0.34546	-0.184267	-0.19923	0.251912	1.61343	1.18919	0.333265
WBGene00000863	-0.0388354	-0.0345377	-0.0164263	-0.0448525	7.37194	0.0449782	0.995991
WBGene00000864	0.286873	-0.462572	-0.456588	1.02301	0.0510758	4.08744	0.008259
WBGene00000865	0.0241628	-0.0160696	0.0288943	-0.0708742	9.01688	0.319459	0.86295
WBGene00000866	0.0447609	-0.030725	0.0360988	0.138538	8.25446	0.703911	0.594789
WBGene00000867	0.0148949	0.00992766	-0.0122891	0.130616	8.82158	0.63772	0.639179
WBGene00000868	0.0323065	-0.0159917	0.0373541	-0.0146374	10.1	0.141138	0.965674
WBGene00000869	0.037427	0.0142127	0.0673977	0.115471	8.72907	0.338506	0.850053
WBGene00000870	-0.25214	-0.332682	0.0317452	-0.0374017	4.11651	1.94932	0.124805
WBGene00000871	0.0564205	0.0571307	0.0616218	-0.0310541	7.84848	0.28625	0.884842
WBGene00000872	0.0119581	0.150592	0.0360488	0.021634	6.57673	0.555995	0.696036
WBGene00000874	-0.0641327	-0.0331807	-0.101487	0.00470816	7.01433	0.328387	0.856932
WBGene00000875	0.104301	0.072757	0.0715357	-0.0122223	8.37818	0.509918	0.728775
WBGene00000876	-0.0153059	-0.0510557	-0.0525646	0.027318	6.94523	0.186274	0.943933
WBGene00000877	0.0120226	-0.0634748	-0.0184001	0.105002	7.23213	0.664023	0.621336
WBGene00000878	-0.209145	-0.364564	-0.0178568	-0.115538	1.10766	0.462673	0.762571
WBGene00000879	0.0526024	0.0339905	-0.0116751	0.152834	7.82736	0.719381	0.584671
WBGene00000880	-0.0535755	-0.037092	-0.0438768	-0.0345376	6.61606	0.0722572	0.99006
WBGene00000881	-0.0863919	-0.129991	-0.120407	-0.0129063	8.73857	0.761282	0.557798
WBGene00000882	-0.114357	-0.154415	-0.206759	0.135803	4.65342	1.2541	0.307082
WBGene00000883	-0.00245803	0.0248441	0.0158141	0.0705283	10.4948	0.176083	0.949171
WBGene00000884	-0.132233	-0.252544	-0.16551	-0.0804601	4.76655	0.838531	0.510425
WBGene00000885	0.0805425	0.0129421	-0.0574367	0.182367	5.46331	0.980993	0.430932
WBGene00000886	0.0507372	-0.0540458	0.034699	0.11061	4.64078	0.341891	0.847739
WBGene00000887	-0.00571618	0.0693863	-0.0316323	0.0459367	4.83118	0.188526	0.942752
WBGene00000888	0.024518	0.0374452	0.108333	0.308838	5.40422	1.81713	0.148363
WBGene00000889	-0.0793322	0.00241913	-0.130969	0.111113	6.30754	1.29587	0.291238
WBGene00000890	-0.0221222	-0.0818269	-0.0793575	0.133495	5.45187	0.81174	0.526525
WBGene00000891	0.000277224	-0.0496383	-0.105947	-0.0399644	6.07801	0.282358	0.88735
WBGene00000892	-0.0602442	-0.0205888	-0.110031	-0.126168	4.76592	0.316973	0.864616
WBGene00000894	0.0257755	-0.0159935	0.0478506	-0.0707502	9.0622	0.373387	0.825945
WBGene00000896	-0.038756	-0.0330638	-0.0802473	0.112908	6.9878	0.72066	0.583838
WBGene00000897	-0.0905842	-0.091226	-0.0692726	-0.14267	5.34658	0.266757	0.897266
WBGene00000898	0.0092835	0.0141242	-0.0393124	-0.191641	6.67272	0.582968	0.677064
WBGene00000899	0.0657993	0.0248678	0.0951416	0.146711	4.74238	0.369211	0.828859
WBGene00000900	-0.0564009	0.0484644	0.0445951	0.101388	5.50348	0.507205	0.730712
WBGene00000901	0.122403	0.0112492	0.0393166	0.0319325	5.85214	0.370301	0.828099
WBGene00000903	0.0704507	-0.0518134	0.237664	0.194637	2.13051	0.465386	0.760629
WBGene00000904	-0.0580097	-0.0675944	-0.197171	-0.0938413	4.46699	0.336567	0.851376
WBGene00000908	0.107883	-0.0611411	0.107781	0.0971564	3.72145	0.30755	0.870895
WBGene00000910	-0.15468	-0.0435596	-0.109603	0.0475025	3.28036	0.245181	0.910574
WBGene00000911	0.0137147	0.0488674	-0.0376482	-0.149756	7.61501	0.955366	0.444463
WBGene00000912	-0.0800436	-0.0868045	0.0233743	-0.204423	6.553	0.596899	0.667339
WBGene00000913	-0.0128237	0.0162175	-0.0159139	-0.00856937	9.56819	0.0348745	0.997554
WBGene00000914	-0.00264469	0.0216402	0.0881018	0.0187093	4.96228	0.163425	0.955421
WBGene00000915	0.010594	0.0682994	0.0360338	0.0873026	12.0156	0.292688	0.880665
WBGene00000917	-0.0286088	0.0663042	-0.0876359	0.054418	4.83909	0.411955	0.798762
WBGene00000920	0.581708	0.303976	0.825668	0.304603	1.36144	1.45892	0.236349
WBGene00000923	-0.0135062	-0.0447446	-0.0308852	0.145397	6.86967	0.945371	0.449833
WBGene00000928	-0.524769	-0.480049	-0.440778	-0.205049	3.3475	1.7161	0.169285
WBGene00000929	0.0433765	-0.0560482	-0.111462	-0.0264012	3.84138	0.205088	0.933817
WBGene00000931	0.0884511	0.106649	0.146218	-0.157392	8.34367	1.5286	0.216003
WBGene00000933	-0.015316	-0.0433495	-0.0977318	-0.010619	6.05136	0.220527	0.925119
WBGene00000935	0.0519774	0.0687933	0.108896	-0.106797	8.99087	1.26315	0.303585
WBGene00000936	0.0995523	-0.0504224	-0.0320281	0.00426262	2.49501	0.0881903	0.985533
WBGene00000937	-0.00717325	-0.0656547	-0.132916	-0.0435579	6.02915	0.409841	0.800261
WBGene00000938	0.0700745	0.019019	0.0508012	-0.0375192	7.37819	0.246217	0.909947
WBGene00000939	-0.0535726	0.0476672	-0.0618304	-0.0554996	7.37098	0.370875	0.827698
WBGene00000940	-0.139405	-0.0667958	-0.157151	-0.0074644	5.18194	0.577534	0.680872
WBGene00000941	0.0608069	-0.0260119	-0.0616398	0.276665	6.11958	1.73946	0.164204
WBGene00000942	0.152811	0.0226721	0.0400037	-0.0296112	5.65245	0.422944	0.790949
WBGene00000950	0.38631	0.261492	0.463494	0.178315	0.872921	0.525534	0.717642
WBGene00000951	0.699978	0.301305	0.0890051	0.465561	0.256391	0.706633	0.593001
WBGene00000955	0.0504925	0.519497	-0.364691	0.435675	-0.179525	0.677873	0.612046
WBGene00000958	0.0850768	0.0275489	-0.311864	0.317597	1.44648	1.24423	0.310942
WBGene00000959	-0.0274812	-0.0831654	-0.089225	0.103567	4.37976	0.441522	0.777698
WBGene00000961	-0.0889957	-0.189904	-0.101686	-0.129327	5.58541	0.493342	0.74062
WBGene00000962	-0.0214302	0.00617401	-0.0667891	-0.0973414	9.50464	0.262448	0.899963
WBGene00000963	0.0104561	-0.0708777	0.212699	0.138953	2.07547	0.415914	0.79595
WBGene00000964	-0.152619	-0.235951	-0.353293	0.0857109	3.05914	1.40952	0.25186
WBGene00000965	0.0386905	-0.0489816	0.0339821	0.157081	5.632	0.626534	0.646842
WBGene00000966	-0.210962	-0.0788702	-0.126492	0.210977	2.14582	0.925752	0.460521
WBGene00000967	-0.191235	-0.181593	-0.247419	0.00778565	4.79886	1.10424	0.370526
WBGene00000968	-0.537841	0.445975	0.262473	0.634434	0.747395	2.37027	0.0719904
WBGene00000969	0.0554346	-0.274634	-0.276977	0.201553	2.16142	1.27496	0.299073
WBGene00000970	-0.0452912	-0.0225253	-0.0589312	0.0122323	6.13461	0.123059	0.973218
WBGene00000971	0.0849965	0.29889	-0.0337418	0.325122	2.25484	0.999176	0.421535
WBGene00000973	-0.0514553	-0.148686	-0.175507	0.0461249	3.99433	0.65863	0.624974
WBGene00000974	-0.0122392	0.0266299	-0.120579	0.328818	4.12276	2.4895	0.0616447
WBGene00000975	0.0185605	0.064018	-0.115537	0.169842	5.87955	1.38325	0.260492
WBGene00000976	-0.0328233	-0.034529	-0.0194032	-0.0364001	6.33958	0.0350805	0.997526
WBGene00000977	-0.0884944	-0.292511	-0.320902	-0.0524833	4.15993	0.938868	0.453353
WBGene00000978	0.528525	-0.266461	0.0999875	0.576292	0.0837655	1.38457	0.260051
WBGene00000980	0.0349117	-0.240319	0.0436629	0.121911	3.59056	1.15488	0.347899
WBGene00000981	-0.133443	-0.148256	-0.16049	-0.00185077	4.01877	0.529464	0.714846
WBGene00000982	-0.0263057	-0.135121	-0.0342302	0.215066	4.76991	1.35852	0.268873
WBGene00000983	-0.161422	-0.0325794	0.0146148	0.13906	1.95121	0.348738	0.843041
WBGene00000984	0.375419	0.247846	0.197255	0.748218	4.09348	4.53999	0.00481065
WBGene00000985	-0.0718762	-0.0772863	-0.115092	0.0908406	7.7164	1.14113	0.353918
WBGene00000986	0.864552	0.375994	-0.270281	0.107886	0.438253	2.04694	0.109836
WBGene00000987	-0.0549844	-0.0782708	-0.0912473	-0.041378	5.22346	0.121635	0.973781
WBGene00000988	0.166433	0.0240286	0.0153589	0.24041	6.4136	0.969263	0.437084
WBGene00000990	0.166684	-0.0474185	0.0786219	0.166577	2.48013	0.277196	0.890657
WBGene00000991	-0.0899362	-0.0887707	-0.143733	0.00496866	6.26868	0.581052	0.678406
WBGene00000992	0.182709	-0.0157482	0.206984	0.386219	2.59494	1.02136	0.410303
WBGene00000993	-0.172286	-0.180106	-0.357807	0.0212928	4.35974	1.63922	0.187115
WBGene00000994	-0.0493698	0.0858027	-0.0607713	0.0329908	5.71687	0.339167	0.849602
WBGene00000995	0.0771851	0.0283618	0.0693773	-0.0316492	6.29901	0.314014	0.866595
WBGene00000996	-0.0624095	-0.0954847	-0.150669	0.0567455	6.88894	0.896466	0.476844
WBGene00000998	-0.0279304	-0.0446812	0.0983555	-0.104675	5.76576	0.466844	0.759585
WBGene00001000	0.031945	-0.0967883	0.0834606	0.0159005	7.61126	0.691516	0.602969
WBGene00001001	-0.0791238	-0.0395374	-0.128659	-0.0914111	6.43161	0.361644	0.834122
WBGene00001002	-0.0292331	0.0157317	-0.0741008	0.0613955	6.83083	0.418823	0.793882
WBGene00001005	0.0465903	-0.0388914	0.0383989	0.144537	8.72445	0.784654	0.543161
WBGene00001006	-0.164035	-0.127729	-0.112733	-0.14643	5.64701	0.507463	0.730528
WBGene00001007	-0.0241668	0.0242974	-0.0601832	-0.0570162	6.43874	0.233716	0.917432
WBGene00001008	-0.0693031	0.010993	-0.00863547	0.117127	4.56781	0.472787	0.755331
WBGene00001016	-0.0791555	-0.0160602	-0.0486868	-0.180021	7.17363	0.763324	0.556508
WBGene00001017	-0.00295179	0.00304729	-0.0278542	0.0171499	7.51819	0.0501248	0.995059
WBGene00001018	0.0155599	0.0133323	-0.0451693	0.181926	6.14882	1.09496	0.374809
WBGene00001019	-0.0562468	-0.0616965	0.0181559	0.0536894	6.45848	0.40299	0.805116
WBGene00001020	-0.0122935	-0.0375323	-0.0827619	0.115926	5.90193	0.591474	0.67112
WBGene00001021	0.0829483	-0.271773	-0.140751	0.186037	3.59055	2.16458	0.0941675
WBGene00001022	0.0895491	-0.0300527	-0.0340355	0.183497	4.1926	0.668973	0.618008
WBGene00001023	0.0180259	0.0165143	-0.0093086	-0.0618681	8.88312	0.172677	0.950881
WBGene00001025	0.0584243	-0.130009	0.0324037	0.147011	5.64397	1.20694	0.325913
WBGene00001026	-0.0172549	-0.0628513	-0.109757	-0.0301296	7.36926	0.285842	0.885106
WBGene00001027	-0.0996547	-0.0245735	-0.127684	-0.0885527	5.80383	0.292293	0.880922
WBGene00001028	-0.0740371	-0.0952419	-0.154923	0.0141597	5.85881	0.645312	0.634003
WBGene00001029	0.0506806	0.0472016	0.0119552	0.0120585	8.449	0.0860792	0.986175
WBGene00001030	-0.0506441	-0.0530697	-0.0908287	0.0314844	9.00542	0.500488	0.735511
WBGene00001031	0.00392469	-0.00399807	0.00692875	0.105792	8.74061	0.460241	0.764312
WBGene00001032	-0.0219879	-0.0447215	0.0114374	0.1048	5.15718	0.339345	0.84948
WBGene00001033	-0.157323	-0.308195	-0.158323	0.016401	3.85344	1.1023	0.37142
WBGene00001034	0.0148378	-0.0657231	-0.0846346	0.136465	6.29174	0.854189	0.501182
WBGene00001035	-0.0764285	-0.0991233	-0.0193891	-0.0945441	6.0403	0.211155	0.930439
WBGene00001036	-0.138736	-0.221764	-0.150983	0.00259645	5.38225	1.24172	0.31193
WBGene00001037	-0.0521262	-0.00369614	-0.0316551	0.104182	8.85138	0.735861	0.574006
WBGene00001038	-0.0206391	-0.162717	-0.0418824	-0.0960444	7.98308	0.387512	0.81604
WBGene00001039	-0.136757	-0.0800449	-0.188931	-0.0164352	4.29069	0.436111	0.781562
WBGene00001040	-0.00204595	-0.0940358	-0.0336876	0.14117	6.88277	0.870669	0.491587
WBGene00001041	0.0268204	-0.0156273	-0.145126	0.167954	6.72282	2.09525	0.103107
WBGene00001042	0.255471	0.1543	0.0262282	0.319654	2.57568	0.600963	0.664512
WBGene00001043	-0.0527142	-0.104364	-0.14211	-0.141168	5.56768	0.429546	0.786245
WBGene00001044	-0.0310914	-0.107754	-0.151337	-0.0447075	5.20278	0.400622	0.806792
WBGene00001045	-0.0869194	-0.111441	-0.276998	0.018774	4.84312	0.940749	0.452333
WBGene00001046	0.025053	-0.0837066	-0.112767	0.031709	5.09438	0.426316	0.788547
WBGene00001047	0.0351092	0.024646	0.0340419	0.114758	7.03242	0.329162	0.856407
WBGene00001048	-0.0130285	-0.017632	0.0458613	0.122372	4.64021	0.345388	0.845342
WBGene00001049	-0.0501273	-0.0335142	-0.0292638	-0.0919196	6.03469	0.15331	0.960198
WBGene00001050	0.0335149	0.0245316	-0.0253526	-0.0495551	5.11033	0.144601	0.964148
WBGene00001052	-0.573482	-0.392603	-0.501457	-0.0879482	0.165994	0.707586	0.592376
WBGene00001053	0.150826	-0.200243	0.0275027	-0.105945	0.969279	0.257539	0.903013
WBGene00001054	0.0687507	0.0957681	0.0171932	0.330341	1.82912	0.429752	0.786099
WBGene00001055	0.025162	-0.206657	-0.275928	0.0148621	3.1106	0.921667	0.462771
WBGene00001056	0.00489923	0.0271926	-0.0085865	-0.0416623	7.88694	0.101449	0.981221
WBGene00001057	-0.0661787	0.026055	-0.0407966	0.0304119	6.92049	0.291818	0.881231
WBGene00001058	-0.0573088	-0.0015084	-0.110047	0.0429204	8.02864	0.563769	0.690551
WBGene00001059	0.0480443	-0.560147	0.418605	-0.173139	2.04406	2.22711	0.0867773
WBGene00001060	-0.0175182	0.00332867	-0.119672	-0.0158728	6.7206	0.310594	0.868874
WBGene00001061	0.0038229	0.0636848	0.0125433	-0.0646464	7.10896	0.397417	0.809057
WBGene00001063	-0.17505	-0.155439	-0.310682	-0.588253	0.041361	0.448618	0.772627
WBGene00001064	-0.297679	0.142265	-0.413429	0.0514095	1.45559	0.560546	0.692823
WBGene00001065	-0.566133	-0.0258331	-0.352163	-0.418736	1.29832	0.521052	0.720835
WBGene00001066	1.48438	1.14725	1.37726	0.000108388	1.33661	1.39021	0.258179
WBGene00001067	0.859259	0.298297	0.682226	0.0842432	1.21773	0.309469	0.869622
WBGene00001068	0.471326	0.0106398	0.258878	0.105765	1.22688	0.854492	0.501004
WBGene00001069	0.00158271	-0.137591	-0.565829	-0.121313	1.85598	0.711744	0.589653
WBGene00001072	-0.359964	-0.00169145	-0.385577	-0.237158	3.28874	1.31805	0.283128
WBGene00001073	-0.0102392	-0.0485027	0.0593891	0.028321	6.93646	0.256492	0.90366
WBGene00001074	1.54924	1.59018	1.23999	-0.085276	1.20331	1.56627	0.205715
WBGene00001075	-0.321731	-0.278558	-0.492971	-0.261526	4.49526	0.798096	0.53486
WBGene00001076	-0.152648	-0.0518191	-0.413716	-0.130057	5.11598	0.715306	0.587326
WBGene00001077	0.0766199	-0.112314	-0.0516969	-0.0658232	4.36974	0.475324	0.753515
WBGene00001078	-0.186383	-0.0488793	-0.000980231	0.0694004	3.20283	0.432167	0.784376
WBGene00001080	0.000595344	0.101753	0.109425	-0.379305	5.14474	1.30653	0.287314
WBGene00001081	0.0632749	-0.00151614	-0.000807235	-0.185201	6.56363	0.633743	0.641899
WBGene00001082	0.0349497	-0.066937	0.0237022	0.0199874	5.35171	0.151595	0.960988
WBGene00001085	-0.0493074	-0.00249957	-0.0729351	-0.0983787	7.70476	0.349959	0.8422
WBGene00001086	0.00162258	-0.0159468	-0.0104489	-0.0542741	6.21148	0.0868074	0.985955
WBGene00001087	-0.0208063	-0.0208976	-0.0356019	-0.188166	6.6747	0.555359	0.696485
WBGene00001088	0.0402859	-0.0166386	0.0225229	0.165627	7.34751	0.767932	0.553606
WBGene00001089	0.0571414	0.145094	-0.0324227	0.117712	5.38552	0.430868	0.785303
WBGene00001090	-0.0377316	-0.0354427	-0.1224	-0.0810764	5.72984	0.300208	0.875743
WBGene00001092	0.0486198	-0.0296724	-0.0580452	0.130558	6.57699	0.830348	0.515305
WBGene00001093	-0.0110804	0.0109348	0.000347422	-0.0237277	7.75865	0.0361704	0.997374
WBGene00001094	-0.0343864	-0.00584642	0.0252179	0.0827586	7.96927	0.398643	0.808191
WBGene00001095	0.0637219	0.0602533	-0.0114057	0.0142964	5.2046	0.104917	0.980016
WBGene00001099	0.192909	0.0215124	0.059204	0.125124	5.56788	0.781707	0.544992
WBGene00001101	-0.0163851	-0.127605	-0.120063	0.058175	4.76751	0.583437	0.676736
WBGene00001102	0.0310313	0.0555237	-0.0215108	0.0339405	7.15181	0.18432	0.944951
WBGene00001103	0.0594104	-0.297655	-0.164873	0.266238	1.44214	0.881029	0.485625
WBGene00001104	0.0702496	0.0880116	-0.0989289	0.243736	3.24248	0.797	0.535534
WBGene00001105	-0.274974	-0.705162	0.0830022	0.145262	1.73837	2.80016	0.0412525
WBGene00001108	0.398412	0.205206	-0.772659	-0.0459784	-0.225727	1.0853	0.379312
WBGene00001110	0.0530436	0.00557138	0.00691752	-0.0474573	6.18146	0.164949	0.954684
WBGene00001112	-0.0597489	0.0171243	-0.0244118	-0.00300514	6.59763	0.135796	0.967979
WBGene00001113	0.203751	0.082684	0.138821	0.152078	2.50721	0.222358	0.924066
WBGene00001115	0.212004	0.0647293	0.316713	0.234034	1.44246	0.42318	0.790781
WBGene00001116	-0.278851	-0.254043	-0.304043	-0.253323	2.20145	0.599326	0.665651
WBGene00001118	-0.653691	-0.0567827	-0.218914	-0.407076	0.940859	1.18682	0.334261
WBGene00001119	0.0333151	-0.254355	-0.517744	0.0336074	0.102079	0.444456	0.775602
WBGene00001122	0.270546	-0.541067	-0.000655902	0.675662	0.14094	1.98434	0.119214
WBGene00001123	-0.0994475	-0.0363269	-0.101127	-0.319964	1.01202	0.233878	0.917337
WBGene00001127	-0.546427	0.617587	0.121027	-0.376818	-0.147454	1.48416	0.228776
WBGene00001130	-0.0180324	-0.0167203	0.0141532	-0.0820948	6.23071	0.234576	0.916923
WBGene00001131	-0.0353035	-0.0275358	-0.0336604	-0.0828741	4.73359	0.0610629	0.992784
WBGene00001132	0.0860116	-0.0213215	0.0919154	0.149686	5.22034	0.385792	0.81725
WBGene00001134	-0.00634798	-0.0180386	-0.0501844	-0.0155167	7.3607	0.072168	0.990083
WBGene00001135	-0.00881624	0.288317	-0.0426665	-0.157829	0.368846	0.272345	0.893741
WBGene00001137	0.013793	0.0359559	0.0666601	-0.03696	10.0528	0.254591	0.904832
WBGene00001145	-0.0246894	-0.028614	0.016581	0.175613	4.34232	0.509959	0.728746
WBGene00001148	-0.0141409	-0.00668183	0.10573	-0.142303	4.78341	0.794496	0.537075
WBGene00001149	-0.125985	-0.293057	-0.114753	-0.132267	6.84033	1.26516	0.302812
WBGene00001150	0.559936	0.368307	0.689935	0.412547	1.45584	1.49609	0.225279
WBGene00001151	0.0544724	0.0592133	-0.0238632	0.185934	5.07838	0.583108	0.676967
WBGene00001152	-0.038517	-0.213594	-0.208102	-0.00539171	2.86645	0.513809	0.725999
WBGene00001153	-0.0489397	-0.0521305	-0.0596787	0.00362868	6.83182	0.154577	0.959611
WBGene00001154	0.0182833	-0.0277928	-0.115826	0.011368	5.40143	0.305535	0.872229
WBGene00001155	-0.168186	-0.156051	-0.261433	-0.0651023	8.44668	0.993667	0.424365
WBGene00001156	-0.0736957	-0.202335	-0.297325	-0.0215867	5.36211	1.48689	0.227971
WBGene00001157	-0.258429	-0.568048	-0.592067	-0.114064	2.32385	2.61917	0.0521039
WBGene00001158	0.0192379	-1.19086	-1.61607	-0.87195	0.292577	3.51267	0.0167269
WBGene00001159	-0.217097	-0.293076	-0.239312	-0.280964	1.25032	0.317495	0.864267
WBGene00001160	-0.045453	-0.0653215	-0.102791	-0.0712907	7.38069	0.232002	0.918444
WBGene00001161	-0.0205025	-0.0629864	-0.0949888	-0.0332823	5.58496	0.182343	0.945974
WBGene00001162	-0.1613	-0.0286393	-0.152004	-0.137006	4.63681	0.536993	0.709495
WBGene00001163	-0.0108483	-0.357197	0.0523154	0.0695692	1.87128	0.712981	0.588844
WBGene00001164	0.119604	0.340049	0.357839	0.338474	2.23612	0.76837	0.553331
WBGene00001165	-0.160741	-0.244477	-0.158652	-0.0127551	3.84481	0.784738	0.543108
WBGene00001166	-0.0304851	-0.00368026	-0.0726675	-0.0248172	8.15693	0.143414	0.964674
WBGene00001167	-0.00633975	0.0417781	0.0668663	-0.0258636	12.2277	0.321759	0.861404
WBGene00001168	0.0491414	0.0766848	0.10581	-0.00301045	13.2942	0.301817	0.874684
WBGene00001169	-0.00598671	-0.0110869	0.0594858	-0.0884709	10.0124	0.418258	0.794284
WBGene00001170	-0.558466	-0.266385	-0.457868	0.202671	0.835185	1.4276	0.246074
WBGene00001172	0.00361725	-0.027848	0.0463196	-0.139943	5.78393	0.599131	0.665786
WBGene00001173	0.0328173	0.0267651	0.0200579	0.0245619	8.50029	0.0297586	0.998205
WBGene00001174	-0.307517	0.0326529	-0.0268763	-0.309647	0.190633	0.29545	0.878863
WBGene00001175	-0.367332	-0.256783	-0.34458	-0.00377075	2.84103	1.34105	0.274942
WBGene00001177	-0.011409	-0.030237	0.0686486	0.0223566	5.56363	0.196374	0.938571
WBGene00001178	-0.0276241	-0.097413	0.0973534	0.0145856	5.14498	0.564619	0.689952
WBGene00001179	0.119165	-0.112321	-0.0404516	0.116376	4.71526	0.810963	0.526998
WBGene00001182	-0.207695	-0.19961	-0.150625	-0.302564	2.62163	0.51006	0.728673
WBGene00001184	-0.025145	-0.00844095	-0.285803	0.0573297	2.11342	0.555935	0.696078
WBGene00001186	0.0281797	-0.0809654	-0.0364871	-0.0872672	5.90244	0.375654	0.82436
WBGene00001187	-0.0165507	-0.234894	-0.165799	-0.154848	4.20863	0.410373	0.799885
WBGene00001188	-0.35295	-0.0555139	-0.230762	-0.168932	1.82356	0.527452	0.716277
WBGene00001189	-0.0491381	-0.0758178	-0.0636209	-0.035853	5.72715	0.0921662	0.98429
WBGene00001190	0.223382	0.143671	-0.275252	0.463233	0.746385	1.36174	0.267767
WBGene00001193	0.0719825	-0.0041276	0.00959979	0.100896	4.8693	0.186513	0.943808
WBGene00001194	0.0639181	0.042807	0.085288	-0.0319966	8.11118	0.368684	0.829226
WBGene00001196	-0.0335502	-0.0926627	0.0287226	-0.10966	5.36028	0.210325	0.930905
WBGene00001202	0.180891	0.5664	0.299987	0.456588	0.855019	0.692541	0.60229
WBGene00001207	-0.29882	-0.113971	-0.170014	-0.264827	1.70951	0.335293	0.852244
WBGene00001208	-0.0829845	-0.0231526	-0.117651	0.0267308	4.80305	0.217207	0.927018
WBGene00001209	0.0307528	0.0525032	0.00768897	-0.0975355	8.87087	0.577262	0.681063
WBGene00001210	-0.275644	-0.213627	-0.548265	-0.460132	1.78934	0.982945	0.429915
WBGene00001214	-0.0727313	0.035765	-0.0803947	-0.136032	6.56807	0.395304	0.810549
WBGene00001215	0.287261	0.390968	0.299367	0.0204223	5.40979	0.62361	0.648852
WBGene00001224	0.110609	0.0789773	0.137916	-0.0696964	6.61486	1.06738	0.387792
WBGene00001225	0.00252529	0.0196992	-0.0400136	0.00111245	8.4473	0.100328	0.981604
WBGene00001226	-0.0459711	0.0490932	-0.0291637	-0.0728688	8.89591	0.43342	0.783483
WBGene00001227	-0.028645	0.000192758	-0.0596663	0.0559056	8.19858	0.389395	0.814715
WBGene00001228	0.0343516	0.0070443	-0.013927	0.0329813	7.65241	0.0829313	0.987109
WBGene00001229	-0.0095558	0.00812177	-0.0849593	0.0412346	6.8213	0.335069	0.852397
WBGene00001230	-0.0189959	-0.0305041	-0.100649	0.0238577	7.14381	0.396978	0.809368
WBGene00001231	-0.0437789	-0.107157	-0.0980245	-0.0364961	6.66231	0.320542	0.862223
WBGene00001232	-0.0617969	-0.0355568	-0.0561622	-0.0248134	6.73091	0.114411	0.976559
WBGene00001233	-0.0067107	-0.00917337	-0.0535208	0.0558849	6.14274	0.224651	0.92274
WBGene00001234	0.038673	-0.0282914	0.122718	-0.0420061	6.8979	0.766077	0.554774
WBGene00001235	-0.0519872	0.0373635	0.124863	-0.000422012	5.34318	0.555976	0.696049
WBGene00001236	0.0192312	0.136509	0.0923597	-0.0213926	5.41132	0.547768	0.701854
WBGene00001239	-0.0243382	-0.0672619	0.0444908	-0.0434841	8.15161	0.247214	0.909342
WBGene00001240	0.0107421	-0.261496	-0.31314	-0.208182	6.93853	1.51471	0.219921
WBGene00001241	0.66262	0.811996	0.690597	0.00624553	4.93639	1.22033	0.320465
WBGene00001242	-0.0174672	-0.262163	-5.41e-05	-0.173085	0.209316	0.1234	0.973083
WBGene00001243	-0.0240822	-0.195388	-0.197147	0.00559112	6.25988	1.08629	0.378851
WBGene00001244	-0.166967	-0.377005	-0.410399	-0.179893	6.94391	1.59898	0.197163
WBGene00001247	0.130103	0.0516197	0.096228	0.123261	2.53697	0.108171	0.978857
WBGene00001248	0.0178263	-0.00999377	-0.179777	0.143099	2.90978	0.509272	0.729236
WBGene00001249	0.0169969	-0.168368	0.0424782	-0.219934	3.66653	0.827231	0.517173
WBGene00001250	-0.0487024	-0.0663873	-0.292616	-0.0257091	2.19508	0.389917	0.814348
WBGene00001251	-0.353356	-0.164284	0.108759	0.108688	3.01763	1.45769	0.236724
WBGene00001253	0.413218	-0.0891816	0.173559	0.334647	1.76997	1.26669	0.302226
WBGene00001258	0.0323839	0.05769	0.0306034	-0.0540039	6.38246	0.211589	0.930196
WBGene00001259	-0.0141224	-0.0222764	-0.0674338	-0.047137	9.05297	0.151619	0.960977
WBGene00001262	-0.00334383	0.0152794	-0.0243025	0.0161309	8.00468	0.0392089	0.996928
WBGene00001263	-0.0132349	0.049775	0.134282	-0.140297	8.41139	0.541964	0.705967
WBGene00001281	0.0636659	0.0796172	-0.00597185	0.0688429	6.96156	0.275382	0.891813
WBGene00001284	-0.0674754	0.0145437	-0.100201	-0.016573	6.58377	0.400938	0.806569
WBGene00001303	0.0467596	-0.0458443	0.092097	0.086884	8.4489	0.486572	0.745463
WBGene00001309	0.0108318	-0.0247377	-0.0162153	0.0102536	6.70948	0.0427439	0.996368
WBGene00001320	-0.0217898	-0.0723937	0.0423336	-0.123626	7.56579	0.486649	0.745409
WBGene00001324	0.0208365	-0.0433751	-0.0603926	0.049592	6.36901	0.298123	0.877112
WBGene00001325	-0.170111	-0.0940819	-0.0696772	-0.240951	4.53288	0.862189	0.496507
WBGene00001328	-0.110436	-0.190443	-0.0828381	-0.103553	7.70121	0.462176	0.762926
WBGene00001329	-0.0170756	-0.0363208	-0.0309252	-0.0481841	6.95528	0.0620655	0.992556
WBGene00001330	-0.0690139	-0.0200278	-0.0841974	-0.0432504	4.53779	0.104342	0.980218
WBGene00001331	0.0179911	-0.155109	-0.0440721	0.0489709	5.34975	0.451274	0.770727
WBGene00001332	0.0430368	0.009924	-0.00417599	0.065811	5.42877	0.125798	0.972123
WBGene00001333	0.054333	0.00404579	0.0172094	0.015314	7.85884	0.0828312	0.987138
WBGene00001334	-0.00895422	-0.0923108	-0.0600875	0.0378407	6.05392	0.327415	0.857589
WBGene00001335	0.0197921	-0.160613	0.0251424	0.0487337	4.06571	0.463394	0.762055
WBGene00001336	-0.0653656	-0.0303251	-0.0768897	0.044	7.51508	0.473832	0.754582
WBGene00001337	0.0378934	0.0792443	0.0313846	-0.0440185	8.37016	0.459109	0.765122
WBGene00001338	-0.0383772	-0.0599789	-0.0229027	0.150794	5.35594	0.800612	0.533316
WBGene00001340	-0.00278241	0.0885931	0.105441	-4.13e-05	6.18069	0.495002	0.739433
WBGene00001345	-0.0874063	0.0937365	0.149116	0.134285	3.36474	0.62261	0.64954
WBGene00001352	-0.0383047	-0.00406008	-0.0312556	-0.0609288	6.95044	0.124829	0.972513
WBGene00001358	-0.0142665	-0.158247	-0.0910217	0.132232	4.94498	1.15303	0.348704
WBGene00001365	-0.000469344	-0.0635255	-0.100608	-0.281943	4.81125	0.778238	0.547153
WBGene00001366	0.0487199	-0.235057	-0.272693	-0.151506	3.10077	0.776296	0.548365
WBGene00001368	-0.000571672	-0.106202	-0.121305	-0.0108026	3.22501	0.223122	0.923625
WBGene00001371	-0.0460457	-0.166424	-0.0828091	0.10119	3.83702	0.75357	0.562683
WBGene00001372	-0.0508523	-0.0278934	-0.110116	0.111385	6.80458	1.20953	0.324856
WBGene00001374	0.291873	0.122876	-0.0242478	0.160295	2.17194	0.483122	0.747932
WBGene00001377	-0.0779215	-0.33701	-0.459257	0.0376556	2.05355	1.44503	0.240617
WBGene00001385	-0.0153298	-0.116675	0.0804733	-0.00816852	8.61609	0.786312	0.542132
WBGene00001386	-0.00827599	-0.0828696	0.0878274	0.0770771	11.4001	0.687105	0.605895
WBGene00001387	0.195235	-0.0487421	0.138698	0.278101	1.64676	0.380462	0.820992
WBGene00001389	0.261273	0.190652	0.255615	0.511953	2.45723	1.1018	0.37165
WBGene00001390	-0.0264045	-0.127368	-0.0272044	-0.0521023	6.82261	0.247385	0.909238
WBGene00001391	0.271415	0.0662474	-0.1063	0.287398	1.34867	0.596993	0.667274
WBGene00001392	0.050611	-0.10992	-0.0265339	0.270679	5.94109	2.18276	0.0919555
WBGene00001393	-0.0533348	-0.0693072	-0.124363	-0.0474635	8.35596	0.330122	0.855757
WBGene00001394	-0.10336	-0.0986121	-0.152811	0.00794192	8.57696	0.897395	0.47632
WBGene00001395	0.131135	0.199721	0.182476	0.332525	6.34187	1.68731	0.17576
WBGene00001396	-0.0200492	-0.0500436	-0.166855	0.109619	7.59254	1.13423	0.356974
WBGene00001397	0.300307	0.362204	0.404072	0.527191	2.74696	1.54617	0.211145
WBGene00001398	-0.0602915	-0.140876	-0.28836	-0.103985	7.40208	0.916378	0.465698
WBGene00001399	0.296971	0.401249	0.426978	0.430683	3.88795	1.252	0.3079
WBGene00001401	-0.189952	-0.14213	-0.0818514	-0.265525	4.05947	0.69137	0.603066
WBGene00001402	-0.04004	0.0162184	-0.103946	-0.0551363	4.30056	0.17867	0.947858
WBGene00001403	-0.169241	-0.372818	-0.411413	-0.0817774	3.7302	1.52982	0.215663
WBGene00001404	-0.0316855	-0.0108244	-0.036715	0.062172	6.66508	0.261116	0.900793
WBGene00001405	-0.0681282	-0.0406321	0.00818058	0.0576638	7.09223	0.313274	0.867089
WBGene00001406	0.0466069	0.121895	-0.0901752	0.0167862	3.31174	0.260635	0.901092
WBGene00001410	0.0276944	-0.405583	-0.0815232	-0.00477991	0.994851	0.427479	0.787719
WBGene00001411	-0.0941484	-0.0522387	-0.115233	0.000608378	6.38759	0.405013	0.803684
WBGene00001412	0.0227589	0.0157112	-0.0316005	0.127831	7.62404	0.620293	0.651135
WBGene00001413	0.00555144	0.00960077	-0.118071	0.121434	6.55744	0.857099	0.499478
WBGene00001423	-0.0818454	-0.143318	-0.160216	-0.0143816	9.92327	0.823081	0.519667
WBGene00001425	-0.184003	-0.247398	-0.123843	0.0707223	3.198	0.957221	0.443472
WBGene00001426	0.0146007	-0.0521047	0.0462826	0.0614516	6.9423	0.33602	0.851748
WBGene00001427	0.0330503	0.00263785	0.142149	0.144382	8.79938	0.946714	0.449108
WBGene00001428	0.0363105	-0.00877006	0.0973246	0.271122	4.01534	0.862889	0.496099
WBGene00001430	-0.103276	-0.224241	-0.167839	-0.0230944	4.36794	0.549836	0.70039
WBGene00001431	-0.0170122	0.0597216	-0.00185051	0.0280005	8.497	0.187388	0.94335
WBGene00001432	-0.186648	-0.0545579	-0.406115	-0.19797	1.22523	0.430377	0.785653
WBGene00001433	0.151671	0.1902	0.217703	0.270816	2.8274	0.477919	0.751657
WBGene00001434	-0.589362	-0.816403	-0.673009	-0.31656	1.30548	1.98511	0.119094
WBGene00001435	0.111174	-0.0311237	0.0499543	0.115437	4.0886	0.360386	0.834995
WBGene00001436	-0.0566124	-0.0886086	-0.0889939	0.013736	3.75868	0.149727	0.961842
WBGene00001437	-0.473993	-0.243722	-0.00202157	-0.135769	0.312909	0.346183	0.844797
WBGene00001439	-0.0246832	-0.0904765	-0.178618	-0.053803	4.3682	0.393226	0.812015
WBGene00001440	-0.112805	0.115459	-1.10542	0.394542	-0.124814	2.73292	0.044984
WBGene00001441	0.131056	0.112589	0.324603	0.137318	4.20487	0.784129	0.543486
WBGene00001443	-0.0240985	-0.0466048	-0.0896105	-0.0755139	7.04917	0.168403	0.952998
WBGene00001444	0.162205	0.0162782	0.067223	0.317705	2.25696	0.634126	0.641636
WBGene00001445	-0.124725	-0.120663	-0.0652623	-0.235557	0.958431	0.125692	0.972166
WBGene00001446	-0.0795135	-0.0592533	-0.227311	0.102983	2.5213	0.635691	0.640566
WBGene00001447	-0.278176	0.124793	-0.360465	0.227208	0.84188	1.22352	0.319178
WBGene00001448	-0.131397	0.0617672	0.270176	0.1154	0.955507	0.349212	0.842714
WBGene00001449	0.0704671	-0.0529084	-0.105523	0.181827	3.1036	0.695139	0.600571
WBGene00001450	-0.274981	-0.296849	0.0184574	0.0384526	1.43077	0.594	0.669358
WBGene00001451	0.181454	-0.15777	-0.0116665	-0.00571903	2.0495	0.427773	0.787509
WBGene00001452	0.0653528	-0.147724	-0.0557009	0.251501	3.06025	1.02421	0.408876
WBGene00001453	0.133771	-0.0621975	0.215745	0.0992347	3.37329	0.492468	0.741245
WBGene00001454	-0.332293	-0.124688	-0.124633	-0.0173336	3.48308	0.953855	0.445272
WBGene00001455	0.136662	0.0220552	-0.26849	-0.204266	1.90558	0.822022	0.520304
WBGene00001456	0.0673935	-0.0778011	0.169809	0.326241	2.12281	0.683555	0.608256
WBGene00001457	0.0742252	0.1654	-0.139792	0.032438	1.53282	0.186045	0.944053
WBGene00001458	0.194458	0.0228367	0.44689	0.573043	1.31271	1.41728	0.249361
WBGene00001459	-0.0654994	-0.0627854	-0.126	0.00932578	2.73891	0.114543	0.97651
WBGene00001460	0.220269	-0.00507192	0.245567	0.45603	2.84999	1.73489	0.165185
WBGene00001461	-0.0123474	-0.0544695	-0.077594	0.0337261	2.84239	0.084099	0.986766
WBGene00001462	0.120121	-0.14007	0.0226122	-0.0390825	1.81808	0.204706	0.934027
WBGene00001463	0.230122	0.193508	-0.207122	0.111435	0.348311	0.303063	0.873862
WBGene00001464	0.176205	-0.361541	0.0103957	0.121488	0.931589	0.632251	0.642921
WBGene00001465	-0.427563	-0.347719	-0.207115	-0.142688	1.76521	0.725969	0.580393
WBGene00001466	-0.517332	0.110113	0.14739	0.218297	0.442707	0.899882	0.474918
WBGene00001470	0.0288191	0.0528349	-0.0731882	-0.0348725	5.8497	0.380263	0.821132
WBGene00001475	-0.288576	-0.438848	-0.445341	-0.45994	2.65337	1.34818	0.272449
WBGene00001476	0.101244	0.214072	0.0709313	0.361602	5.04446	1.40514	0.25328
WBGene00001477	0.000790439	0.0676502	0.219485	-0.101495	0.0154288	0.121654	0.973773
WBGene00001478	-0.24345	0.139774	-0.17502	0.205493	1.54067	0.736071	0.573871
WBGene00001479	0.0636465	0.0280952	-0.143422	0.225739	4.38904	1.01956	0.411204
WBGene00001480	-0.0792937	-0.0672032	-0.188836	-0.00149699	2.9987	0.290461	0.882114
WBGene00001481	-0.0664824	-0.0643113	0.0182756	-0.175852	4.86097	0.537534	0.709111
WBGene00001482	0.0869422	0.0325449	0.0653399	0.185335	5.94042	0.555337	0.6965
WBGene00001484	0.0468155	-0.00584837	0.0910167	0.0726439	4.62256	0.17386	0.95029
WBGene00001485	0.0915569	0.0903438	0.0019401	0.0498822	5.00819	0.223701	0.92329
WBGene00001486	0.0415866	0.016095	-0.157838	0.267636	4.29031	1.72587	0.16714
WBGene00001488	0.0619903	0.00169223	0.0498274	-0.0921693	6.82273	0.601333	0.664255
WBGene00001489	-0.00921469	-0.0855671	0.064443	0.166231	3.74918	0.668004	0.618658
WBGene00001490	0.0147462	0.0336956	-0.134324	-0.133946	3.26013	0.409446	0.800542
WBGene00001491	-0.0262921	-0.00865654	-0.0491115	-0.108013	6.04116	0.206352	0.933117
WBGene00001492	-0.107809	-0.126195	-0.147111	-0.102378	3.87846	0.242257	0.912338
WBGene00001493	0.0191674	0.0889723	0.0200837	0.028949	6.63129	0.197549	0.937937
WBGene00001494	0.0152793	-0.229657	-0.00396306	-0.184444	1.8724	0.370297	0.828102
WBGene00001495	-0.0359678	0.368973	0.0209606	0.441588	0.759914	0.791526	0.538906
WBGene00001496	-0.0139294	-0.0276452	-0.0966269	-0.0130147	6.09224	0.186047	0.944052
WBGene00001497	0.00661635	-0.00588828	-0.0576999	0.0199636	7.36351	0.146917	0.963113
WBGene00001498	-0.00854431	-0.0152447	-0.00631074	-0.00516899	7.31579	0.00581567	0.999929
WBGene00001499	0.0225283	0.00143303	-0.0135147	0.0548119	7.50597	0.141499	0.965517
WBGene00001500	-0.060729	-0.257416	0.440571	0.201059	-0.111671	0.621897	0.650031
WBGene00001501	-0.0888591	-0.158043	-0.0876737	0.112607	7.77881	1.83536	0.14487
WBGene00001502	0.0492413	-0.0243137	0.0303728	0.0348546	7.88157	0.155314	0.959267
WBGene00001503	0.0370892	0.0392569	0.115015	0.0455361	8.21924	0.363773	0.832643
WBGene00001505	-0.183038	-0.0389143	-0.237805	-0.0293261	2.76426	0.444707	0.775422
WBGene00001507	-0.548666	-0.0485042	-0.971818	-0.119178	-0.149291	1.12605	0.36063
WBGene00001508	0.284255	0.164453	0.16364	0.0939703	1.81482	0.241263	0.912935
WBGene00001509	-0.0664173	-0.00818697	-0.0515342	-0.0294307	7.106	0.117166	0.975515
WBGene00001510	-0.0291882	-0.0201022	0.0010289	-0.13023	6.54654	0.272718	0.893504
WBGene00001511	-0.0591122	-0.0475154	-0.0624432	-0.0335421	7.89493	0.10689	0.979316
WBGene00001513	-0.0304351	-0.027386	-0.0338128	-0.0496071	7.54697	0.0573851	0.993593
WBGene00001514	0.0244154	0.0595351	0.0474788	-0.158184	7.3357	1.28648	0.294733
WBGene00001515	-0.538954	-0.65891	-0.0664664	0.0497212	1.01917	1.63085	0.189164
WBGene00001516	-0.021587	0.0131102	0.098652	-0.0645211	5.55717	0.479006	0.750879
WBGene00001518	-0.290541	-0.145625	-0.0207756	0.111319	1.02631	0.382595	0.819496
WBGene00001519	0.308399	0.059202	-0.054715	0.666775	0.323295	1.03534	0.40335
WBGene00001520	-0.0296361	-0.0644397	0.000579168	0.0708284	6.62817	0.37728	0.823222
WBGene00001522	-0.234641	-0.320929	-0.340317	-0.217577	3.26415	1.14076	0.354081
WBGene00001523	-0.00759794	-0.136252	0.0478652	0.205646	5.05738	1.01975	0.411106
WBGene00001526	-0.0463807	-0.0096127	-0.101675	-0.116318	6.34988	0.237673	0.915083
WBGene00001527	0.0243521	-0.0272857	-0.0112171	0.0751704	6.96345	0.272572	0.893597
WBGene00001536	0.0991667	-0.0505768	-0.282335	-0.230452	-0.101316	0.159789	0.957161
WBGene00001537	-0.106353	-0.385246	-0.420988	-0.0361043	1.89651	1.19204	0.332075
WBGene00001538	-0.0651285	-0.121384	-0.0998735	-0.0706038	4.52042	0.200418	0.936379
WBGene00001541	-0.353928	-0.081378	-0.600204	-0.0137809	1.56361	1.57191	0.204216
WBGene00001543	0.536882	0.140388	0.647642	0.5946	1.16777	1.72894	0.166472
WBGene00001544	0.620656	0.581484	0.657392	0.288977	0.277923	0.842305	0.508186
WBGene00001546	-0.123959	-0.555812	-0.339868	0.0102079	1.83922	1.5553	0.208661
WBGene00001547	0.199627	0.181978	0.390388	0.698283	1.69509	1.60608	0.195353
WBGene00001548	-0.00516399	-0.0163935	-0.1166	0.168247	0.222978	0.114723	0.976442
WBGene00001558	0.00502486	-0.0154372	-0.0384959	0.0355354	8.64041	0.153033	0.960326
WBGene00001559	0.314217	0.238806	0.166912	0.284821	3.49744	0.791514	0.538914
WBGene00001560	0.100813	0.0378285	0.120382	0.0513199	5.39398	0.188561	0.942733
WBGene00001561	0.03027	0.0156151	0.034774	-0.0146141	7.44448	0.0720086	0.990125
WBGene00001562	0.0749007	-0.0323335	0.0684829	-0.0597613	6.91367	0.568394	0.687294
WBGene00001563	0.109527	0.089516	0.117274	-0.0494547	7.27567	0.758983	0.559251
WBGene00001564	-0.270261	-0.162732	-0.156562	-0.0760083	8.56365	1.34625	0.273124
WBGene00001565	-0.051167	-0.104279	-0.0353733	-0.120589	5.98476	0.380552	0.820929
WBGene00001566	0.0524553	0.00711071	-0.0172768	0.0971839	6.22145	0.257301	0.90316
WBGene00001568	-0.0227246	0.0255959	-0.0181856	-0.0327511	7.24956	0.10169	0.981138
WBGene00001569	0.0355928	0.00647275	0.0594626	-0.0845328	6.87412	0.550479	0.699935
WBGene00001570	0.0443495	0.152486	-0.329545	0.0225417	1.99236	0.724147	0.581574
WBGene00001571	0.0508676	0.0330488	0.0594131	-0.00827624	7.14109	0.194258	0.939708
WBGene00001572	-0.148357	-0.0109971	-0.0650926	-0.102772	2.70554	0.188902	0.942554
WBGene00001574	-0.0739911	-0.0165317	-0.0809175	-0.0028283	7.15865	0.294831	0.879267
WBGene00001577	-0.0931148	-0.139626	-0.305902	-0.038936	3.55627	0.741376	0.570465
WBGene00001578	-0.290873	-0.24077	-0.284408	-0.265354	4.01802	1.05272	0.394845
WBGene00001579	-0.0753365	0.0427535	-0.092385	-0.029539	6.17381	0.488925	0.74378
WBGene00001580	-0.0353265	0.0182214	0.00663188	-0.0476679	7.37594	0.116665	0.975706
WBGene00001581	-0.076795	0.0588622	0.00119891	-0.281827	9.17631	1.45509	0.237517
WBGene00001582	-0.00111104	-0.00277404	-0.0420067	0.070618	7.85319	0.288447	0.883421
WBGene00001583	-0.145096	-0.154423	-0.0880933	-0.11601	4.72861	0.383128	0.819122
WBGene00001584	-0.00193346	0.0257197	-0.0572124	0.0388329	6.92051	0.246202	0.909956
WBGene00001585	-0.0415947	-0.212254	-0.143368	0.109706	5.19998	1.47073	0.232776
WBGene00001588	-0.504429	-0.643477	-1.03714	-0.0364365	0.15475	1.87865	0.136895
WBGene00001589	-0.113881	0.00331358	-0.133547	0.0291921	5.55233	0.581465	0.678117
WBGene00001590	-0.0584561	-0.0466091	-0.113431	0.12903	4.88664	0.77221	0.550921
WBGene00001591	-0.0436741	-0.0884548	-0.0577157	0.189653	5.05493	1.25966	0.304929
WBGene00001592	0.0728164	-0.206554	0.13131	0.096045	1.77057	0.444676	0.775444
WBGene00001594	-0.586768	-0.0880709	-0.199225	0.12063	1.17377	0.937432	0.454134
WBGene00001595	0.043679	0.0268009	0.086718	-0.0694858	10.5822	0.566723	0.68847
WBGene00001596	0.105791	0.158876	0.119137	0.0153412	8.43051	0.946154	0.44941
WBGene00001597	0.00108854	-0.00748056	-0.00746777	0.00973684	8.39235	0.010882	0.999753
WBGene00001598	-0.0364784	0.0231075	0.0203171	0.0722624	8.79712	0.33595	0.851796
WBGene00001599	-0.00534826	-0.00639962	-0.0427654	0.0317547	7.94812	0.135887	0.967941
WBGene00001600	0.0228206	0.13513	0.0164177	0.0945154	6.67574	0.560465	0.69288
WBGene00001601	-0.0634877	0.00703231	-0.0448711	-0.0123441	7.29474	0.163601	0.955336
WBGene00001602	0.212153	0.0582422	0.0159072	0.270294	3.95385	0.86967	0.492164
WBGene00001604	0.152523	0.113242	0.170763	0.296354	7.92735	1.63846	0.1873
WBGene00001606	0.0607943	0.0344659	0.0377897	0.0736529	8.5584	0.181789	0.94626
WBGene00001607	0.00684816	-0.0180238	-0.00699447	0.0938119	9.97624	0.445591	0.774791
WBGene00001609	-0.0252923	0.00328786	-0.0442431	-0.155215	8.42828	0.411522	0.799069
WBGene00001615	-0.362371	0.182709	-0.24397	0.461513	1.77702	1.98981	0.118363
WBGene00001616	0.222077	0.322439	0.245211	0.0792878	0.993522	0.279325	0.889296
WBGene00001617	0.0710848	0.146154	0.181355	0.363826	2.47202	0.60663	0.660579
WBGene00001620	0.0641797	-0.0942451	0.074414	0.0961006	6.43186	0.469857	0.757428
WBGene00001621	-0.177873	-0.345254	-0.0577412	0.0159287	1.84385	0.62988	0.644545
WBGene00001622	0.0659666	0.125469	0.181558	-0.0518266	3.38066	0.421845	0.791732
WBGene00001623	0.163582	0.0888132	0.0766932	0.333747	1.72872	0.376066	0.824071
WBGene00001624	-0.0855239	0.698033	0.436312	0.541758	0.712399	1.17034	0.341236
WBGene00001627	-0.0361599	-0.210525	-0.0965551	-0.0447144	2.47918	0.204821	0.933964
WBGene00001628	0.0176891	0.00491156	-0.0127098	0.120347	7.22084	0.482164	0.748618
WBGene00001629	-0.117858	-0.0897204	-0.164063	-0.1192	5.14166	0.296696	0.878047
WBGene00001630	0.0290532	-0.0824044	-0.0672033	-0.0761536	5.95261	0.230361	0.919409
WBGene00001631	0.10697	0.0567401	0.10642	0.237121	4.75217	0.638505	0.638643
WBGene00001632	0.0194378	-0.00817606	-0.0284924	0.0407373	7.22958	0.126112	0.971996
WBGene00001633	-0.164407	-0.434668	-0.229507	0.00504966	3.5564	1.91308	0.130867
WBGene00001635	0.027783	0.017016	-0.0563717	0.068208	7.31073	0.346215	0.844775
WBGene00001636	-0.190679	-0.183869	-0.154211	-0.00905909	2.92585	0.413006	0.798015
WBGene00001637	0.0419493	-0.0129991	-0.150992	0.0569376	1.61082	0.188883	0.942564
WBGene00001638	-0.19084	-0.283208	-0.367628	-0.142086	4.18276	1.13346	0.357318
WBGene00001639	-0.0982707	-0.0440251	-0.846065	-0.368545	0.642798	1.47419	0.23174
WBGene00001644	-0.0362141	0.0849605	-0.307982	0.29474	2.10447	1.16854	0.342006
WBGene00001645	0.0690558	0.0473973	0.047084	0.139267	7.35588	0.395989	0.810066
WBGene00001646	0.167908	-0.103471	0.182894	0.265249	2.62157	0.787279	0.541533
WBGene00001647	-0.0174602	-0.0378463	-0.100374	0.0971375	7.81865	0.696279	0.599818
WBGene00001648	0.0708033	0.0083007	0.0313451	-0.0679402	7.17573	0.230306	0.919441
WBGene00001649	0.0330457	-0.0133658	-0.0148868	0.0506589	5.65588	0.0827947	0.987148
WBGene00001650	-0.133758	-0.326084	-0.245721	-0.311305	3.7223	0.687779	0.605448
WBGene00001651	0.0456573	-0.0338326	-0.00176609	0.0150186	6.06345	0.0906434	0.984771
WBGene00001653	-0.0285486	0.0661489	-0.0297564	-0.0955998	7.33689	0.605529	0.661342
WBGene00001660	-0.0908302	-0.0703212	-0.103504	-0.0537051	5.04335	0.131511	0.969783
WBGene00001661	0.0570038	0.0270028	-0.0637112	0.203393	6.10983	1.40106	0.254611
WBGene00001662	-0.0603733	-0.00206895	0.0204164	0.162603	6.04938	0.913162	0.467485
WBGene00001663	-0.493698	-0.162582	-0.519878	0.310054	0.194737	1.32914	0.279153
WBGene00001666	-0.147233	-0.261574	-0.150113	-0.045902	0.746256	0.141852	0.965362
WBGene00001669	0.0478831	0.131531	0.287859	-0.127113	1.53896	0.559714	0.69341
WBGene00001671	-0.320652	-0.13024	-0.271526	-0.088987	-0.110592	0.147829	0.962702
WBGene00001674	-0.0432848	0.0635879	0.189713	0.304266	1.28227	0.329223	0.856366
WBGene00001677	0.293112	-0.00945194	0.555668	-0.0981139	-0.153475	0.650592	0.630416
WBGene00001678	-0.0127823	0.00332651	-0.028238	0.020467	5.65724	0.0404326	0.996739
WBGene00001679	0.0171956	0.0215434	0.0779783	-0.0500051	8.3572	0.249566	0.90791
WBGene00001680	0.11679	0.00423426	-0.117288	0.180005	3.03254	0.564986	0.689693
WBGene00001681	-0.140873	-0.148149	0.0831677	-0.444694	0.0499774	0.329972	0.855859
WBGene00001682	0.0385091	-0.0173389	0.0644352	0.227276	5.84086	0.937662	0.454009
WBGene00001683	0.0387747	0.0418998	0.041229	0.0372865	8.56374	0.0638536	0.992142
WBGene00001684	0.0454925	0.00681014	0.154668	0.108871	8.26439	0.850218	0.503514
WBGene00001685	0.0633415	-0.0160642	0.15087	0.120823	8.60527	1.1045	0.37041
WBGene00001686	0.0304757	0.0448059	0.0712588	0.00256498	8.16467	0.167496	0.953443
WBGene00001687	-0.331272	0.0679753	-0.586338	0.247906	-0.0656329	0.99724	0.422528
WBGene00001688	-0.0982877	0.0367075	-0.0745647	0.0340361	5.09348	0.446498	0.774142
WBGene00001689	-0.0273037	0.00707254	-0.088452	0.0241804	5.28497	0.243926	0.911332
WBGene00001690	0.0315544	-0.0474367	-0.0776317	0.222178	0.858329	0.255088	0.904526
WBGene00001692	0.0658041	-0.0362189	0.0997384	0.0400485	6.4007	0.380979	0.820629
WBGene00001693	-0.37436	-0.366569	-0.305483	0.0133572	1.21565	0.750405	0.564697
WBGene00001694	0.0414668	-0.104517	0.0371773	0.153979	6.05512	0.795118	0.536691
WBGene00001699	0.139524	-0.175267	0.177703	0.412423	3.61711	0.946083	0.449448
WBGene00001702	0.163906	0.0196514	0.516969	0.385412	2.05344	1.31027	0.285948
WBGene00001703	0.33422	-0.115076	0.177541	0.0553133	2.7779	1.07263	0.38529
WBGene00001707	-0.151981	0.302443	-0.0842771	-0.463015	1.03753	0.872036	0.490797
WBGene00001708	-0.0619732	0.0628088	-0.0108535	-0.105228	4.79396	0.369872	0.828398
WBGene00001709	-0.0283154	-0.11908	-0.0682181	0.172444	3.30829	0.713756	0.588337
WBGene00001713	0.197667	-0.0245071	0.181549	0.134339	4.45186	0.915402	0.46624
WBGene00001719	-0.942451	-0.172012	-0.340975	-0.178452	0.592399	1.59732	0.197589
WBGene00001723	-0.13196	0.580356	0.600423	0.544106	0.724226	1.7323	0.165746
WBGene00001725	1.20347	0.431444	0.461004	-0.417428	1.03735	0.933425	0.456317
WBGene00001740	0.0582334	0.00767908	0.133105	0.154635	4.21393	0.388363	0.815442
WBGene00001743	0.0476273	-0.0597905	0.00258353	-0.015014	6.79765	0.239846	0.913785
WBGene00001744	-0.00513291	0.0422095	-0.0192302	0.0491279	7.7849	0.192869	0.94045
WBGene00001745	0.460992	0.229672	0.419882	0.0248296	2.58067	1.83139	0.145624
WBGene00001746	-0.0776366	-0.0362892	-0.0349197	-0.155251	6.18347	0.243532	0.91157
WBGene00001747	0.00237144	-0.0485203	-0.0478973	-0.0656213	7.88162	0.112073	0.977432
WBGene00001748	0.0025584	-0.0237908	0.00048682	0.0371635	9.15069	0.0772671	0.988717
WBGene00001749	0.00269681	0.00449076	-0.0404027	0.103056	7.64574	0.547951	0.701725
WBGene00001752	-0.169371	-0.0733913	-0.0518893	0.214766	4.12912	0.905967	0.471501
WBGene00001753	0.117617	-0.104838	0.0662289	0.159178	3.35061	0.584776	0.6758
WBGene00001754	0.414138	0.398892	0.521392	0.749533	3.61536	3.5036	0.0169171
WBGene00001755	-0.0232916	-0.0601106	-0.101818	0.141239	7.3134	1.05674	0.392899
WBGene00001757	0.274929	0.0172715	0.173883	-0.0285186	1.23263	0.22031	0.925243
WBGene00001758	-0.00844854	-0.204231	-0.12099	0.082664	4.87918	0.916856	0.465433
WBGene00001760	-0.211446	-0.147703	-0.0897094	0.316536	0.979362	0.771422	0.551415
WBGene00001761	-0.408336	-0.576509	-0.434975	-0.220067	4.30735	2.97249	0.0330764
WBGene00001763	-0.223448	0.177941	-0.249073	0.12312	0.63412	0.419988	0.793053
WBGene00001764	-0.0998264	-0.0986981	-0.0948057	-0.0782057	2.00288	0.0525008	0.994598
WBGene00001765	0.210365	0.192381	0.126698	0.451623	1.2693	0.358971	0.835976
WBGene00001766	-0.121242	0.424678	-0.00137047	0.165511	0.721978	0.575355	0.682401
WBGene00001768	-0.269581	-0.293729	-0.219911	0.197728	3.86235	2.19542	0.0904456
WBGene00001769	-0.380065	0.0656525	0.0968487	0.513291	0.0592693	0.9212	0.463029
WBGene00001770	-0.319034	-0.661495	-0.328173	-0.239957	1.90995	0.753335	0.562833
WBGene00001772	-0.406666	-0.172304	-0.0642399	-0.109485	1.68756	0.477663	0.75184
WBGene00001774	-0.040452	-0.203566	-0.121745	-0.0195616	4.6419	0.551088	0.699505
WBGene00001775	-0.145094	-0.0593062	-0.150713	-0.150294	5.49726	0.478122	0.751512
WBGene00001776	0.266086	0.0537301	0.0170284	0.472255	4.13349	2.9341	0.0347402
WBGene00001777	0.461369	0.855226	0.36831	0.655759	0.76729	1.59262	0.198799
WBGene00001778	0.00972221	0.238325	0.12139	0.434231	0.475065	0.41152	0.79907
WBGene00001782	-0.688898	-1.15947	-0.263965	-0.575402	0.0012939	1.09436	0.375089
WBGene00001783	0.122781	-0.300168	-0.106126	0.267941	0.610639	0.639509	0.637958
WBGene00001784	0.107448	-0.0074189	-0.0312849	0.174896	4.01875	0.526328	0.717077
WBGene00001786	-0.362014	-0.823697	-0.549274	-0.223016	0.648046	1.36112	0.26798
WBGene00001787	0.0775234	-0.0144735	0.331521	0.15801	2.83327	0.936945	0.454399
WBGene00001789	-0.146354	-0.0729409	-0.0306222	-0.127128	1.9484	0.0941563	0.983652
WBGene00001790	-0.223292	-0.381526	-0.38883	-0.276878	2.78324	0.971035	0.43615
WBGene00001791	-0.279615	0.0153646	-0.0517894	0.052455	1.35258	0.387078	0.816346
WBGene00001792	0.446567	0.130489	0.0270204	0.167569	1.15795	0.514792	0.725297
WBGene00001793	-0.00699482	0.0232119	0.0208455	0.065756	7.68362	0.135669	0.968033
WBGene00001794	-0.122255	-0.149671	-0.106558	0.0862538	7.87163	1.23632	0.314065
WBGene00001795	0.00474156	0.00138917	-0.220673	-0.120881	4.71236	0.889953	0.480534
WBGene00001796	0.161652	0.407172	-0.0515912	0.61688	1.74819	1.80065	0.151594
WBGene00001803	-0.73937	-0.429072	0.0234426	-0.45806	0.509055	1.41878	0.248881
WBGene00001808	0.113178	0.189526	0.052066	0.296476	3.91998	0.984532	0.42909
WBGene00001811	0.413407	0.30855	0.134683	0.381607	3.3397	1.71895	0.168656
WBGene00001812	-0.078316	-0.0754321	-0.11738	-0.103672	7.40349	0.206377	0.933104
WBGene00001813	0.0458047	-0.0455344	-0.00900799	0.0464209	5.80237	0.157613	0.95819
WBGene00001814	-0.0879184	-0.318199	-0.17446	-0.126359	4.50083	1.19624	0.330328
WBGene00001815	-0.072228	-0.0307401	-0.110212	-0.018483	5.91138	0.244031	0.911269
WBGene00001816	-0.0707644	-0.0746781	-0.183875	0.0171978	4.01296	0.469373	0.757775
WBGene00001817	0.840325	0.915375	1.00386	1.10391	6.54817	16.3946	1.46e-07
WBGene00001819	-0.216023	-0.363168	-0.484472	-0.464973	3.90151	1.37607	0.262899
WBGene00001820	-0.303209	-0.209276	-0.270715	-0.39022	3.51899	1.12481	0.361183
WBGene00001821	0.0916332	0.114326	0.232347	0.299709	1.97901	0.398672	0.80817
WBGene00001823	-0.19234	-0.128893	-0.195588	0.140198	4.12177	1.58451	0.200904
WBGene00001824	-0.25238	-0.0751074	-0.438273	-0.454759	4.02376	1.25187	0.307949
WBGene00001827	0.011136	0.0225184	-0.0320784	0.00682271	8.48244	0.0890118	0.98528
WBGene00001828	-0.160343	-0.216664	-0.293792	-0.051664	2.38292	0.527865	0.715983
WBGene00001829	-0.00966467	0.0719595	-0.000702228	-0.168682	8.64103	0.834504	0.512822
WBGene00001830	-0.0233378	0.0506878	-0.0059826	-0.0837385	7.77418	0.372224	0.826757
WBGene00001831	0.000279644	-0.0726236	-0.0752667	0.0259139	7.12292	0.450339	0.771396
WBGene00001832	0.000359905	0.0705668	0.00143739	-0.0802688	7.80125	0.329659	0.85607
WBGene00001833	-0.0113952	-0.025105	-0.0598308	-0.11596	7.69447	0.344762	0.845772
WBGene00001834	0.00766884	-0.00267765	0.00137862	-0.0412513	8.44115	0.0722122	0.990072
WBGene00001835	-0.00386073	-0.0963581	-0.086597	0.0675098	6.51967	0.605501	0.661362
WBGene00001836	-0.0331509	-0.040773	-0.0898267	0.105454	6.91209	0.638077	0.638935
WBGene00001837	0.14244	0.00827741	0.118009	0.19554	5.42877	0.810103	0.52752
WBGene00001838	-0.0813891	-0.0503541	-0.119872	0.0185527	5.1901	0.407833	0.801686
WBGene00001839	0.394981	-0.686473	-0.0344865	0.50209	-0.178602	1.49336	0.226076
WBGene00001840	-0.0196578	-3.22e-05	0.0275915	0.0870663	9.15717	0.391521	0.813218
WBGene00001842	0.347385	0.00484925	0.0645218	-0.256582	0.0935279	0.470086	0.757264
WBGene00001843	-0.0709067	-0.132803	-0.0656265	0.0868997	5.40191	0.663367	0.621778
WBGene00001844	-0.147085	-0.130547	-0.257801	-0.17439	4.0179	0.604461	0.662083
WBGene00001851	0.0504184	0.004865	0.0715009	0.0433639	7.21087	0.154784	0.959515
WBGene00001852	0.128786	0.00433972	-0.170759	-0.0929035	1.72612	0.316169	0.865155
WBGene00001853	-0.210821	-0.268169	-0.15173	-0.172337	6.49539	1.00903	0.416516
WBGene00001854	-0.36364	-0.386583	-0.204264	-0.19142	5.08952	2.3042	0.0784671
WBGene00001855	0.0856992	0.0478722	0.078983	-0.0355312	8.9248	0.237998	0.914889
WBGene00001856	0.0753567	0.0523573	0.104068	-0.0719479	8.6813	0.509868	0.728811
WBGene00001857	-0.13352	-0.26639	-0.471011	-0.703371	0.0504486	0.655131	0.62734
WBGene00001858	-0.583558	-0.2239	-0.919418	-0.518512	2.3812	1.61678	0.192657
WBGene00001859	0.334412	0.529748	0.507549	0.535185	0.327547	0.603015	0.663087
WBGene00001860	0.0307652	0.0372151	-0.00406451	-0.10009	8.03858	0.529204	0.715031
WBGene00001862	0.000560501	-0.0336059	-0.0905361	0.0575091	7.05127	0.423187	0.790776
WBGene00001863	0.0234967	-0.0740396	0.0412918	-0.0173974	6.47863	0.167768	0.95331
WBGene00001864	0.100653	0.0529546	0.0363406	0.28347	4.02883	0.866244	0.49415
WBGene00001865	0.0260053	0.0174305	0.0208732	-0.0406231	6.58451	0.0891527	0.985236
WBGene00001867	0.0172369	-0.0462946	-0.0800128	0.108153	5.94214	0.729957	0.577813
WBGene00001869	0.00125393	0.00516174	0.0165103	0.0369083	6.89974	0.0368195	0.997281
WBGene00001872	0.0388025	0.127745	-0.0126055	0.0407863	4.96461	0.290319	0.882206
WBGene00001874	-0.0428381	-0.029177	-0.0381441	-0.0192476	7.89184	0.0558558	0.993916
WBGene00001898	-0.239	-0.39331	-0.0617089	-0.0719574	6.71585	2.17251	0.0931961
WBGene00001906	-0.364335	-0.433013	-0.13103	-0.276332	1.75005	0.669066	0.617945
WBGene00001909	0.0536739	-0.057533	0.0555719	0.0989955	5.6188	0.50215	0.734323
WBGene00001910	-0.0826932	-0.226542	-0.205801	-0.0484665	4.34463	0.666671	0.619555
WBGene00001911	0.0199512	-0.0543126	-0.0726416	0.335415	5.48362	2.28742	0.0802049
WBGene00001912	0.445235	0.430098	0.597662	0.777999	0.262502	0.951928	0.446304
WBGene00001914	-0.2269	-0.0203388	-0.0716266	0.128054	0.830026	0.292708	0.880652
WBGene00001915	0.0541369	-0.00911638	0.0759261	0.14604	4.0357	0.241699	0.912674
WBGene00001919	-0.271129	0.0477409	-0.275527	-0.689179	0.337859	0.659889	0.624124
WBGene00001920	-0.138398	0.223908	-0.104347	0.0519755	1.04617	0.316908	0.86466
WBGene00001922	-0.6517	-0.968937	-0.344713	-0.267434	0.247427	1.18582	0.334681
WBGene00001929	-0.220909	0.222128	-1.03597	0.33511	0.225965	2.24873	0.0843607
WBGene00001930	-0.032593	0.293302	-0.152515	-0.169169	0.970947	0.523171	0.719325
WBGene00001931	0.140797	-0.115805	0.25846	0.0129892	-0.00865359	0.180912	0.946711
WBGene00001932	0.353743	0.0493399	0.422548	0.0465355	0.186746	0.434147	0.782964
WBGene00001933	-0.162642	0.112052	-0.0871061	-0.373042	2.86632	1.67263	0.179154
WBGene00001934	-0.148094	-0.0212563	-0.0812451	-0.0513046	3.50886	0.185166	0.944511
WBGene00001935	0.028579	-0.23854	-0.255066	-0.117388	2.21511	0.562442	0.691485
WBGene00001936	-0.177282	-0.214979	-0.00153273	-0.148414	2.32169	0.418965	0.793781
WBGene00001937	0.175475	-0.150375	-0.279031	-0.301759	0.502102	0.555149	0.696634
WBGene00001938	-0.674615	-0.302601	-0.965584	-1.07541	0.150345	1.7454	0.162936
WBGene00001941	-0.0655933	0.103712	-0.0417239	0.146519	2.83773	0.372306	0.8267
WBGene00001942	-0.20491	-0.252249	-0.071291	-0.0122574	4.83972	1.21612	0.322169
WBGene00001945	-0.0145494	-0.0513632	-0.00848398	0.101953	3.92551	0.230843	0.919126
WBGene00001946	0.0225608	-0.0169119	0.0819185	0.017307	8.31014	0.289013	0.883054
WBGene00001948	-0.65364	-0.607315	-0.751761	-0.409326	0.71579	1.60951	0.194485
WBGene00001949	-0.0411831	-0.113367	-0.198911	-0.129539	5.2324	0.585891	0.67502
WBGene00001950	-0.137045	-0.32047	-0.243184	-0.0526205	2.35189	0.573611	0.683626
WBGene00001955	-0.082763	-0.0922776	0.0801825	0.0333992	4.79699	0.396775	0.809511
WBGene00001958	-0.096126	-0.284882	-0.137933	0.0946374	1.11711	0.385056	0.817767
WBGene00001960	-0.0805997	-0.140765	-0.315622	-0.0996439	0.753844	0.190997	0.941446
WBGene00001971	0.00692356	-0.0464327	0.0385378	-0.0447884	9.58169	0.30228	0.874379
WBGene00001972	-0.00647593	0.00239364	0.0213636	0.140797	7.0493	0.751953	0.563712
WBGene00001973	-0.0250201	-0.0303007	-0.0537208	-0.0232958	8.18587	0.0707963	0.990437
WBGene00001974	-0.0200832	-0.0878469	-0.0973405	-0.102845	8.23874	0.465369	0.760641
WBGene00001975	0.109379	0.0172884	0.0705894	0.242905	5.71035	1.00928	0.416385
WBGene00001976	-0.148843	-0.320065	-0.317407	-0.0114826	5.06036	2.295	0.0794147
WBGene00001977	0.107116	0.0961202	0.0584701	0.0190388	9.26564	0.43347	0.783447
WBGene00001978	-0.0259105	-0.0234652	-0.0584966	-0.0872846	7.71308	0.197355	0.938042
WBGene00001979	-0.0992712	-0.0180133	-0.123228	-0.0648116	7.59778	0.398328	0.808414
WBGene00001980	-0.100079	-0.131548	-0.145284	-0.221654	7.17721	0.419326	0.793524
WBGene00001981	-0.415162	-0.2572	-0.434505	-0.183336	1.8836	0.804747	0.530786
WBGene00001983	0.0562886	0.0596208	-0.0349821	0.0408165	7.39326	0.290759	0.881921
WBGene00001985	-0.0810828	-0.0330301	0.00923882	0.0682374	5.42815	0.296819	0.877966
WBGene00001986	0.0793751	-0.23624	-0.0550683	-0.484762	1.30849	0.94836	0.448221
WBGene00001991	-0.0981368	0.0614362	0.345698	0.735	0.284083	1.25402	0.307113
WBGene00001993	-0.112609	-0.176894	-0.063127	0.137684	7.26964	1.99839	0.117042
WBGene00001994	0.0651468	0.0295529	0.138722	-0.089354	5.76977	0.492726	0.741061
WBGene00001995	0.0485273	-0.465412	-0.0720703	-0.259536	2.08511	1.22368	0.319113
WBGene00001996	-0.0481497	-0.0380059	-0.109113	0.0862367	5.63978	0.555305	0.696523
WBGene00001997	0.0897249	0.0579801	0.0143092	-0.0772003	3.93547	0.307089	0.871201
WBGene00001998	-0.00190479	0.0146685	-0.0709425	0.0487224	5.95848	0.274883	0.89213
WBGene00001999	0.00799492	-0.0392458	0.0442976	0.00330237	9.53784	0.124535	0.97263
WBGene00002000	-0.00118355	-0.0275489	0.0093079	-0.00509305	8.46078	0.041333	0.996596
WBGene00002001	-0.00972533	0.0342591	-0.0588173	0.0638767	7.12614	0.348011	0.843541
WBGene00002002	0.036	-0.0810841	-0.0954488	0.0297875	5.24882	0.395708	0.810264
WBGene00002003	-0.0271379	-0.114095	-0.172562	-0.0324269	6.37462	0.602698	0.663307
WBGene00002004	-0.0937623	0.00397222	-0.00956867	-0.14	6.24882	0.638637	0.638553
WBGene00002005	0.0351617	0.0890273	0.0902048	-0.0680406	11.6683	0.464943	0.760946
WBGene00002007	0.0241949	0.01086	0.0701336	-0.0184588	9.54712	0.254295	0.905014
WBGene00002008	0.0871793	0.0751765	0.0711344	-0.00687363	8.87693	0.406836	0.802392
WBGene00002010	0.0797892	0.0614844	0.0684424	0.0168008	9.53603	0.254351	0.904979
WBGene00002011	0.192782	0.093485	0.41654	0.215324	2.55274	0.551386	0.699294
WBGene00002012	0.389479	0.170804	-0.0479482	0.777191	0.395718	1.65897	0.182368
WBGene00002013	-0.205196	-0.0484238	-0.616376	0.206299	1.14196	1.87057	0.13835
WBGene00002015	-0.402192	-0.547263	-0.785885	-0.245618	2.97206	4.32531	0.0062061
WBGene00002016	-0.260603	-0.200721	-0.79737	-0.0847637	1.13444	1.05071	0.395821
WBGene00002017	-0.484147	-0.329971	-0.576944	-0.275301	2.8515	2.01748	0.114152
WBGene00002018	-0.438402	-0.566151	-0.467592	-0.595745	0.907314	0.713735	0.588351
WBGene00002019	-0.307223	-0.399635	-0.431824	0.059487	3.2633	2.40324	0.0689645
WBGene00002020	-0.326857	-0.311161	-0.602203	-0.0141234	3.22012	2.28124	0.0808546
WBGene00002021	-0.28948	-0.333137	-0.460681	-0.240855	3.01085	1.40646	0.252851
WBGene00002023	-0.176036	-0.121052	-0.0229109	-0.00784739	4.77213	0.578918	0.679902
WBGene00002024	-0.0745882	-0.150507	-0.147019	-0.0185753	5.11034	0.403672	0.804634
WBGene00002025	-0.0776371	-0.076487	-0.136861	-0.163125	7.75784	0.717746	0.585735
WBGene00002026	-0.330694	-0.932563	-0.647604	-0.130402	2.26186	2.74254	0.0444293
WBGene00002027	0.0324812	0.0854851	0.0387901	0.00700494	9.40922	0.250229	0.907506
WBGene00002028	0.0476684	0.0822918	0.0574519	0.0743024	6.69398	0.134324	0.968603
WBGene00002029	-0.106837	-0.155179	-0.124368	0.0354282	3.32079	0.325807	0.858676
WBGene00002030	0.250313	0.236191	0.394699	0.138567	0.323295	0.252558	0.90608
WBGene00002031	0.116261	-0.038215	0.0420617	0.223081	3.75057	0.720034	0.584246
WBGene00002032	-0.0161916	-0.039031	-0.0696721	0.0591087	7.14206	0.361759	0.834042
WBGene00002033	-0.0336549	-0.0556534	-0.0937633	0.0289888	6.4037	0.304821	0.872702
WBGene00002034	0.0274307	0.0143855	-0.0427247	-0.0844829	7.04203	0.379442	0.821707
WBGene00002035	-0.077731	-0.0090099	-0.0713096	-0.064036	6.95064	0.209804	0.931196
WBGene00002036	-0.0372313	-0.00781284	-0.0848816	-0.029538	7.95414	0.198268	0.937548
WBGene00002037	-0.255998	-0.302146	-0.19469	-0.295027	3.76785	1.06241	0.390169
WBGene00002038	-0.200221	-0.209854	-0.275018	-0.0845704	5.34574	1.09912	0.372886
WBGene00002039	0.170614	0.0485214	-0.0426431	-0.0761994	3.12412	0.458489	0.765565
WBGene00002040	-0.0465844	-0.0487183	-0.192587	-0.0817856	3.38627	0.341597	0.847941
WBGene00002041	-0.0180968	-0.150318	-0.0980886	-0.0451101	4.76602	0.29748	0.877534
WBGene00002042	-0.128146	-0.0504274	-0.107116	0.0349483	4.87376	0.388857	0.815094
WBGene00002043	-0.0349567	-0.0820858	-0.0844457	-0.0550087	5.94558	0.129121	0.970771
WBGene00002044	0.0473773	-0.0497906	0.0735877	-0.065833	5.18617	0.30817	0.870484
WBGene00002045	0.0207705	0.0207161	0.0713485	0.0496913	9.63586	0.124997	0.972445
WBGene00002046	0.0495676	0.0201033	0.0565116	0.118221	5.99814	0.304987	0.872592
WBGene00002047	0.0439117	0.10052	0.0461506	-0.0674252	7.50298	0.397661	0.808885
WBGene00002048	-0.0849624	-0.120128	-0.0883561	0.00912395	4.66391	0.299824	0.875995
WBGene00002050	0.0120775	-0.0957526	-0.00157623	-0.072431	4.78818	0.204152	0.934333
WBGene00002051	0.0259004	0.560127	-0.564359	-0.21788	0.279097	1.25149	0.3081
WBGene00002052	0.260971	0.0674235	-0.0247099	0.0463554	3.83194	0.908323	0.470182
WBGene00002053	0.184726	0.0603936	0.144555	0.00560552	6.09862	0.763502	0.556396
WBGene00002054	0.0261815	0.0142454	-0.0195075	-0.0459853	6.14405	0.118526	0.974992
WBGene00002055	-0.339929	-0.299195	-0.367291	-0.261345	3.29095	1.1009	0.372065
WBGene00002056	0.096523	0.025735	0.104938	0.0923236	7.17487	0.271604	0.89421
WBGene00002057	-0.153441	-0.108903	0.0606441	0.174491	2.64363	0.649878	0.6309
WBGene00002058	-0.237528	-0.56779	-0.0868156	-0.315971	3.2813	1.67716	0.178099
WBGene00002059	-0.0590369	-0.0882343	-0.0737362	0.0970247	8.21151	0.889364	0.480869
WBGene00002060	0.0156937	0.00472805	0.0622681	0.121694	4.86944	0.267011	0.897106
WBGene00002061	0.0167091	0.049092	0.0213478	0.0824736	8.79609	0.236074	0.916035
WBGene00002062	-0.0525091	-0.0954836	-0.0147057	0.307011	2.59451	0.953289	0.445575
WBGene00002063	-0.0356773	0.0306366	-0.101844	0.09968	4.0488	0.36949	0.828665
WBGene00002064	0.0439714	0.0381833	0.0590031	0.203053	8.53191	0.913485	0.467305
WBGene00002065	-0.0760598	-0.121803	0.0242182	-0.135877	6.86117	0.764516	0.555756
WBGene00002066	0.0163079	0.0566488	0.0289396	-0.0737282	9.40687	0.488641	0.743983
WBGene00002067	-0.181104	-0.228008	-0.256667	-0.429529	2.03624	0.463447	0.762017
WBGene00002068	0.0142463	-0.00562634	-0.0568294	0.00915746	8.2995	0.173944	0.950247
WBGene00002069	-0.0377513	-0.0478512	-0.177607	-0.0757047	3.68793	0.204899	0.933921
WBGene00002070	0.0465243	0.0161554	0.00149308	0.0217007	7.79828	0.0775729	0.988632
WBGene00002071	-0.189919	-0.167487	-0.179893	0.100576	5.60423	1.7603	0.159797
WBGene00002072	-0.0224384	-0.039602	-0.0868882	-0.00482707	7.98364	0.15934	0.957374
WBGene00002073	-0.0193546	0.00647511	-0.0235367	0.0148498	9.67751	0.0543311	0.994231
WBGene00002074	-0.00371801	0.0112964	0.0401371	-0.101637	9.03797	0.363354	0.832935
WBGene00002075	-0.0273787	-0.0428428	0.0188961	-0.129849	6.86515	0.284895	0.885717
WBGene00002076	0.000427247	0.0072826	-0.0386917	0.0068093	8.53279	0.0478716	0.995478
WBGene00002077	0.0065968	0.0627168	0.0722291	-0.116109	9.39071	0.820946	0.520953
WBGene00002078	0.0217499	0.0176911	0.0212498	-0.0487864	9.26022	0.129602	0.970573
WBGene00002079	0.0437951	0.103184	0.108026	-0.0434564	8.36408	0.741517	0.570375
WBGene00002080	-0.0264929	0.00600836	-0.0171411	-0.077571	7.10659	0.117801	0.975271
WBGene00002081	-0.181108	-0.1536	-0.174802	-0.0834886	6.01183	0.624771	0.648054
WBGene00002083	-0.0295215	-0.0335903	0.0598913	-0.0596582	9.56755	0.392922	0.81223
WBGene00002084	-0.199529	0.144815	-0.187015	-0.477146	0.667942	0.834676	0.51272
WBGene00002085	-0.362084	-0.291979	-0.29442	-0.761914	-0.0310706	0.56435	0.690141
WBGene00002086	0.0142618	-0.474766	-0.455833	0.0672865	0.0317317	0.577916	0.680604
WBGene00002087	0.380577	0.614103	0.240416	0.77438	1.35019	1.67936	0.177588
WBGene00002088	0.126088	-0.405145	-0.28525	-0.132278	-0.137365	0.2609	0.900927
WBGene00002089	-0.0182161	0.181563	0.0368741	0.300944	0.805898	0.277006	0.890778
WBGene00002090	0.126075	-0.404827	-0.284084	0.038145	0.93417	0.749563	0.565233
WBGene00002100	0.0903735	0.199713	0.0522315	0.249181	2.89701	0.466794	0.759621
WBGene00002106	0.267857	0.470506	0.342085	0.769353	0.532411	0.83922	0.510016
WBGene00002107	0.0900593	0.0362393	-0.0348835	0.189488	0.536096	0.0976087	0.982519
WBGene00002109	-0.34105	-0.715359	-0.563669	-0.325978	0.581421	0.776765	0.548072
WBGene00002110	0.0715626	-0.27106	0.0100287	0.305237	0.741285	0.619283	0.651832
WBGene00002113	-0.177644	-0.0306291	-0.335127	-0.325679	0.763507	0.385478	0.817471
WBGene00002117	-0.491074	-0.506438	-0.437409	-0.560174	1.31566	1.08959	0.377306
WBGene00002123	0.213609	0.0641252	-0.00615785	0.0499862	2.65769	0.215785	0.927826
WBGene00002124	-0.028338	-0.197756	-0.120891	0.0454877	5.66079	0.963299	0.440239
WBGene00002125	-0.0412562	-0.148149	-0.088756	-0.0140604	7.09122	0.521914	0.72022
WBGene00002127	0.00152112	-0.132446	0.0644382	-0.082138	3.90315	0.361948	0.833911
WBGene00002128	0.0637604	0.0758477	-0.450259	0.107199	1.22611	0.896763	0.476677
WBGene00002129	-0.117571	-0.104222	-0.0980883	-0.159206	4.8892	0.349464	0.842541
WBGene00002130	-0.000432786	-0.121739	-0.139285	0.00512686	7.19944	0.756123	0.561063
WBGene00002131	-0.00201489	-0.0926763	-0.0606157	0.105361	5.1438	0.381067	0.820568
WBGene00002132	0.0836032	-0.10842	0.0352022	0.0126567	3.01018	0.252345	0.906211
WBGene00002133	-0.0109686	-0.0957426	-0.182562	0.173485	3.48276	1.01994	0.411014
WBGene00002134	-0.140035	-0.160228	-0.197134	-0.119659	4.66427	0.363108	0.833105
WBGene00002135	0.11155	-0.0713229	-0.00272404	0.113013	4.23241	0.406011	0.802977
WBGene00002136	0.0482174	0.0528607	0.00829882	0.136395	7.11676	0.375234	0.824654
WBGene00002137	0.00297911	0.0257887	-0.0208806	0.191691	4.63148	0.562224	0.691639
WBGene00002138	-0.225267	-0.193969	-0.239823	0.0266989	4.43902	1.10336	0.370933
WBGene00002139	0.100036	0.00267288	-0.20055	0.262491	3.7942	1.1602	0.345593
WBGene00002143	-0.0698447	-0.0712195	-0.141109	-0.0691569	4.60986	0.200236	0.936478
WBGene00002144	0.0136035	0.0848963	0.00375398	0.0612402	7.03356	0.248193	0.908747
WBGene00002146	0.106269	-0.33923	-0.33297	-0.117815	2.08398	0.99223	0.425105
WBGene00002147	-0.0335829	-0.0697734	-0.114859	-0.00156069	7.71444	0.377748	0.822894
WBGene00002148	0.0220514	0.0833351	0.0324028	-0.0733345	7.42915	0.460456	0.764158
WBGene00002151	0.304626	0.0340849	-0.0434064	0.203357	1.34096	0.483848	0.747413
WBGene00002152	-0.0273092	0.0258889	-0.102036	0.0393356	8.22312	0.491505	0.741934
WBGene00002153	-0.046012	0.023143	-0.0588777	-0.0559908	6.67924	0.24911	0.908189
WBGene00002162	0.0236511	0.00911342	0.0289769	0.134786	7.44265	0.557368	0.695066
WBGene00002163	0.427581	0.121147	0.20489	0.408304	2.6674	1.27431	0.299319
WBGene00002169	-0.00954852	0.0130416	-0.0425531	-0.0336919	8.37344	0.106563	0.979433
WBGene00002173	-0.105772	-0.209285	-0.19187	-0.150811	5.78505	0.435413	0.782061
WBGene00002174	-0.413112	-0.138702	-0.396085	-0.154813	4.43506	2.73748	0.0447203
WBGene00002175	-0.147371	-0.0861624	-0.099185	-0.199049	4.61952	0.524417	0.718438
WBGene00002176	-0.359378	0.30211	-0.0892481	-0.252417	0.63119	0.948718	0.448029
WBGene00002179	0.0209879	-0.179056	0.0597339	0.0485378	4.33348	0.551959	0.698889
WBGene00002180	-0.0169433	-0.0348699	0.0246631	0.0562255	5.18621	0.132938	0.969187
WBGene00002181	-0.0723301	-0.231794	-0.0531837	0.113714	3.01589	0.617357	0.653159
WBGene00002182	-0.0458753	-0.0241342	0.402169	0.543132	0.921422	1.40099	0.254634
WBGene00002183	-0.087308	-0.0737676	-0.126368	-0.0154481	7.76495	0.373023	0.826199
WBGene00002184	-0.332217	-0.102968	0.420815	0.363571	1.26476	2.34812	0.0740992
WBGene00002185	0.0350779	0.0704564	-0.045367	0.202509	5.14591	0.830923	0.514961
WBGene00002187	-0.0141918	-0.116697	-0.236466	0.197916	4.02172	1.68658	0.175925
WBGene00002188	0.234716	-0.0595924	0.193865	0.400109	0.434912	0.419256	0.793574
WBGene00002189	0.0156603	-0.0286221	0.0240219	-0.0398961	5.61974	0.076466	0.988936
WBGene00002190	-0.0628789	-0.159449	0.0603898	-0.129267	5.86599	0.567244	0.688103
WBGene00002191	-0.021856	-0.0473774	0.00779097	0.0235642	7.85735	0.146148	0.963458
WBGene00002192	-0.000594243	0.087859	0.0282968	-0.0659881	8.09372	0.46005	0.764448
WBGene00002195	0.171338	-0.126308	-0.390895	0.0299769	0.123951	0.517466	0.72339
WBGene00002196	-0.0182617	-0.0446239	-0.0210602	0.0672475	7.87184	0.33931	0.849505
WBGene00002198	0.699172	0.285264	0.381507	0.863694	0.753469	1.94227	0.125961
WBGene00002199	-0.258274	0.123624	0.0790377	-0.0147693	0.77616	0.240792	0.913218
WBGene00002200	-0.00507944	-0.0359121	0.0647789	0.22349	2.40432	0.306552	0.871556
WBGene00002201	0.0325328	0.058933	0.0548653	-0.0459881	8.17159	0.375242	0.824648
WBGene00002202	0.084199	0.0987312	0.0995215	0.0440132	8.64384	0.306706	0.871454
WBGene00002203	-0.0599601	-0.0555768	0.00583974	-0.0923892	5.06717	0.0874314	0.985765
WBGene00002207	0.102665	0.0283161	0.111531	-0.013143	5.5024	0.387034	0.816377
WBGene00002210	0.0559272	0.0291996	0.156352	-0.014784	3.96349	0.248036	0.908842
WBGene00002211	-0.00312165	-0.482377	-0.508071	0.415671	-0.213926	0.925609	0.4606
WBGene00002213	-0.168309	-0.266358	-0.249217	-0.0814553	3.53232	0.738829	0.572099
WBGene00002214	-0.0151232	0.0172105	-0.00426348	0.076284	8.05346	0.269252	0.895696
WBGene00002215	-0.207762	-0.19522	-0.177286	-0.0589643	5.3634	0.987672	0.427461
WBGene00002216	-0.0101245	-0.0733588	-0.0836828	0.00494857	3.22555	0.106274	0.979536
WBGene00002217	-0.00262503	-0.0865664	-0.0790116	-0.0956222	4.85223	0.241977	0.912507
WBGene00002219	0.0581834	0.114281	0.0601043	-0.0458107	7.83629	0.52409	0.71867
WBGene00002220	0.0376701	-0.0898198	-0.10516	0.151049	3.3727	0.605809	0.661148
WBGene00002222	-0.0976681	-0.596857	0.0358815	-0.286954	0.852955	1.01028	0.415883
WBGene00002223	-0.114474	-0.0506482	-0.140471	-0.12009	7.12352	0.62345	0.648962
WBGene00002225	0.0501525	0.0575494	-0.0034578	0.111034	8.41521	0.449039	0.772325
WBGene00002226	-0.00728271	-0.00448553	-0.0808271	0.0642935	8.30673	0.547103	0.702326
WBGene00002228	-0.00459117	0.0551808	0.0249456	-0.102079	7.83788	0.5293	0.714962
WBGene00002229	0.0166462	0.0592486	-0.00027643	-0.139051	8.59173	0.661611	0.622962
WBGene00002230	0.0560707	-0.0327223	-0.119689	0.0326221	2.89042	0.16408	0.955105
WBGene00002231	-0.0312393	0.00714625	0.00706374	-0.106576	7.52346	0.419927	0.793096
WBGene00002232	0.0127775	-0.0580772	-0.11917	0.122503	4.99809	0.591001	0.67145
WBGene00002233	-0.191427	-0.440959	-0.0924783	0.0925223	1.45821	0.847872	0.504896
WBGene00002234	-0.0163894	-0.106613	-0.0746682	-0.101406	2.98804	0.102308	0.980926
WBGene00002235	-0.049025	0.175905	-0.0951734	0.252115	1.8265	0.682816	0.608749
WBGene00002238	-0.0209489	0.0155351	-0.00123729	-0.00138261	9.26215	0.0399093	0.99682
WBGene00002239	0.102684	0.241452	0.212575	0.359601	3.84493	1.34086	0.275011
WBGene00002240	0.0420094	-0.0184128	0.0488607	-0.045464	6.20797	0.22706	0.92134
WBGene00002241	0.036127	-0.0382292	-0.136015	0.0225342	6.34332	0.71413	0.588093
WBGene00002242	0.0128258	-0.425646	-0.606916	-0.535259	-0.235657	0.62186	0.650057
WBGene00002243	0.388624	0.399884	0.247381	0.183073	0.476022	0.358167	0.836533
WBGene00002244	-0.0431131	-0.0309758	-0.00327178	-0.108583	7.56046	0.19278	0.940498
WBGene00002245	-0.0492207	-0.0401789	-0.052911	-0.177608	6.73161	0.466619	0.759746
WBGene00002246	-0.367047	-0.383664	-0.158936	-0.288128	0.117442	0.252085	0.906371
WBGene00002247	-0.0992236	-0.25207	-0.146937	-0.152234	7.21466	0.757331	0.560297
WBGene00002248	-0.37994	-0.359918	-0.385181	-0.149583	5.24475	2.28213	0.0807607
WBGene00002249	-0.0249302	-0.0323465	-0.102736	0.014688	7.49473	0.367494	0.830055
WBGene00002250	-0.0129209	-0.0279347	-0.0584018	-0.00173197	8.83616	0.0890482	0.985269
WBGene00002251	-0.0932625	-0.039828	-0.0212718	-0.149905	8.11375	0.394414	0.811178
WBGene00002252	-0.176431	-0.254061	-0.257884	0.303908	1.01428	1.02005	0.410955
WBGene00002253	-0.148466	-0.225382	0.0347206	0.182979	5.37371	2.40149	0.0691212
WBGene00002254	-0.0679963	-0.163333	-0.140959	0.152084	7.98786	1.86272	0.139779
WBGene00002255	0.143486	0.0877649	0.291352	0.380092	6.07062	2.79553	0.0414991
WBGene00002256	-0.0917927	0.00575025	-0.142945	0.196085	5.18221	1.49963	0.22425
WBGene00002257	-0.340285	-0.0996607	-0.21686	0.104803	4.18554	1.60062	0.196744
WBGene00002258	-0.115966	-0.17449	-0.162152	0.0851603	7.25001	1.70316	0.172164
WBGene00002259	-0.00469343	-0.173321	-0.278517	-0.010909	3.26974	0.824148	0.519025
WBGene00002261	-0.00101875	-0.12252	-0.0755771	0.0842991	5.01478	0.74667	0.567078
WBGene00002262	-0.00478121	-0.0892472	0.00613342	0.11868	6.22233	0.849271	0.504072
WBGene00002263	0.0634	0.150508	0.115931	-0.0133356	7.8706	0.448418	0.772769
WBGene00002264	0.1052	0.0657067	0.163819	-0.00690992	8.11647	0.979839	0.431534
WBGene00002265	0.119319	0.0391592	0.0937772	0.0966983	7.57531	0.405978	0.803001
WBGene00002266	-0.0895489	-0.108244	0.0745709	-0.0203407	3.22371	0.303112	0.87383
WBGene00002267	-0.0285702	-0.00399662	-0.119602	0.260251	4.89107	1.3782	0.262184
WBGene00002268	-0.0455804	-0.202893	-0.0799738	0.0887978	6.82926	1.00574	0.418185
WBGene00002269	-0.0414545	-0.0724589	-0.0386403	0.0696937	8.13428	0.54452	0.704156
WBGene00002270	0.425154	0.0495028	-0.138827	0.215241	-0.00547298	0.390914	0.813645
WBGene00002271	-0.123619	-0.307791	-0.264951	-0.169235	6.55728	2.15824	0.0949514
WBGene00002272	-0.152102	-0.334004	-0.320056	-0.118959	4.48864	1.79603	0.152512
WBGene00002273	-0.14469	-0.359901	-0.303969	-0.263226	6.53384	2.14703	0.096354
WBGene00002274	0.214709	-0.100176	-0.0221392	0.0336893	2.19501	0.297784	0.877335
WBGene00002275	0.147439	0.298583	0.257236	-0.259328	6.23832	1.38566	0.259688
WBGene00002276	0.0340561	0.00848615	-0.00827565	-0.0613059	7.233	0.214674	0.928456
WBGene00002278	0.0873852	0.0537966	0.0313629	-0.128844	4.53807	0.639089	0.638244
WBGene00002280	0.105154	0.158815	0.284926	-0.150008	8.62487	0.818039	0.522708
WBGene00002282	-0.155297	-0.129875	0.0402051	0.101463	1.82723	0.304262	0.873071
WBGene00002295	-0.101908	-0.0892358	-0.0529168	-0.207542	6.68577	0.996077	0.423125
WBGene00002297	0.0108117	0.0283478	0.0533434	-0.126262	7.28055	0.756977	0.560522
WBGene00002299	-0.0039344	-0.0975771	-0.0874869	-0.0414452	4.07949	0.154767	0.959522
WBGene00002324	-0.110155	-0.195936	-0.262117	-0.0377852	5.4939	1.18103	0.336695
WBGene00002335	0.0796333	0.00208656	0.0694161	-0.0407527	6.81631	0.253486	0.905511
WBGene00002344	0.0226087	0.0103119	0.0682219	0.0436824	9.61716	0.162319	0.955953
WBGene00002348	0.177637	0.0380123	0.292503	0.0381821	6.85724	0.857875	0.499024
WBGene00002363	-0.0169314	-0.0477867	0.00393636	0.0384583	8.85185	0.150655	0.961419
WBGene00002368	-0.0113547	0.0255199	-0.00217554	-0.0366065	7.39766	0.0890987	0.985253
WBGene00002497	-0.226171	-0.302369	-0.129067	0.0846719	3.75093	1.58674	0.200323
WBGene00002583	-0.0222436	0.035188	-0.0388817	-0.0818197	7.5449	0.255359	0.904359
WBGene00002632	-0.201746	-0.1428	-0.147101	-0.131167	4.8811	0.451046	0.77089
WBGene00002637	-0.0119416	0.0310622	-0.0289616	-0.109412	8.67415	0.446114	0.774416
WBGene00002694	0.00153441	0.110917	0.0546741	-0.0253573	7.81845	0.569167	0.686749
WBGene00002696	-0.0685475	-0.10376	-0.00456473	-0.110163	7.24807	0.231069	0.918993
WBGene00002717	0.0256317	0.0657962	0.0552679	-0.110967	8.14543	0.601502	0.664138
WBGene00002783	0.0272485	0.0178125	0.0632761	-0.0698501	7.52223	0.382077	0.81986
WBGene00002804	0.0233396	0.0275111	0.0023064	-0.0320101	6.84418	0.0952842	0.983285
WBGene00002827	-0.0342991	-0.200128	0.0957582	0.0686069	2.14034	0.473866	0.754558
WBGene00002845	0.00416497	0.0669894	0.0171702	-0.0748267	9.83741	0.352307	0.840582
WBGene00002850	0.0039211	0.0167019	-0.0438516	-0.0758459	8.20037	0.260105	0.901422
WBGene00002855	0.00423648	-0.0409977	-0.0709206	0.0988125	7.66565	0.648485	0.631846
WBGene00002879	0.100391	0.127485	0.0289397	0.13463	6.80772	0.54911	0.700904
WBGene00002881	0.13266	-0.0662208	0.143368	0.191738	3.06213	0.568866	0.686962
WBGene00002889	-0.0120905	0.00800644	-0.075619	-0.153166	7.382	0.510812	0.728137
WBGene00002891	-0.10959	-0.116397	-0.0618748	-0.0950443	8.1304	0.372338	0.826677
WBGene00002915	0.082699	-0.00154041	0.0452438	-0.170737	5.87399	1.10309	0.371054
WBGene00002957	-0.0426835	-0.0358176	-0.07207	-0.093551	7.23661	0.208437	0.931959
WBGene00002974	0.100071	-0.366763	-0.0248954	-0.290648	1.34049	0.802381	0.532233
WBGene00002975	-0.545376	-0.771134	-0.15001	0.229923	0.147709	1.49213	0.226435
WBGene00002976	0.287314	-0.217879	0.376863	0.222344	0.977708	1.06631	0.388304
WBGene00002978	0.0113337	-0.117959	0.0854134	0.0624629	8.75414	0.915036	0.466442
WBGene00002979	0.140766	-0.28959	-0.0133405	0.0849411	3.69344	1.64176	0.186499
WBGene00002980	0.0240934	-0.0499847	0.0109364	0.246712	9.2124	1.79894	0.151932
WBGene00002981	0.0465923	-0.0118533	0.0752648	0.023614	7.39232	0.213843	0.928926
WBGene00002982	0.0350449	0.0949302	0.125716	0.071609	4.96079	0.252885	0.90588
WBGene00002983	0.461826	0.225177	0.369907	0.0217818	0.740713	0.51451	0.725499
WBGene00002985	-0.0288492	-0.0320338	-0.0458039	-0.00963294	8.10947	0.0745346	0.989459
WBGene00002986	-0.00776512	-0.0190106	-0.0742991	0.100894	5.28696	0.486568	0.745466
WBGene00002988	-0.204534	0.0550333	-0.354851	0.477118	0.0350256	0.952671	0.445906
WBGene00002989	-0.201134	-0.205712	-0.031832	0.0796953	2.18705	0.523637	0.718993
WBGene00002990	-0.2345	0.086305	0.0303867	0.0637352	3.04415	0.660363	0.623804
WBGene00002991	0.300074	0.0302901	0.152102	0.190446	2.17143	0.456931	0.76668
WBGene00002992	-0.00631147	0.0282123	-0.00110563	0.0222908	5.1915	0.0248519	0.998739
WBGene00002994	0.0375792	0.06215	0.0512111	0.0144777	7.74192	0.110886	0.977869
WBGene00002996	1.1159	1.35316	1.10896	0.196573	2.59446	1.76897	0.157998
WBGene00002997	-0.148682	-0.0324257	-0.146598	-0.257393	3.44488	0.668733	0.618169
WBGene00002998	0.0359414	0.0134252	0.0119285	-0.0688011	6.81225	0.240135	0.913612
WBGene00002999	-0.0973243	-0.1509	-0.152389	-0.0736218	5.37217	0.408108	0.801491
WBGene00003000	0.156413	0.295358	0.197504	-0.0778275	0.679832	0.321591	0.861518
WBGene00003001	-0.142316	-0.287222	-0.133742	0.0361334	3.29198	0.873239	0.490103
WBGene00003002	-0.00929215	0.0287166	-0.00836203	-0.122806	8.36672	0.430678	0.785439
WBGene00003003	0.0983874	-0.319273	0.0480081	-0.0706077	3.16573	1.14078	0.354073
WBGene00003006	0.00668009	0.13877	-0.0918114	0.236232	2.47031	0.623352	0.64903
WBGene00003007	-0.0433951	-0.0429226	-0.152793	-0.0191975	2.46305	0.130264	0.9703
WBGene00003009	0.000327899	-0.0308953	-0.038062	-0.0237651	8.1959	0.0405266	0.996724
WBGene00003010	0.115494	-0.0405763	-0.0356898	-0.0722509	5.13476	0.560748	0.69268
WBGene00003011	-0.156839	-0.198257	-0.269017	-0.0698265	4.55745	0.876247	0.48837
WBGene00003012	-0.00523473	-0.0055065	0.00944305	-0.111989	7.29424	0.456458	0.767019
WBGene00003014	-0.0435392	-0.176346	-0.22952	-0.206966	5.52596	1.02602	0.407973
WBGene00003015	0.185557	0.0985733	0.308521	-0.134474	1.70645	0.567546	0.68789
WBGene00003017	-0.0425552	0.00631433	0.134071	-0.379619	0.114508	0.311615	0.868194
WBGene00003018	0.0787681	-0.507481	-0.409242	0.418468	-0.299627	0.846817	0.505519
WBGene00003019	0.106114	-0.214071	-0.117431	0.1375	2.14289	0.627755	0.646003
WBGene00003020	-0.0122862	-0.0211428	-0.0627127	-0.0423852	7.54025	0.0809305	0.987687
WBGene00003021	0.00720715	0.121673	0.0663833	-0.101471	7.62062	1.05004	0.396147
WBGene00003022	-0.109518	-0.159353	-0.100374	-0.0774753	5.92123	0.561721	0.691994
WBGene00003024	0.0712558	-0.120824	-0.0666134	-0.183585	2.07112	0.296676	0.878061
WBGene00003025	0.145183	0.21892	0.190494	-0.0426257	6.72872	0.368971	0.829026
WBGene00003026	-0.0313054	0.0500275	0.0498382	-0.125991	9.17468	0.667023	0.619318
WBGene00003029	-0.299735	-0.00121022	-0.0520639	0.269892	0.13635	0.328804	0.85665
WBGene00003030	-0.0439507	0.019331	0.0188787	-0.162957	7.06818	0.558256	0.694439
WBGene00003031	-0.322235	-0.0346135	0.00131439	0.425623	0.426967	0.827896	0.516774
WBGene00003034	-0.00886844	0.0671958	-0.0246844	-0.112667	7.02733	0.574531	0.68298
WBGene00003035	0.147825	0.0475711	0.0806669	0.204278	4.99559	0.693166	0.601877
WBGene00003036	-0.00852003	-0.0310197	-0.00299483	0.00886348	8.66213	0.0434305	0.996254
WBGene00003037	-0.0221757	-0.0759749	-0.0425039	-0.00249586	6.96989	0.174073	0.950183
WBGene00003038	0.153992	0.06425	0.0718926	0.161662	5.1123	0.486391	0.745593
WBGene00003040	-0.00483654	0.0529566	0.0427174	-0.0949602	6.44769	0.567843	0.687681
WBGene00003041	-0.00813266	-0.0186576	-0.109009	0.0950608	6.78981	0.735406	0.5743
WBGene00003043	0.0359839	-0.0213941	0.0969519	-0.0568843	7.07408	0.455904	0.767415
WBGene00003044	0.0455398	-0.0753854	-0.111129	0.177414	6.0853	1.73807	0.164501
WBGene00003045	-0.020443	-0.0993925	-0.21281	-0.0218051	4.63197	0.682163	0.609184
WBGene00003046	-0.016599	-0.375318	-0.0565895	0.0794517	1.6986	0.796702	0.535717
WBGene00003047	-0.0449796	0.0295494	0.0404865	-0.0601601	6.16998	0.253405	0.905561
WBGene00003048	0.0309313	-0.0178034	0.0442469	-0.0573468	6.86966	0.238469	0.914609
WBGene00003052	0.0252461	0.0164318	0.0381565	0.00357553	8.87835	0.0546274	0.99417
WBGene00003053	0.00391498	-0.0939884	-0.0862976	-0.00782709	7.21956	0.430999	0.78521
WBGene00003055	0.0145847	-0.115662	-0.0807828	0.0981573	4.94778	0.653706	0.628304
WBGene00003056	-0.215224	-0.2879	-0.209398	-0.0301901	3.75904	1.11124	0.367326
WBGene00003059	-0.0519585	-0.16246	-0.155296	-0.0166256	5.7992	0.648472	0.631855
WBGene00003060	0.0111821	0.031447	-0.00455428	-0.0980851	6.98933	0.297013	0.877839
WBGene00003061	0.00582832	-0.0809672	-0.0632755	0.0711049	6.45136	0.542613	0.705507
WBGene00003062	-0.0709619	-0.0999571	-0.141982	0.0675321	7.48623	1.00388	0.41913
WBGene00003063	0.00268116	0.0307772	0.0399289	0.0200818	8.05605	0.0681572	0.991103
WBGene00003064	0.0295742	-0.136823	-0.0934441	0.194756	6.34349	1.69456	0.174107
WBGene00003065	0.00392152	-0.0506952	0.0695199	0.171813	5.6284	0.778224	0.547162
WBGene00003066	0.0199127	0.0381397	0.00859524	-0.0102145	4.97128	0.0318204	0.997954
WBGene00003068	0.0606229	-0.0535354	-0.092141	0.00278603	5.6685	0.369531	0.828636
WBGene00003071	-0.0686662	-0.0751958	-0.176814	-0.0504196	6.6662	0.274801	0.892182
WBGene00003072	-0.0286351	-0.116904	-0.120813	-0.0474741	6.80256	0.381044	0.820584
WBGene00003073	-0.0217383	-0.0108911	-0.059228	0.0151827	8.31153	0.14931	0.962032
WBGene00003074	-0.0451374	-0.00387202	-0.0374449	0.0322406	5.93938	0.134555	0.968506
WBGene00003076	-0.0307183	-0.0675797	-0.132654	0.239986	6.50671	2.20084	0.0898082
WBGene00003077	-0.0738653	-0.051586	-0.137344	0.285689	3.92427	1.66448	0.181064
WBGene00003078	0.0731117	0.0497791	0.14336	0.399686	3.758	1.55649	0.208339
WBGene00003079	-0.0304686	-0.0263857	-0.0489457	0.166203	5.39965	0.772587	0.550685
WBGene00003080	0.0201349	-0.114171	0.0788354	0.341647	4.54617	2.55617	0.056535
WBGene00003081	0.188417	-0.00327499	-0.0493724	0.457756	4.14754	3.96831	0.00954305
WBGene00003082	0.0230561	-0.00171865	-0.101696	0.107419	5.98986	0.692633	0.60223
WBGene00003083	-0.036455	-0.080986	0.00413614	-0.131263	7.35613	0.539134	0.707975
WBGene00003084	0.0368214	0.0240122	0.101471	-0.00853649	4.9019	0.169266	0.952573
WBGene00003085	0.0293771	0.0391333	0.0506164	-0.179806	8.84579	0.970018	0.436686
WBGene00003086	-0.0519049	-0.0640777	-0.072617	-0.0904789	7.14598	0.21531	0.928096
WBGene00003087	-0.0296743	-0.219691	-0.159827	0.00676336	4.7442	0.944646	0.450224
WBGene00003089	-0.209971	-0.299839	-0.410647	-0.137928	1.47273	0.529867	0.714559
WBGene00003090	-0.179293	-0.273761	-0.311067	-0.0891769	8.37798	2.11921	0.0999243
WBGene00003091	-0.0663149	-0.25556	-0.449537	-0.100155	6.31249	3.82944	0.0113073
WBGene00003092	-0.0731306	-0.591423	-0.468628	0.12892	1.14092	0.980575	0.43115
WBGene00003093	-0.063584	-0.0657624	-0.167876	0.162413	6.85471	1.45395	0.237866
WBGene00003094	0.970407	1.18778	0.824581	1.21401	1.6082	3.10734	0.0278558
WBGene00003095	0.400239	0.493984	0.286485	0.493778	1.10106	0.728102	0.579012
WBGene00003096	-0.651566	-0.524254	-0.833217	-0.52488	4.48906	5.19594	0.00225119
WBGene00003097	-0.168897	-0.205496	-0.266619	-0.0992464	6.69342	1.47393	0.231817
WBGene00003102	-0.0539602	-0.138623	-0.288348	-0.0889082	0.0832884	0.12337	0.973095
WBGene00003107	-0.0572052	-0.0537023	0.0466669	-0.185583	3.55908	0.415488	0.796252
WBGene00003111	-0.0834913	-0.215454	-0.204078	-0.118312	5.07042	0.754503	0.562091
WBGene00003112	-0.306424	-0.196113	-0.25812	0.194186	1.13457	1.04515	0.398528
WBGene00003119	0.166681	0.173603	0.165966	0.140519	5.54635	0.282824	0.887051
WBGene00003123	-0.0289831	-0.0766571	0.00309719	0.167934	7.12965	1.18677	0.33428
WBGene00003124	-0.188661	-0.415741	-0.130578	-0.140322	2.85854	0.936512	0.454634
WBGene00003129	0.00620936	-0.016184	-0.0813759	-0.0807055	4.78908	0.188333	0.942853
WBGene00003130	0.0551661	-0.0302226	-0.004177	-0.110751	6.87944	0.660278	0.623861
WBGene00003132	-0.0500567	0.0283965	-0.00641885	-0.00763948	7.76338	0.136739	0.967577
WBGene00003133	-0.0602038	-0.0193557	-0.0801594	-0.0587372	7.49217	0.170787	0.951821
WBGene00003134	-0.0298237	0.0416614	-0.103385	0.0026384	5.6098	0.396517	0.809693
WBGene00003136	0.0184681	0.088789	0.0597956	0.122182	5.83087	0.279272	0.88933
WBGene00003142	-0.0671565	0.00649416	-0.084187	0.0485372	4.21838	0.281448	0.887935
WBGene00003143	-0.183905	-0.164564	-0.18797	-0.204566	1.82688	0.194397	0.939634
WBGene00003144	0.00666297	0.0268484	0.043508	-0.0801288	7.62018	0.384184	0.81838
WBGene00003148	0.0494664	-0.0148553	0.0236222	0.138891	7.60124	0.775081	0.549125
WBGene00003149	0.0235543	-0.0313091	-0.00271859	-0.156605	5.15969	0.471964	0.75592
WBGene00003150	-0.077757	-0.133999	-0.0408576	-0.183625	8.51215	0.434596	0.782643
WBGene00003151	-0.0257926	-0.000993076	0.0349641	0.0216659	7.27721	0.107921	0.978947
WBGene00003153	0.0281344	0.0245956	0.00790786	-0.127443	7.86265	0.453738	0.768964
WBGene00003154	-0.0150153	0.0167416	0.0324211	0.00602474	8.7269	0.0519195	0.994713
WBGene00003155	-0.0117387	-0.00337482	-0.0668092	-0.101095	8.92146	0.306072	0.871874
WBGene00003156	-0.0230879	0.0252901	-0.0791601	0.0284712	8.46358	0.413566	0.797618
WBGene00003157	-0.0603526	-0.013605	-0.13048	-0.00334283	8.46556	0.473439	0.754864
WBGene00003158	-0.0595861	-0.0559096	-0.128342	-0.0731521	8.83121	0.313289	0.867079
WBGene00003159	0.0386553	0.0198058	0.0318117	-0.0755587	9.09967	0.392638	0.81243
WBGene00003160	-0.00378275	0.0307887	-0.0554043	0.00438848	7.09753	0.165624	0.954356
WBGene00003161	0.0656142	-0.0307291	0.0163378	0.0370617	5.49037	0.125805	0.97212
WBGene00003162	0.0372115	0.0162246	0.114721	0.076667	9.51225	0.454665	0.768301
WBGene00003163	0.163442	-0.555308	-0.1941	-0.45762	4.73002	6.6251	0.000473375
WBGene00003164	0.00276474	-0.098327	-0.0471876	-0.0332736	6.65182	0.238303	0.914707
WBGene00003165	0.291489	0.0816362	0.109893	0.10674	1.504	0.204001	0.934416
WBGene00003166	-0.213563	-0.0823692	-0.01779	-0.359792	1.3796	0.408046	0.801535
WBGene00003169	-0.0183953	-0.188554	-0.220714	-0.0385083	3.48523	0.754376	0.562171
WBGene00003170	0.303453	0.0739489	0.337528	0.63851	0.481812	0.987944	0.42732
WBGene00003171	-0.0810805	-0.0610703	0.0138096	-0.0813352	3.02045	0.112102	0.977421
WBGene00003172	-0.0772818	0.0598715	0.0941852	0.0520048	4.83655	0.387458	0.816078
WBGene00003175	-0.0392532	-0.0779231	-0.13983	-0.00647947	3.59905	0.241145	0.913006
WBGene00003177	0.0349927	-0.0373502	-0.0636231	0.136671	6.5695	0.98708	0.427767
WBGene00003178	0.0280341	0.0440958	0.0911654	0.433465	2.43659	0.943341	0.450929
WBGene00003179	-1.62762	-1.24784	-1.01336	-0.363449	0.0683326	4.33577	0.00612911
WBGene00003182	-0.019165	4.32e-05	0.00531865	0.126709	3.96637	0.175872	0.949278
WBGene00003183	-0.00912168	-0.0343343	-0.0709645	-0.0430399	7.76488	0.162198	0.956011
WBGene00003184	0.0676297	0.00988273	0.0223366	0.0839683	7.84843	0.305955	0.871952
WBGene00003185	0.050981	-0.00522528	0.00531067	0.127303	7.14329	0.506719	0.731059
WBGene00003186	-0.155478	-0.0291973	-0.191983	-0.113051	5.2202	0.602842	0.663207
WBGene00003196	-0.0282163	0.0411392	0.0222042	-0.0817522	6.71815	0.420724	0.792529
WBGene00003209	-0.0103313	-0.0401612	-0.0588173	0.0528498	8.3235	0.271122	0.894515
WBGene00003210	-0.00695402	0.0728362	-0.00189914	-0.184678	8.27959	1.13268	0.357664
WBGene00003214	-0.147341	-0.17131	-0.16909	-0.133263	8.96595	0.945654	0.44968
WBGene00003216	-0.0337053	-0.0502697	-0.0907805	-0.111375	6.84286	0.373038	0.826188
WBGene00003218	0.0269453	0.0435324	0.0913482	-0.102424	8.1656	0.875394	0.488861
WBGene00003219	0.0235215	0.0240528	0.0488415	0.0239642	5.08955	0.0266427	0.998555
WBGene00003220	-0.0301021	0.0636948	-0.0217428	-0.0264052	6.41495	0.269027	0.895837
WBGene00003221	-0.0386734	0.0596859	-0.035795	-0.0467625	6.17857	0.169061	0.952674
WBGene00003222	0.0893567	0.0344766	0.0339713	-0.0970721	7.06867	0.807368	0.529186
WBGene00003224	-0.0693955	0.00581201	-0.0780401	-0.0262401	5.24663	0.104956	0.980002
WBGene00003225	0.000516866	0.00873119	0.135794	0.0217903	6.8183	0.594633	0.668917
WBGene00003228	0.08913	0.0670165	0.113232	-0.0385769	8.68561	0.571151	0.685354
WBGene00003229	0.0425644	-0.0139826	0.0383241	-0.0592838	9.38496	0.399771	0.807394
WBGene00003230	0.0716483	0.0609229	0.128777	-0.0541351	10.1957	0.912445	0.467883
WBGene00003231	0.0495392	0.0415056	0.150731	-0.0130215	9.14442	0.895168	0.477578
WBGene00003233	0.0544958	0.0132021	0.127072	0.0676559	2.28118	0.0803021	0.987867
WBGene00003234	0.185185	-0.204217	-0.096511	0.329961	2.98729	2.30374	0.0785148
WBGene00003235	-0.200083	-0.16729	-0.326099	0.19559	2.9253	1.80702	0.150337
WBGene00003236	0.0278163	-0.0660444	-0.0231371	0.162081	4.9356	0.696814	0.599465
WBGene00003238	-0.0359825	0.0381229	-0.063744	0.0951978	3.76317	0.204178	0.934319
WBGene00003239	-0.131224	-0.173508	-0.180504	0.0379785	4.67629	0.805395	0.53039
WBGene00003241	0.00767355	-0.0681674	-0.0560712	0.00445784	7.40237	0.257904	0.902787
WBGene00003242	0.0408591	0.0175535	0.0943921	-0.0771973	8.23637	0.525969	0.717333
WBGene00003243	-0.061261	0.0155171	-0.0730453	0.0285063	4.02555	0.159257	0.957413
WBGene00003245	-0.269134	0.0502804	0.0263111	0.106437	2.27485	0.587451	0.673929
WBGene00003246	0.0177968	-0.0110036	0.000395113	0.0610997	5.27906	0.0919375	0.984363
WBGene00003247	-0.049589	-0.00975481	-0.0196251	-0.119632	5.41398	0.290798	0.881895
WBGene00003248	-0.341702	-0.0563804	-0.42519	-0.234973	1.98049	0.990295	0.426104
WBGene00003249	-0.233137	-0.216634	-0.232563	0.180029	2.11205	1.10188	0.37161
WBGene00003252	0.0371151	-0.0165533	0.280038	0.32131	0.912092	0.472729	0.755372
WBGene00003253	-0.062648	0.0163943	0.008119	-0.0547461	7.69177	0.250948	0.907066
WBGene00003254	-0.0277304	-0.0795901	-0.11247	0.155796	4.1499	0.823127	0.519639
WBGene00003258	-0.0986833	-0.159001	-0.141743	-0.189281	5.56114	0.582134	0.677648
WBGene00003367	0.00575636	0.0703687	0.0100006	0.0419014	6.95153	0.150475	0.961501
WBGene00003368	0.293944	0.17751	0.159343	0.213499	3.19834	0.494989	0.739442
WBGene00003369	0.0965748	-0.0467675	0.171416	0.0650221	8.92331	0.70195	0.596079
WBGene00003370	0.0300353	-0.0553087	0.114295	0.0697448	8.61834	0.688862	0.604729
WBGene00003371	0.0579454	-0.0601973	0.0690063	0.154616	9.08135	0.806298	0.529839
WBGene00003372	0.0477758	0.0375411	0.0917138	0.137028	6.73905	0.442554	0.77696
WBGene00003373	0.00440661	-0.013621	-0.0473382	-0.0607869	6.26894	0.148801	0.962263
WBGene00003374	0.110052	0.0161153	-0.071162	-0.0815282	3.24344	0.345893	0.844996
WBGene00003375	0.148791	-0.106348	0.019578	0.350182	3.75367	1.70614	0.171497
WBGene00003377	-0.0764615	-1.00479	-0.680022	0.127167	0.795995	3.33115	0.0209934
WBGene00003378	0.168086	0.0910397	0.117989	0.0669668	5.44914	0.497978	0.737305
WBGene00003380	-0.161776	-0.384377	0.146407	-0.0248209	-0.127108	0.277526	0.890445
WBGene00003384	-0.277777	-0.287774	-0.232416	-0.0292454	3.70867	0.997675	0.422305
WBGene00003385	0.549706	0.586388	0.838729	0.493117	0.722194	1.1528	0.348803
WBGene00003386	-0.448796	-0.236379	-0.26245	0.178908	-0.225082	0.451121	0.770837
WBGene00003387	0.194645	0.628568	0.186215	0.449373	0.79958	0.954065	0.445159
WBGene00003388	-0.227664	0.0415154	-0.250203	-0.339554	1.65388	0.554383	0.697175
WBGene00003389	-0.063246	-0.0113047	-0.0613343	-0.0809147	7.91807	0.234618	0.916899
WBGene00003390	-0.0957069	-0.173742	-0.215056	-0.0362764	6.58897	0.995148	0.423602
WBGene00003391	0.00869359	-0.030466	-0.053103	-0.107007	6.81608	0.176092	0.949166
WBGene00003392	0.0587778	0.0186848	-0.0332912	0.00417043	6.38	0.171865	0.951286
WBGene00003393	0.00289959	-0.00247295	-0.0802428	0.00660309	7.52974	0.264633	0.898598
WBGene00003394	-0.191531	-0.134874	-0.259988	-0.19237	2.5117	0.323432	0.860278
WBGene00003395	-0.0499527	-0.0791303	-0.108168	-0.183525	8.04683	0.541844	0.706053
WBGene00003396	-0.10015	0.0382682	0.0310469	-0.0356417	5.40954	0.355504	0.838375
WBGene00003397	0.00226003	-0.00966444	-0.0406512	0.0310722	7.97623	0.0753758	0.989233
WBGene00003400	0.0707904	0.100924	0.123051	0.00922908	4.43066	0.273382	0.893083
WBGene00003401	0.0536616	-0.0194523	-0.00374797	-0.0545527	7.67941	0.233806	0.917379
WBGene00003402	0.18703	0.166273	-0.0268986	0.0694799	1.0241	0.163719	0.955279
WBGene00003404	-0.0236262	-0.222383	0.0974909	-0.360866	3.29227	1.80499	0.150737
WBGene00003405	0.0264218	0.0394732	-0.0171906	0.0183942	7.41151	0.0981582	0.982336
WBGene00003406	-0.0365579	-0.0227157	-0.0854231	-0.0186441	7.69444	0.213462	0.929141
WBGene00003407	-0.0293101	-0.103949	0.0619322	0.147585	5.5651	0.706848	0.59286
WBGene00003408	-0.0812497	-0.0680435	-0.205929	0.0366465	3.53309	0.410855	0.799542
WBGene00003409	-0.33985	-0.251462	-0.355789	-0.171956	3.77465	1.18662	0.334341
WBGene00003410	-0.0199232	0.020868	0.000670599	-0.0753091	8.83437	0.174433	0.950002
WBGene00003411	0.080106	0.112724	0.0888689	0.126428	8.37905	0.371015	0.827601
WBGene00003412	-0.111669	-0.165112	-0.0460759	-0.0800048	3.06747	0.17698	0.948717
WBGene00003413	-0.0572468	0.0443917	-0.0301081	-0.081515	7.63655	0.241823	0.912599
WBGene00003414	-0.0508583	-0.0342216	-0.0871853	0.116207	3.35938	0.315057	0.865898
WBGene00003415	0.00560072	0.0422731	0.0129216	0.024771	8.26676	0.0632256	0.992288
WBGene00003417	0.063484	0.0796281	0.04982	0.128852	4.29852	0.195298	0.93915
WBGene00003418	0.0230455	0.0327278	-0.0385311	0.050602	7.43222	0.226838	0.921469
WBGene00003421	-0.0883443	0.0378421	-0.107744	-0.0950272	5.84205	0.597835	0.666688
WBGene00003422	-0.0256675	0.0550157	0.0092117	0.00299982	7.72297	0.157591	0.9582
WBGene00003423	0.00628879	-0.0578866	0.0778016	-0.105606	5.20632	0.390592	0.813872
WBGene00003424	1.56252	0.74958	0.0193084	0.609337	-0.533683	1.49478	0.225661
WBGene00003429	0.532828	0.326828	-0.187193	0.585009	0.172086	1.01155	0.415238
WBGene00003431	0.613519	-0.296354	0.0489927	-0.0270761	0.139985	0.742484	0.569755
WBGene00003435	0.267992	-1.218	0.291407	-0.010484	-0.00162518	1.84091	0.143823
WBGene00003438	0.565292	-0.523828	-0.0712393	-0.0550467	-0.0450119	0.554935	0.696785
WBGene00003442	0.722786	-0.222118	0.225203	-0.367391	-0.0471952	0.691943	0.602686
WBGene00003443	0.473703	-0.71612	-0.0167091	0.497577	0.215156	1.10595	0.369741
WBGene00003457	0.490609	-0.234266	0.129435	0.371582	-0.0991062	0.371322	0.827386
WBGene00003463	0.859339	-0.0946978	0.397165	0.411215	-0.301493	0.587285	0.674045
WBGene00003470	0.487724	-1.37237	-0.170275	0.0610821	-0.479891	1.66584	0.180743
WBGene00003471	0.232584	-0.0849485	0.569637	0.64269	0.330322	1.25917	0.305119
WBGene00003472	-0.0463161	0.0114423	-0.0841075	-0.083813	7.18423	0.316826	0.864715
WBGene00003474	0.296419	0.119942	-0.108098	0.482332	3.7812	3.03507	0.0305381
WBGene00003475	-0.0291351	-0.0277484	-0.132824	-0.00607775	5.20907	0.253846	0.90529
WBGene00003476	-0.00618906	-0.00283357	-0.00992371	-0.0831029	8.66056	0.182132	0.946083
WBGene00003477	0.0832554	0.0488651	-0.119244	0.0512798	4.92641	0.559089	0.693851
WBGene00003478	0.00159339	0.030047	-0.0466547	0.0382098	6.48566	0.180954	0.94669
WBGene00003479	-0.0466203	-0.00471028	-0.0722531	0.0642302	6.18002	0.448557	0.77267
WBGene00003480	0.552816	0.351127	0.649817	0.852322	1.14424	1.19004	0.332911
WBGene00003482	0.00607845	-0.176411	-0.0171827	-0.148143	5.4011	0.497206	0.737857
WBGene00003485	0.0465034	-0.135215	-0.0756365	-0.219195	4.249	0.688985	0.604647
WBGene00003495	0.0138953	-0.0792792	0.0511168	-0.0897221	7.96966	0.546591	0.702688
WBGene00003497	0.109354	-0.082773	0.033479	0.0392776	6.15802	0.322779	0.860718
WBGene00003499	0.0138539	-0.0409745	-0.113145	-0.00169955	6.18222	0.466286	0.759985
WBGene00003504	-0.0019157	0.0206183	-0.0568656	-0.0613309	7.3596	0.269677	0.895427
WBGene00003507	-0.0153902	-0.0871767	-0.173905	-0.0311458	5.87898	0.620881	0.65073
WBGene00003508	0.05503	0.0344681	0.103688	-0.0985628	6.3651	0.810871	0.527053
WBGene00003509	-0.113353	-0.238923	-0.272626	-0.0153115	4.95185	1.58353	0.20116
WBGene00003510	0.0160325	-0.0560263	0.00859896	-0.0102377	5.38637	0.0773917	0.988682
WBGene00003511	-0.0765307	-0.729098	-0.362745	-0.551278	4.57583	3.16006	0.0260539
WBGene00003514	0.193323	0.13345	0.306836	-0.0501252	6.61216	1.61209	0.193834
WBGene00003515	0.0298599	-0.00526016	0.120173	-0.0361675	6.76564	0.397007	0.809347
WBGene00003516	0.00254991	0.186221	-1.73e-06	0.105551	3.24701	0.310258	0.869097
WBGene00003517	0.071171	-0.0691364	0.0530071	0.1489	2.16148	0.160624	0.956764
WBGene00003518	0.179777	-0.349889	0.0303601	0.109645	2.35225	1.16847	0.342038
WBGene00003519	0.0499928	-0.122845	0.139384	0.0789853	4.48877	0.585781	0.675097
WBGene00003524	-0.300401	0.215441	-0.256378	-0.10838	0.0271252	0.421123	0.792245
WBGene00003526	0.0832985	-0.685539	-0.443016	-0.00895413	-0.0200721	0.931857	0.457174
WBGene00003528	0.0201259	-0.0242702	-0.0207234	0.311167	3.6051	0.949301	0.447715
WBGene00003530	0.159268	0.247239	0.0419933	0.306171	4.16511	0.86987	0.492049
WBGene00003533	-0.342373	-0.263916	-0.156805	-0.21007	0.0544935	0.174835	0.9498
WBGene00003539	0.139342	-0.0505878	0.179569	0.315495	4.53891	1.24905	0.30905
WBGene00003541	0.390904	-0.224189	-0.101012	0.18236	0.117906	0.529339	0.714935
WBGene00003549	0.154582	-0.637923	-0.0561422	0.330925	0.703522	1.80289	0.15115
WBGene00003550	0.0130219	-0.623421	-0.300198	-0.0278635	0.355607	0.837498	0.511039
WBGene00003552	-0.647792	-0.0250463	-0.162627	0.260928	0.187882	0.86833	0.49294
WBGene00003553	0.0579052	-0.0163193	0.044326	0.387742	3.34117	0.982691	0.430047
WBGene00003555	-0.0213517	0.145081	0.0168035	-0.186279	1.28836	0.258757	0.902258
WBGene00003558	-0.279779	-0.244355	-0.16129	0.176318	1.49117	0.857501	0.499243
WBGene00003559	-0.0945157	-0.249912	0.0210178	-0.22412	5.14343	0.828494	0.516416
WBGene00003561	-0.303318	-0.364871	-0.530679	-0.387478	3.78735	2.39969	0.0692841
WBGene00003562	0.0596268	0.0288847	-0.202948	0.352175	1.19777	0.57909	0.679781
WBGene00003564	0.023502	-0.0636423	0.0260801	-0.0333737	7.26203	0.159505	0.957296
WBGene00003565	-0.102516	-0.355423	-0.441127	0.706648	0.337834	2.43494	0.0661769
WBGene00003566	0.146624	0.271878	0.147317	0.261422	3.94755	0.609722	0.658437
WBGene00003567	0.10534	-0.0476258	0.107345	0.0513381	5.30185	0.171682	0.951377
WBGene00003568	-0.0425965	0.00298711	-0.00508526	0.181592	4.1711	0.512822	0.726703
WBGene00003569	0.418135	0.457269	0.353474	0.290801	0.988242	0.386042	0.817074
WBGene00003571	0.164253	-0.370384	0.27664	0.237023	2.25617	1.79028	0.153662
WBGene00003572	-0.108662	-0.395658	-0.313596	-0.148076	2.06246	0.485755	0.746048
WBGene00003573	-0.12196	-0.260201	-0.166372	-0.0443862	1.66329	0.187767	0.943151
WBGene00003574	0.277582	0.404705	0.193782	0.344005	1.08569	0.356411	0.837748
WBGene00003576	0.0136006	0.0280071	0.00444744	0.0459971	7.27923	0.057288	0.993613
WBGene00003577	-0.189228	-0.29415	-0.254176	-0.094642	4.67078	0.850782	0.503183
WBGene00003578	0.209819	0.0105315	-0.0290547	0.537111	0.719578	0.98847	0.427047
WBGene00003579	0.535476	0.486623	0.507627	0.556399	2.26052	1.76253	0.159332
WBGene00003580	-0.0990654	-0.235558	-0.221355	0.168856	3.86705	1.67482	0.178643
WBGene00003581	-0.164924	-0.0517424	-0.254221	0.226377	4.27448	2.76788	0.0430024
WBGene00003582	0.0485407	0.0311172	0.0305919	-0.123006	6.64973	0.610784	0.657702
WBGene00003583	-0.0986942	0.0340346	-0.0856842	0.0748423	3.66629	0.333136	0.853711
WBGene00003584	0.0771942	0.161504	-0.0721024	0.0478724	4.37808	0.565138	0.689586
WBGene00003585	1.03433	0.481045	0.414651	0.818064	0.0704491	1.15139	0.349416
WBGene00003586	-0.00011041	0.0150653	0.0306295	0.163621	5.24373	0.574751	0.682825
WBGene00003587	0.0332859	-0.0208984	0.0424719	0.132359	6.5243	0.596195	0.66783
WBGene00003588	-0.011717	-0.00784496	-0.010388	-0.0194557	7.74616	0.00951574	0.999811
WBGene00003589	-0.0367504	0.0316748	-0.0202481	0.272981	5.84884	1.91614	0.130344
WBGene00003590	0.137298	0.0147028	0.0476371	0.223641	2.13545	0.278932	0.889547
WBGene00003592	-0.0513434	0.0128305	-0.000179079	0.0244248	6.56388	0.124181	0.972772
WBGene00003593	-0.0173422	-0.145111	-0.151916	-0.108491	3.87566	0.325015	0.859211
WBGene00003594	0.0751488	0.172693	0.0118593	0.193279	4.8046	0.851129	0.502979
WBGene00003595	-0.453285	-0.269127	-0.222194	-0.17265	0.1962	0.251446	0.906762
WBGene00003596	-0.00538484	0.0300846	-0.00649424	-0.0400645	6.37643	0.11057	0.977985
WBGene00003597	0.225891	0.187846	0.0715103	0.210802	3.35981	0.423192	0.790773
WBGene00003598	-0.0309697	-0.0426715	0.0121021	-0.1765	8.05993	0.380488	0.820974
WBGene00003599	-0.0475454	0.0959778	-0.0602498	0.144118	3.98261	0.62195	0.649994
WBGene00003600	-0.0765731	-0.226671	0.022439	-0.197865	3.67346	0.697881	0.59876
WBGene00003601	0.0991656	-0.0140786	-0.0220881	-0.0539681	4.82091	0.276593	0.891041
WBGene00003602	-0.0170706	0.0624545	-0.0809605	-0.202606	2.94138	0.356273	0.837843
WBGene00003603	0.062909	-0.0930912	-0.096096	0.100166	3.68869	0.475054	0.753708
WBGene00003604	0.0164666	-0.390763	0.0826128	-0.149306	2.44113	1.04669	0.39778
WBGene00003605	-0.468664	-0.421422	-0.237955	-0.182131	1.43618	0.644207	0.634755
WBGene00003606	0.145772	-0.00523487	0.378655	0.0630858	2.0013	0.761108	0.557908
WBGene00003607	-0.0906899	-0.332613	-0.261977	-0.153254	2.98491	0.831688	0.514504
WBGene00003609	0.0232383	-0.0530371	-0.138571	0.0776706	4.7124	0.526651	0.716848
WBGene00003610	0.251468	-0.479502	-0.20897	-0.315311	1.34523	1.60136	0.196557
WBGene00003611	-0.0886108	-0.120705	-0.0774603	0.0182862	4.21741	0.226845	0.921465
WBGene00003612	-0.0628156	-0.0609695	-0.0574105	0.090965	3.3793	0.229778	0.919751
WBGene00003613	0.246779	0.48259	0.308024	0.630881	3.70345	2.87793	0.0373314
WBGene00003614	-0.612982	-0.180719	-0.807429	-0.239975	0.850655	1.55685	0.208242
WBGene00003615	0.361391	0.312114	0.155595	0.313456	1.05117	0.364305	0.832274
WBGene00003616	0.0529139	-0.0456521	0.0301043	-0.0519698	3.65094	0.129995	0.970411
WBGene00003617	0.291212	0.299255	-0.0130487	0.414372	1.6096	0.857393	0.499306
WBGene00003618	-0.152321	-0.268042	-0.0882824	0.0175753	2.44303	0.409414	0.800564
WBGene00003619	-0.189448	-0.121884	-0.160854	-0.171687	4.47932	0.397039	0.809325
WBGene00003620	-0.217903	-0.196631	-0.194468	-0.243215	2.81063	0.381917	0.819971
WBGene00003621	0.0303502	-0.073081	0.0747156	0.155703	3.20961	0.410983	0.799451
WBGene00003622	-0.0521447	-0.0263443	0.0411982	-0.09419	6.49135	0.314273	0.866422
WBGene00003623	-0.316522	-0.109094	-0.177083	-0.0982677	2.41825	0.471063	0.756565
WBGene00003624	-0.0213562	-0.251394	-0.0179731	0.0575951	2.26051	0.482085	0.748675
WBGene00003625	-0.254169	-0.454427	-0.228845	-0.140884	3.19841	1.045	0.398602
WBGene00003626	-0.156336	-0.283187	-0.161236	0.134094	3.01825	1.19183	0.332165
WBGene00003627	-0.223395	-0.166487	-0.0612427	-0.041819	3.90797	0.514695	0.725367
WBGene00003628	-0.233201	-0.253146	-0.0608275	-0.125508	1.95066	0.34141	0.848068
WBGene00003630	0.216747	-0.0120317	-0.171468	0.143191	3.37766	1.23383	0.315052
WBGene00003632	0.0972691	0.070348	-0.133847	0.118504	2.87503	0.328634	0.856765
WBGene00003633	0.295956	-0.192311	-0.461912	-0.338922	2.26412	2.81008	0.0407296
WBGene00003634	0.199869	0.654911	0.19344	0.231578	0.759593	0.809235	0.528049
WBGene00003635	-0.132998	-0.212559	-0.197578	0.081	3.63777	0.990757	0.425865
WBGene00003636	0.030739	0.0647952	-0.0192093	0.0504859	5.85031	0.168779	0.952813
WBGene00003637	-0.113416	0.0422034	-0.136296	0.139772	3.43548	0.608855	0.659037
WBGene00003638	0.119046	-0.0449049	-0.0611106	0.0135828	4.31496	0.447998	0.77307
WBGene00003639	-0.0222224	-0.101885	0.0161891	0.0231404	7.14597	0.355731	0.838218
WBGene00003640	-0.267013	-0.446356	-0.0403421	-0.00771455	1.29663	0.794391	0.537139
WBGene00003643	0.141309	-0.213933	-0.0509457	0.272114	1.98428	0.746281	0.567326
WBGene00003645	-0.194986	-0.405488	-0.365032	-0.0019352	1.6722	0.785329	0.542741
WBGene00003646	-0.130545	-0.287126	-0.189902	0.123591	2.21631	0.809568	0.527846
WBGene00003647	-0.411387	-0.0687157	-0.0413914	0.13289	1.65987	0.762608	0.55696
WBGene00003648	0.00817655	0.0244147	-0.0476432	0.3423	1.85092	0.74123	0.570558
WBGene00003649	-0.271228	-0.0137449	-0.402532	0.0536813	0.748114	0.545352	0.703566
WBGene00003651	-0.300889	-0.112456	-0.0315674	-0.0412264	3.36859	0.856087	0.50007
WBGene00003652	-0.620075	-0.534447	-0.58341	-0.767032	0.772038	1.14496	0.352232
WBGene00003653	-0.24748	0.0582271	0.00153545	0.287877	0.386829	0.409843	0.80026
WBGene00003654	0.0676358	-0.111874	0.0942601	0.240328	1.77976	0.457638	0.766174
WBGene00003655	0.0744211	0.256781	0.147831	0.162213	1.52125	0.231158	0.918941
WBGene00003656	-0.0404813	-0.0477877	-0.0706322	-0.02768	6.92403	0.101241	0.981292
WBGene00003657	0.204565	-0.088686	-0.036423	0.0877103	-0.00307828	0.110717	0.977931
WBGene00003658	-0.239913	-0.347482	-0.412374	-0.218622	3.74617	0.971112	0.436109
WBGene00003659	-0.108288	-0.151819	-0.293626	-0.0677037	2.54441	0.529816	0.714595
WBGene00003660	-0.0856974	-0.338991	0.00258754	0.113402	2.6816	1.06992	0.386577
WBGene00003661	-0.00190202	0.0879811	-0.0221342	0.0719762	5.3529	0.306342	0.871696
WBGene00003664	0.298817	0.132496	-0.261813	0.209292	0.453459	0.601996	0.663795
WBGene00003668	-0.0090761	0.0727973	-0.0073528	-0.0206577	2.4135	0.0499778	0.995087
WBGene00003669	-0.463081	-0.618953	-0.230202	0.130825	1.77344	1.92315	0.129153
WBGene00003670	0.158224	0.0360542	-0.0894207	0.0930844	2.62844	0.372566	0.826518
WBGene00003674	-0.00576879	0.22387	0.0581595	0.259033	2.97667	0.671426	0.616361
WBGene00003675	0.214433	0.107255	0.714796	-0.0850254	-0.165892	0.863244	0.495892
WBGene00003676	-0.104498	-0.0118401	-0.076646	-0.0516113	4.40434	0.128884	0.970868
WBGene00003677	0.359469	0.212653	0.128931	0.338992	1.5718	0.509548	0.72904
WBGene00003678	0.363171	0.386801	0.315105	0.133035	4.41493	0.994834	0.423764
WBGene00003680	0.012531	-0.196411	-0.148798	0.0219725	2.69217	0.363397	0.832905
WBGene00003681	-0.327466	-0.0625292	-0.166612	-0.254045	1.04388	0.358809	0.836088
WBGene00003682	0.08462	0.694744	0.439077	0.607678	0.836757	1.38419	0.260181
WBGene00003684	-0.00907335	-0.0896327	-0.288003	0.455633	0.862882	1.37399	0.263602
WBGene00003685	0.0739119	0.00921678	-0.249088	0.0950508	2.51005	0.694296	0.601129
WBGene00003686	-0.0325039	-0.127517	0.103244	0.315867	2.15205	0.958746	0.442659
WBGene00003687	0.126174	0.0912016	0.112757	0.124411	5.45818	0.234258	0.917112
WBGene00003688	0.116051	-0.0187283	0.218055	0.3565	1.20649	0.501174	0.735021
WBGene00003689	-0.0732516	-0.0865367	0.208702	-0.0770969	0.29696	0.207132	0.932685
WBGene00003690	0.0626925	0.0240119	-0.224591	0.181962	3.5391	1.07828	0.382616
WBGene00003692	-0.267063	-0.562832	-0.424345	-0.0558254	1.88515	1.36486	0.266702
WBGene00003693	-0.1335	-0.424318	-0.187013	-0.0970464	1.62399	0.632795	0.642548
WBGene00003694	0.310929	0.114187	-0.0370718	0.189686	1.55519	0.47074	0.756796
WBGene00003695	0.10263	0.154369	-0.117511	0.0965829	2.80699	0.386929	0.81645
WBGene00003696	-0.420816	-0.0459693	-0.412939	-0.029553	1.40283	1.07393	0.384673
WBGene00003697	0.0486	0.10149	-0.0425975	0.248556	1.74968	0.340643	0.848593
WBGene00003699	-0.198233	-0.0482925	-0.241935	0.232222	2.58968	1.41687	0.249493
WBGene00003700	0.116715	0.323218	0.356504	0.468024	2.4956	1.05867	0.391971
WBGene00003702	-0.137202	0.327144	-0.2308	0.62148	0.025133	1.18698	0.334194
WBGene00003704	-0.422709	-0.536439	-0.552208	-0.360873	3.56073	2.50668	0.0602843
WBGene00003705	0.420991	0.233607	0.226478	-0.0944308	0.624734	0.405637	0.803242
WBGene00003706	-0.32297	0.160841	0.0755676	0.347887	0.928049	0.676865	0.61272
WBGene00003707	0.046172	0.0799463	-0.108852	0.335914	2.53809	0.954268	0.445051
WBGene00003709	0.101554	0.324569	-0.109154	0.0262042	2.42507	0.501109	0.735067
WBGene00003710	0.518222	0.176702	0.331578	0.392051	2.27124	0.973095	0.435066
WBGene00003711	-0.00906114	-0.242761	-0.214641	-0.280398	1.08607	0.301294	0.875028
WBGene00003712	0.0411326	-2.44e-05	0.110419	0.0167791	2.73672	0.096911	0.98275
WBGene00003715	-0.720373	-0.573162	0.277447	-0.0464231	0.136026	1.42521	0.246833
WBGene00003716	0.108693	0.126723	0.133516	0.319826	2.09407	0.373155	0.826107
WBGene00003718	0.0210381	0.107135	-0.332246	0.219184	1.10366	0.77871	0.546858
WBGene00003719	-0.228766	-0.577663	-0.0612405	0.0832002	0.748714	0.945236	0.449905
WBGene00003720	-0.274228	0.106715	-0.346885	-0.0110142	1.96191	0.813847	0.525246
WBGene00003721	0.125725	0.032276	0.0997667	-0.00484352	2.40406	0.102732	0.980779
WBGene00003722	-0.06195	-0.0425167	-0.172847	0.371721	2.06793	1.33425	0.277341
WBGene00003723	-0.315375	-0.251361	-0.0863448	-0.105463	2.42506	0.529081	0.715118
WBGene00003724	-0.149202	0.0964296	-0.069365	0.160458	2.70466	0.75863	0.559475
WBGene00003725	0.170128	0.0487642	0.0825439	0.290753	1.72695	0.37044	0.828002
WBGene00003726	-0.125596	-0.338636	-0.281832	-0.0157787	1.61513	0.442385	0.777081
WBGene00003727	0.0447069	-0.795915	-0.455522	-0.230889	2.18379	2.49098	0.0615266
WBGene00003728	0.178457	0.0510938	0.177148	0.199884	3.41932	0.484959	0.746618
WBGene00003730	-0.054858	-0.0274052	-0.137228	0.0713446	5.04777	0.380668	0.820848
WBGene00003731	0.144926	0.191403	0.105351	0.231321	2.63928	0.278517	0.889812
WBGene00003732	0.0769253	-0.0295364	0.220329	0.0630544	2.66006	0.304258	0.873074
WBGene00003733	-0.286468	-0.25482	-0.294243	-0.221222	3.31067	0.753391	0.562797
WBGene00003735	-0.0326033	-0.0763291	-0.0982729	0.0373621	4.53892	0.209964	0.931107
WBGene00003736	-0.114417	-0.280971	-0.149443	0.251677	1.78527	1.21965	0.320739
WBGene00003738	-0.202261	-0.131558	-0.191854	-0.112944	6.67993	0.833234	0.51358
WBGene00003739	-0.339479	-0.0609759	-0.0510285	-0.0508441	1.14612	0.276214	0.891283
WBGene00003740	0.280602	0.167716	0.335771	0.499237	-0.073961	0.305108	0.872512
WBGene00003741	0.086623	-0.219518	-0.0987819	0.177092	2.88334	0.895244	0.477535
WBGene00003744	0.00599933	-0.381555	-0.222426	-0.069213	1.90928	0.692774	0.602136
WBGene00003745	0.0198289	-0.276762	0.01586	0.295748	0.901491	0.68118	0.609839
WBGene00003746	0.445423	0.35913	0.315274	0.644368	2.25482	1.84545	0.142972
WBGene00003747	0.0322528	-0.188904	-0.00955849	0.244271	1.75904	0.569357	0.686616
WBGene00003748	0.157534	-0.0556753	-0.0301288	0.548168	2.29243	2.45002	0.0648912
WBGene00003749	-0.357213	-0.159421	0.0160512	0.0139595	1.75772	0.728346	0.578854
WBGene00003750	0.074446	0.125645	0.112196	0.0324163	1.85927	0.0829541	0.987102
WBGene00003751	-0.0911732	-0.0205589	0.172971	-0.124106	2.85176	0.682681	0.608839
WBGene00003752	-0.382292	-0.41142	-0.225807	-0.182997	3.12975	1.02524	0.408363
WBGene00003753	0.0444569	-0.0589411	-0.0422928	0.262998	1.88588	0.448376	0.772799
WBGene00003754	0.635451	0.327203	0.428589	0.35889	2.17241	1.5142	0.220067
WBGene00003755	-0.231811	-0.275797	-0.418121	-0.305964	-0.0303534	0.224179	0.923013
WBGene00003756	0.540455	0.198172	0.0453438	0.435852	1.50708	1.26196	0.304042
WBGene00003758	-0.00884565	0.0294174	0.0844604	0.300536	3.09636	0.856319	0.499934
WBGene00003759	0.0718219	-0.139422	-0.0171066	0.10715	2.68714	0.283006	0.886934
WBGene00003762	0.0362639	-0.201381	-0.0646969	0.325924	5.90041	2.48092	0.0623359
WBGene00003763	0.194135	0.102768	-0.507796	-0.0753205	0.169115	0.434453	0.782745
WBGene00003764	0.602501	0.053515	0.270684	0.893935	2.10104	3.22742	0.0239254
WBGene00003765	0.248111	-0.0940931	0.0779432	0.436857	5.48456	3.12689	0.0271729
WBGene00003766	-0.149822	-0.0776261	-0.0914978	0.382608	4.56795	2.13745	0.0975681
WBGene00003767	-0.0617804	0.117215	0.0731737	0.411341	4.56397	1.4259	0.246612
WBGene00003768	-0.188094	0.438489	0.0673085	0.517773	1.53184	1.5375	0.21353
WBGene00003769	-0.234414	0.168914	-0.0718919	0.423417	4.21884	1.959	0.123233
WBGene00003771	-0.274122	-0.297911	-0.19496	0.417911	5.53989	3.16814	0.0257883
WBGene00003772	-0.320222	-0.572288	-0.410701	-0.164405	2.87646	1.70097	0.172658
WBGene00003773	-0.137492	-0.113504	-0.118842	-0.0623183	4.7331	0.280351	0.888638
WBGene00003776	0.0921893	0.0348295	0.0648688	0.00937328	6.99558	0.242691	0.912077
WBGene00003777	-0.026662	0.0498403	-0.0117539	-0.131579	9.57673	0.607497	0.659978
WBGene00003778	0.0471199	0.144721	-0.0902479	0.327981	1.14353	0.501203	0.735
WBGene00003779	-0.204596	-0.23467	-0.194414	0.0334154	2.25699	0.462271	0.762859
WBGene00003783	-0.085672	-0.117773	-0.0497738	-0.179574	5.33292	0.35743	0.837043
WBGene00003784	-0.0238012	-0.0358234	0.00255969	-0.0585366	7.2901	0.0616583	0.992649
WBGene00003785	0.0773725	0.0969584	0.0913794	-0.100506	8.26597	0.915507	0.466181
WBGene00003786	-0.132201	-0.0632894	-0.188109	-0.176095	8.12789	0.858641	0.498576
WBGene00003787	-0.0518076	-0.0177824	-0.0605824	-0.0136259	7.45174	0.0997084	0.981814
WBGene00003788	-0.0342902	-0.0572806	-0.085152	0.0629988	7.74763	0.478621	0.751154
WBGene00003789	0.00467127	0.0951559	0.0230176	-0.129755	7.82019	0.989762	0.426379
WBGene00003790	-0.0833655	-0.0286862	-0.0669801	-0.113387	6.49946	0.340908	0.848412
WBGene00003791	0.0134745	0.0237638	-0.0244015	-0.0464691	7.3848	0.143859	0.964477
WBGene00003792	-0.0344597	-0.0481494	-0.110308	-0.0704132	7.91101	0.206159	0.933225
WBGene00003793	0.0234671	0.0166561	0.0572391	-0.10533	9.2964	0.469528	0.757663
WBGene00003794	0.0200753	-0.0440342	0.0743005	-0.156068	6.49145	0.716928	0.586268
WBGene00003795	0.048958	0.0774838	0.0955836	-0.0522529	9.87155	0.713754	0.588339
WBGene00003796	0.00669019	0.0255263	-0.0196942	-0.0757444	8.93332	0.264276	0.898821
WBGene00003797	0.0376696	0.137659	0.124731	-0.0275541	7.19985	0.630546	0.644088
WBGene00003798	0.0200073	0.0285911	-0.0380256	0.00740561	8.41276	0.0759807	0.989069
WBGene00003799	-0.0143186	-0.0484646	-0.101985	-0.0541156	5.78898	0.178663	0.947862
WBGene00003800	-0.00238424	0.0777376	0.0554998	-0.00985311	8.66178	0.318917	0.863313
WBGene00003801	-0.0720046	-0.037788	-0.120104	-0.042484	7.39206	0.202129	0.935444
WBGene00003802	0.0942607	0.0830852	0.0316303	0.0799375	7.53085	0.277891	0.890213
WBGene00003803	0.0190996	0.0209992	-0.0579064	0.044739	7.1399	0.29884	0.876641
WBGene00003804	0.0588538	0.0678293	-0.0366691	0.0939127	6.58763	0.466904	0.759542
WBGene00003805	-0.0124081	-0.0338324	-0.0226869	0.0249541	6.77474	0.081002	0.987667
WBGene00003806	-0.0542373	-0.0614508	-0.135285	0.0460083	5.44531	0.553874	0.697535
WBGene00003812	-0.0579017	-0.170103	-0.121321	-0.0025026	5.84615	0.424957	0.789516
WBGene00003813	-0.0850036	-0.0820634	-0.118556	-0.00265545	6.61878	0.243019	0.91188
WBGene00003815	-0.0449871	-0.0367347	-0.0998286	0.060737	8.03404	0.675107	0.613895
WBGene00003816	0.240471	-0.36994	-0.429798	-0.504221	1.14016	1.21741	0.321645
WBGene00003818	-0.0180759	0.00385152	-0.000554864	-0.0634537	6.63695	0.0968504	0.98277
WBGene00003821	-0.0306207	-0.00165202	-0.0374059	-0.0230615	8.21416	0.0572441	0.993623
WBGene00003822	-0.116716	-0.211806	-0.147236	-0.185219	6.04686	0.928283	0.459131
WBGene00003825	-0.0807179	-0.0456408	-0.060126	0.0872782	6.96124	0.65354	0.628418
WBGene00003826	0.0131579	-0.00469277	0.0270311	-0.0595696	7.16024	0.190311	0.94181
WBGene00003827	-0.00832554	0.0577193	0.119826	-0.107832	7.31446	0.859749	0.497929
WBGene00003828	-0.18475	-0.150354	-0.238226	0.0260054	5.89459	1.9006	0.133021
WBGene00003829	-0.0104318	-0.00708298	-0.0815567	0.106222	7.52057	0.645317	0.634
WBGene00003830	0.00781625	0.00417401	0.0141021	-0.030572	7.5094	0.0604158	0.992929
WBGene00003831	-0.0142967	-0.0348816	-0.0422484	0.103892	8.46973	0.65186	0.629556
WBGene00003834	-0.0643565	-0.0674906	-0.105174	-0.0666084	7.36139	0.12553	0.972231
WBGene00003835	-0.00117172	-0.0698228	0.00568425	0.0548107	5.76173	0.220282	0.92526
WBGene00003836	-0.0982775	-0.117721	-0.208564	0.085053	4.32318	0.912875	0.467644
WBGene00003837	-0.0276469	-0.277377	-0.296387	-0.0315709	1.37346	0.476862	0.752413
WBGene00003842	-0.325871	-1.03076	-0.43239	-0.171817	1.64627	3.18333	0.025297
WBGene00003843	0.0622115	-0.0617742	-0.0952408	0.0713122	2.73821	0.236273	0.915917
WBGene00003844	-0.0616714	-0.102533	-0.101774	-0.182175	4.76778	0.297495	0.877524
WBGene00003845	-0.402724	-0.254524	-0.268156	0.158396	0.450655	0.629115	0.64507
WBGene00003846	-0.0500876	0.229522	0.491962	0.406352	1.36623	1.13237	0.357803
WBGene00003847	0.166446	0.229875	0.0678414	0.263818	4.36203	0.729719	0.577967
WBGene00003849	-0.776833	0.480766	0.0573181	0.0266036	-0.0906623	1.46086	0.235759
WBGene00003850	0.401798	0.467374	0.0106667	0.577705	0.145628	0.765169	0.555345
WBGene00003851	-0.0188786	-0.0175605	-0.0162004	0.0119432	5.92758	0.0284936	0.998352
WBGene00003856	-0.119383	0.130342	-0.16374	0.526807	-0.127933	0.605762	0.661181
WBGene00003858	0.00662518	0.0721409	0.0147579	-0.0305055	7.51394	0.199686	0.936778
WBGene00003860	-0.0257407	-0.189936	-0.124431	0.374762	2.13707	1.48125	0.229639
WBGene00003861	-0.45857	-0.334976	-0.324877	-0.163373	0.975565	0.523685	0.718959
WBGene00003864	0.0571804	0.0300439	0.0753203	-0.00122993	8.88296	0.229432	0.919954
WBGene00003865	0.0375102	0.0179854	0.0307134	-0.018599	9.62106	0.119811	0.974494
WBGene00003868	-0.0347333	0.0573657	0.00466256	0.0430894	6.52942	0.167888	0.953251
WBGene00003870	0.0375588	-0.0126855	-0.0482379	0.153956	7.28938	0.857402	0.4993
WBGene00003876	0.16822	-0.193685	-0.0352145	0.260514	2.81783	1.35887	0.268752
WBGene00003877	-0.0755145	-0.161432	-0.160581	-0.0529533	6.17126	0.363463	0.832859
WBGene00003878	-0.492595	0.0474052	-0.459357	0.127528	2.60892	2.76453	0.0431881
WBGene00003879	-0.00651175	0.980163	-0.406857	0.954073	0.943979	3.06396	0.0294352
WBGene00003882	0.0260205	-0.0517163	0.0233634	-0.00874231	6.11882	0.151999	0.960803
WBGene00003883	-0.262507	-0.0652761	-0.298236	-0.190125	3.5183	0.995408	0.423469
WBGene00003884	0.280388	-0.079114	0.0938957	0.0950817	1.69401	0.44279	0.776792
WBGene00003887	0.192911	0.293896	0.226553	0.351967	2.45741	0.650215	0.630672
WBGene00003890	0.227313	0.226097	0.279904	0.0879637	0.789799	0.210528	0.930791
WBGene00003891	-0.0518742	-0.153516	-0.000658679	-0.13161	7.98404	0.902259	0.47358
WBGene00003893	0.0217359	-0.171562	0.0136299	-0.0509071	7.33406	0.77899	0.546683
WBGene00003898	-0.116737	-0.0566979	-0.188035	-0.0201297	6.0513	0.800416	0.533437
WBGene00003901	0.01732	-0.0157693	0.0856286	-0.0361483	8.64594	0.436257	0.781458
WBGene00003902	0.0411683	0.104183	0.128383	-0.0516463	10.9027	0.532237	0.712874
WBGene00003903	-0.0115129	-0.104851	-0.0392319	-0.144284	6.20326	0.567292	0.688069
WBGene00003904	-0.00818175	-0.0427309	-0.0166998	0.0433871	7.90167	0.156077	0.958911
WBGene00003905	-0.0121085	-0.047452	-0.0337966	-0.164723	6.48333	0.400158	0.80712
WBGene00003907	-0.164038	-0.293283	-0.315026	0.211524	1.99305	1.59907	0.19714
WBGene00003911	-0.0548705	-0.148893	-0.16534	-0.0828918	5.22822	0.513781	0.726019
WBGene00003912	0.0369804	0.00909455	-0.0606791	0.0477524	6.99513	0.184296	0.944964
WBGene00003914	-0.0377714	0.032588	0.00747825	0.013766	8.9019	0.141016	0.965728
WBGene00003915	-0.045469	-0.0768497	-0.0320384	-0.0932613	4.52179	0.0995462	0.981869
WBGene00003916	-0.0579756	-0.0620124	-0.13744	-0.187996	6.70704	0.820576	0.521176
WBGene00003917	0.00278495	0.0348674	-0.0618239	-0.0612669	5.53225	0.234978	0.916685
WBGene00003918	0.00145942	0.0832479	0.0394783	-0.0831262	8.38114	0.61185	0.656964
WBGene00003919	-0.0398424	0.0019734	-0.0785785	-0.156673	5.91202	0.553802	0.697585
WBGene00003920	0.0278775	0.0213348	-0.0201638	0.126099	9.76846	0.629747	0.644636
WBGene00003921	-0.0727923	-0.0189219	0.0436829	-0.152917	5.65928	0.690794	0.603447
WBGene00003922	0.0580919	0.0366221	0.0361878	0.103722	8.1343	0.295063	0.879115
WBGene00003923	0.00781876	-0.0294684	-0.069073	0.136445	8.02307	1.07373	0.384766
WBGene00003924	0.0023371	-0.00186395	0.00971574	0.170503	8.647	1.17619	0.338747
WBGene00003925	-0.0174979	0.0391853	-0.0359015	0.179705	7.70496	1.18768	0.333899
WBGene00003926	-0.0608193	-0.0409921	-0.142812	0.169577	8.09235	1.74231	0.163593
WBGene00003927	-0.0206061	0.0221222	0.0775893	0.0464723	7.98175	0.329104	0.856446
WBGene00003928	0.00259035	-0.0203973	-0.08213	0.141245	8.17148	1.32936	0.279077
WBGene00003929	-0.0560024	-0.134674	-0.080209	0.00870507	5.74638	0.224701	0.922711
WBGene00003930	-0.0481653	-0.059376	-0.0681868	-0.162573	7.32186	0.330262	0.855662
WBGene00003931	0.112944	-0.211018	-0.0920393	0.18793	3.77758	1.32786	0.27961
WBGene00003932	-0.16319	-0.0913516	-0.0960368	-0.0290224	4.49047	0.293926	0.879858
WBGene00003933	-0.0811914	-0.461916	-0.150552	-0.166889	2.64831	1.13789	0.355352
WBGene00003934	-0.0761681	-0.184004	-0.0825634	0.0831059	8.01557	1.36054	0.268178
WBGene00003936	0.0842807	0.01078	0.0950878	0.053664	5.06033	0.199811	0.93671
WBGene00003939	-0.131274	-0.148597	0.0762444	0.054977	1.07157	0.20589	0.933373
WBGene00003941	0.0612944	-0.140786	-0.184361	0.300775	2.51465	1.32462	0.28077
WBGene00003943	0.0406728	-0.118735	-0.0264938	0.117041	3.63219	0.411815	0.798861
WBGene00003947	0.0245559	0.0474403	0.0961632	0.0834493	8.46871	0.355343	0.838486
WBGene00003948	0.00465415	0.00642442	0.0524928	-0.0125473	8.09368	0.14218	0.965218
WBGene00003949	-0.0157822	-0.0175803	-0.0669025	0.14213	8.03072	1.13196	0.357985
WBGene00003950	-0.0169829	-0.0504858	-0.0390298	0.0985225	7.4912	0.65454	0.62774
WBGene00003951	0.0245662	0.0456269	0.025048	0.134877	8.12458	0.577313	0.681027
WBGene00003952	-0.0487849	-0.0393707	-0.00203762	0.0428033	7.90194	0.264528	0.898664
WBGene00003953	-0.034284	-0.0458046	-0.0186004	0.140695	7.69111	0.996676	0.422818
WBGene00003954	0.0698423	0.122144	-0.168726	0.190697	2.70436	0.69918	0.597903
WBGene00003955	0.0308414	-0.00948169	-0.00387439	0.108004	8.99169	0.509116	0.729348
WBGene00003956	-0.173199	-0.175072	-0.25336	-0.0977409	5.86466	0.867351	0.493507
WBGene00003957	-0.120419	-0.428149	-0.387908	-0.383863	4.78808	2.8041	0.041044
WBGene00003958	-0.176569	-0.275428	-0.294129	-0.297944	6.60599	1.18003	0.337119
WBGene00003959	-0.157288	-0.254006	-0.0955996	-0.197221	3.63541	0.618322	0.652494
WBGene00003960	-0.101127	-0.180145	-0.126185	0.0288435	4.64804	0.755717	0.56132
WBGene00003961	0.00946978	-0.0263564	0.0263704	0.0359322	6.88949	0.0840227	0.986788
WBGene00003962	0.0288193	0.0565034	0.107699	-0.0156982	9.05998	0.535533	0.710532
WBGene00003963	0.0724519	0.0631305	0.121252	0.0831434	9.64542	0.34497	0.845629
WBGene00003964	-0.0239957	-0.0312886	-0.0657482	0.0437842	9.31914	0.322424	0.860957
WBGene00003965	0.204985	0.122268	0.183502	0.0489971	3.47139	0.45391	0.768841
WBGene00003967	-0.0886788	-0.0538575	-0.0297857	0.0151422	6.04532	0.297741	0.877362
WBGene00003968	-0.0116453	0.0295063	-0.218033	0.151153	2.16617	0.658552	0.625027
WBGene00003969	-0.603044	-0.277775	-0.177109	-0.158908	1.48815	0.966691	0.438442
WBGene00003970	0.0745418	0.0158008	8.47e-05	0.0644381	6.20378	0.199691	0.936775
WBGene00003975	-0.0934837	-0.220766	-0.109157	0.0308188	4.3012	0.711814	0.589607
[truncated: 9,596 more rows]

## Sheet: N2 ev vs N2 ptr-23
WB_id	symbol	sequence	live_dead	type	logFC	logCPM	PValue	FDR
WBGene00000001	aap-1	Y110A7A.10	Live	protein_coding_gene	-0.127758	4.42614	0.394217	1
WBGene00000002	aat-1	F27C8.1	Live	protein_coding_gene	0.369794	2.09912	0.3077	1
WBGene00000003	aat-2	F07C3.7	Live	protein_coding_gene	0.028284	2.40674	0.926108	1
WBGene00000004	aat-3	F52H2.2	Live	protein_coding_gene	-0.0644827	3.89312	0.691444	1
WBGene00000005	aat-4	T13A10.10	Live	protein_coding_gene	-0.268475	2.48255	0.231738	1
WBGene00000006	aat-5	C55C2.5	Live	protein_coding_gene	0.104119	2.14675	0.739063	1
WBGene00000007	aat-6	T11F9.4	Live	protein_coding_gene	-0.00602855	2.76558	1	1
WBGene00000010	aat-9	Y53H1C.1	Live	protein_coding_gene	-0.0567245	4.74809	0.712994	1
WBGene00000016	abf-5	T22H6.5	Live	protein_coding_gene	-0.178822	1.72808	0.574098	1
WBGene00000017	abf-6	T22H6.7	Live	protein_coding_gene	0.0274663	3.15877	0.93186	1
WBGene00000018	abl-1	M79.1	Live	protein_coding_gene	0.0988241	4.71511	0.445177	1
WBGene00000020	abt-2	F12B6.1	Live	protein_coding_gene	-0.0128736	3.49519	0.966795	1
WBGene00000022	abt-4	Y39D8C.1	Live	protein_coding_gene	-0.317869	5.16181	0.117325	1
WBGene00000034	abu-11	T01D1.6	Live	protein_coding_gene	0.683959	-0.281515	0.438669	1
WBGene00000035	ace-1	W09B12.1	Live	protein_coding_gene	0.0958733	2.5753	0.641628	1
WBGene00000036	ace-2	Y44E3A.2	Live	protein_coding_gene	-0.399554	3.2131	0.0498192	1
WBGene00000037	ace-3	Y48B6A.8	Live	protein_coding_gene	0.100004	0.425363	0.857742	1
WBGene00000039	acn-1	C42D8.5	Live	protein_coding_gene	-0.0898788	2.3176	0.804723	1
WBGene00000040	aco-1	ZK455.1	Live	protein_coding_gene	-0.117803	7.58348	0.435548	1
WBGene00000041	aco-2	F54H12.1	Live	protein_coding_gene	0.0257078	9.6299	0.789764	1
WBGene00000050	acr-11	D2092.3	Live	protein_coding_gene	-0.0277245	0.0275029	1	1
WBGene00000051	acr-12	R01E6.4	Live	protein_coding_gene	-1.54834	-0.101655	0.00337159	1
WBGene00000054	acr-15	F25G6.4	Live	protein_coding_gene	0.382945	0.662205	0.373079	1
WBGene00000055	acr-16	F25G6.3	Live	protein_coding_gene	-0.038489	1.27818	0.950678	1
WBGene00000057	acr-18	F28F8.1	Live	protein_coding_gene	0.196656	0.779123	0.644753	1
WBGene00000063	act-1	T04C12.6	Live	protein_coding_gene	0.062688	9.56128	0.633153	1
WBGene00000064	act-2	T04C12.5	Live	protein_coding_gene	0.0250506	10.2109	0.810082	1
WBGene00000065	act-3	T04C12.4	Live	protein_coding_gene	0.0249575	8.14059	0.857302	1
WBGene00000066	act-4	M03F4.2	Live	protein_coding_gene	0.0402456	9.97292	0.781986	1
WBGene00000067	act-5	T25C8.2	Live	protein_coding_gene	-0.206866	8.59985	0.204598	1
WBGene00000068	acy-1	F17C8.1	Live	protein_coding_gene	0.384608	2.5325	0.079959	1
WBGene00000070	acy-3	C44F1.5	Live	protein_coding_gene	-0.0483678	3.42633	0.804145	1
WBGene00000071	acy-4	T01C2.1	Live	protein_coding_gene	-0.481508	2.53413	0.0477907	1
WBGene00000072	add-1	F39C12.2	Live	protein_coding_gene	-0.0850359	1.10788	0.847385	1
WBGene00000073	add-2	F57F5.4	Live	protein_coding_gene	0.120314	3.78728	0.504652	1
WBGene00000074	adm-2	C04A11.4	Live	protein_coding_gene	-0.0312971	4.54778	0.81774	1
WBGene00000075	adm-4	ZK154.7	Live	protein_coding_gene	0.0644344	4.51739	0.647972	1
WBGene00000079	adr-1	H15N14.1	Live	protein_coding_gene	-0.0151548	6.59784	0.889073	1
WBGene00000080	adr-2	T20H4.4	Live	protein_coding_gene	-0.0268114	7.04827	0.76016	1
WBGene00000081	ads-1	Y50D7A.7	Live	protein_coding_gene	-0.0705886	6.78024	0.591852	1
WBGene00000082	adt-1	C02B4.1	Live	protein_coding_gene	0.369531	0.644474	0.419334	1
WBGene00000083	adt-2	F08C6.1	Live	protein_coding_gene	-0.0156827	4.42295	0.942562	1
WBGene00000084	aex-1	D2030.10	Live	protein_coding_gene	-0.384907	2.94503	0.0929637	1
WBGene00000085	aex-2	T14B1.2	Live	protein_coding_gene	0.158961	-0.0985859	0.820443	1
WBGene00000086	aex-3	C02H7.3	Live	protein_coding_gene	0.0821882	2.48591	0.733721	1
WBGene00000088	aex-5	F32A7.6	Live	protein_coding_gene	-0.190467	3.04379	0.321679	1
WBGene00000089	aex-6	Y87G2A.4	Live	protein_coding_gene	-0.129969	1.43982	0.643895	1
WBGene00000090	age-1	B0334.8	Live	protein_coding_gene	-0.0215732	6.90901	0.850615	1
WBGene00000092	ags-3	F32A6.4	Live	protein_coding_gene	-0.0859578	2.61729	0.670846	1
WBGene00000093	agt-1	Y62E10A.5	Live	protein_coding_gene	0.0399601	3.97169	0.795167	1
WBGene00000094	agt-2	F09E5.13	Live	protein_coding_gene	-0.000860708	3.74051	1	1
WBGene00000095	aha-1	C25A1.11	Live	protein_coding_gene	-0.0301476	4.13773	0.840768	1
WBGene00000097	aip-1	F58E10.4	Live	protein_coding_gene	-0.00127575	5.59565	0.995211	1
WBGene00000098	air-1	K07C11.2	Live	protein_coding_gene	0.0947857	7.98923	0.323589	1
WBGene00000099	air-2	B0207.4	Live	protein_coding_gene	0.0100701	6.92358	0.926943	1
WBGene00000100	ajm-1	C25A11.4	Live	protein_coding_gene	-0.0257742	6.12677	0.899686	1
WBGene00000101	aka-1	D1022.7	Live	protein_coding_gene	0.00451539	8.54945	0.967298	1
WBGene00000102	akt-1	C12D8.10	Live	protein_coding_gene	-0.00217909	7.89406	0.983276	1
WBGene00000103	akt-2	F28H6.1	Live	protein_coding_gene	-0.0802262	3.80555	0.655302	1
WBGene00000105	alg-1	F48F7.1	Live	protein_coding_gene	0.00987212	6.69076	0.939909	1
WBGene00000106	alg-2	T07D3.7	Live	protein_coding_gene	-0.00814926	6.77675	0.95941	1
WBGene00000107	alh-1	F54D8.3	Live	protein_coding_gene	-0.0689794	7.9772	0.511225	1
WBGene00000109	alh-3	F36H1.6	Live	protein_coding_gene	-0.131012	6.90959	0.269838	1
WBGene00000110	alh-4	T05H4.13	Live	protein_coding_gene	-0.0278498	6.82908	0.784887	1
WBGene00000111	alh-5	T08B1.3	Live	protein_coding_gene	0.344857	3.0763	0.0687409	1
WBGene00000112	alh-6	F56D12.1	Live	protein_coding_gene	0.0257662	6.21102	0.808417	1
WBGene00000113	alh-7	F45H10.1	Live	protein_coding_gene	0.35691	4.28675	0.242001	1
WBGene00000114	alh-8	F13D12.4	Live	protein_coding_gene	-0.0473823	9.57676	0.781442	1
WBGene00000115	alh-9	F01F1.6	Live	protein_coding_gene	0.0789833	7.73173	0.494412	1
WBGene00000116	alh-10	C54D1.4	Live	protein_coding_gene	0.220136	2.73304	0.352572	1
WBGene00000117	alh-11	F42G9.5	Live	protein_coding_gene	0.0804264	6.10183	0.428239	1
WBGene00000118	alh-12	Y69F12A.2	Live	protein_coding_gene	-0.183017	5.83141	0.189407	1
WBGene00000120	aly-1	C01F6.5	Live	protein_coding_gene	-0.0733163	4.82479	0.635435	1
WBGene00000121	aly-2	F23B2.6	Live	protein_coding_gene	0.0707038	8.08654	0.663634	1
WBGene00000122	aly-3	M18.7	Live	protein_coding_gene	-0.0166805	8.02371	0.851095	1
WBGene00000123	ama-1	F36A4.7	Live	protein_coding_gene	0.0266505	7.06255	0.897824	1
WBGene00000133	amt-1	C05E11.4	Live	protein_coding_gene	0.352541	4.0129	0.173867	1
WBGene00000135	amt-3	M195.3	Live	protein_coding_gene	-0.293077	0.284711	0.531121	1
WBGene00000136	amt-4	C05E11.5	Live	protein_coding_gene	-0.0345589	4.15719	0.867548	1
WBGene00000137	amx-1	R13G10.2	Live	protein_coding_gene	-0.0667124	5.00446	0.641223	1
WBGene00000138	amx-2	B0019.1	Live	protein_coding_gene	0.118251	2.32688	0.641778	1
WBGene00000139	amx-3	F25C8.2	Live	protein_coding_gene	0.0615967	2.08531	0.822205	1
WBGene00000140	anc-1	ZK973.6	Live	protein_coding_gene	0.0087538	5.80466	0.953346	1
WBGene00000142	aos-1	C08B6.9	Live	protein_coding_gene	0.0180969	6.94501	0.850188	1
WBGene00000143	apc-2	K06H7.6	Live	protein_coding_gene	-0.0144478	6.37091	0.88304	1
WBGene00000144	apc-10	F15H10.3	Live	protein_coding_gene	0.0634469	4.82401	0.627699	1
WBGene00000145	apc-11	F35G12.9	Live	protein_coding_gene	-0.076147	5.49821	0.532492	1
WBGene00000146	ape-1	F46F3.4	Live	protein_coding_gene	0.00809702	8.10258	0.941487	1
WBGene00000147	aph-1	VF36H2L.1	Live	protein_coding_gene	-0.0204561	5.83949	0.840669	1
WBGene00000148	aph-2	ZC434.6	Live	protein_coding_gene	0.0254371	5.96717	0.80281	1
WBGene00000149	apl-1	C42D8.8	Live	protein_coding_gene	-0.0286582	6.87643	0.843867	1
WBGene00000150	apm-1	F55A12.7	Live	protein_coding_gene	-0.0358167	4.46863	0.837018	1
WBGene00000151	apn-1	T05H10.2	Live	protein_coding_gene	-0.0692191	6.67979	0.623188	1
WBGene00000155	app-1	W03G9.4	Live	protein_coding_gene	-0.00397131	7.98358	0.968848	1
WBGene00000156	2025-04-01	K04G2.8	Live	protein_coding_gene	-0.0295164	7.79992	0.796199	1
WBGene00000157	aps-2	F02E8.3	Live	protein_coding_gene	-0.0717134	3.98657	0.68589	1
WBGene00000158	apg-1	Y105E8A.9	Live	protein_coding_gene	-0.0582687	6.51953	0.647248	1
WBGene00000159	aps-1	F29G9.3	Live	protein_coding_gene	-0.0799438	5.74525	0.52668	1
WBGene00000160	apb-1	Y71H2B.10	Live	protein_coding_gene	0.0412004	6.8969	0.71522	1
WBGene00000161	apa-2	T20B5.1	Live	protein_coding_gene	0.0289743	6.05802	0.8004	1
WBGene00000162	apd-3	W09G10.4	Live	protein_coding_gene	0.00346081	5.75786	0.987692	1
WBGene00000163	apb-3	R11A5.1	Live	protein_coding_gene	-0.0329314	7.31048	0.720036	1
WBGene00000164	apm-3	F53H8.1	Live	protein_coding_gene	-0.110448	3.70883	0.524305	1
WBGene00000165	aps-3	Y48G8AL.14	Live	protein_coding_gene	0.877423	4.89484	0.309488	1
WBGene00000168	apx-1	K08D9.3	Live	protein_coding_gene	0.0111577	6.79409	0.933241	1
WBGene00000169	aqp-1	F32A5.5	Live	protein_coding_gene	-0.446705	4.73458	0.00531609	1
WBGene00000170	aqp-2	C01G6.1	Live	protein_coding_gene	-0.235122	5.68019	0.17729	1
WBGene00000172	aqp-4	F40F9.9	Live	protein_coding_gene	0.244375	2.9685	0.328706	1
WBGene00000175	aqp-7	M02F4.8	Live	protein_coding_gene	-0.0329653	6.50124	0.85474	1
WBGene00000176	aqp-8	K02G10.7	Live	protein_coding_gene	-0.147578	4.59111	0.446836	1
WBGene00000177	aqp-9	K07A1.16	Live	protein_coding_gene	0.00967805	1.57842	1	1
WBGene00000178	aqp-10	ZK1321.3	Live	protein_coding_gene	0.0152177	5.50014	0.916559	1
WBGene00000179	aqp-11	ZK525.2	Live	protein_coding_gene	0.0799304	4.49586	0.610221	1
WBGene00000180	arc-1	ZK1320.6	Live	protein_coding_gene	-0.0612729	3.8067	0.706818	1
WBGene00000181	ard-1	F01G4.2	Live	protein_coding_gene	-0.0816142	6.50098	0.417116	1
WBGene00000182	arf-1.2	B0336.2	Live	protein_coding_gene	-0.0120365	8.85151	0.917103	1
WBGene00000183	arf-3	F57H12.1	Live	protein_coding_gene	0.0617371	8.29834	0.556833	1
WBGene00000184	arf-6	Y116A8C.12	Live	protein_coding_gene	0.0510469	5.18258	0.67841	1
WBGene00000186	ark-1	C01C7.1	Live	protein_coding_gene	0.0401251	5.99506	0.77713	1
WBGene00000187	arl-1	F54C9.10	Live	protein_coding_gene	0.0230682	6.02979	0.826028	1
WBGene00000188	arl-3	F19H8.3	Live	protein_coding_gene	0.316374	2.29618	0.307769	1
WBGene00000189	arl-5	ZK632.8	Live	protein_coding_gene	-0.00152272	4.77843	1	1
WBGene00000190	arf-1.1	F45E4.1	Live	protein_coding_gene	0.701086	0.135075	0.171698	1
WBGene00000192	arl-8	Y57G11C.13	Live	protein_coding_gene	0.0106129	8.13751	0.912651	1
WBGene00000195	arr-1	F53H8.2	Live	protein_coding_gene	0.0314711	3.79116	0.861472	1
WBGene00000196	aars-1	W02B12.6	Live	protein_coding_gene	-0.0475274	5.44525	0.660575	1
WBGene00000197	aars-2	F28H1.3	Live	protein_coding_gene	0.0446628	8.48451	0.699147	1
WBGene00000198	art-1	C15F1.6	Live	protein_coding_gene	0.0121432	7.73043	0.921374	1
WBGene00000199	arx-1	Y71F9AL.16	Live	protein_coding_gene	-0.0503424	6.15298	0.694873	1
WBGene00000200	arx-2	K07C5.1	Live	protein_coding_gene	0.0456963	7.27619	0.619343	1
WBGene00000201	arx-3	Y79H2A.6	Live	protein_coding_gene	0.0385678	5.92801	0.715745	1
WBGene00000202	exos-4.2	Y6D11A.1	Live	protein_coding_gene	0.0995965	6.01525	0.726671	1
WBGene00000203	arx-5	Y37D8A.1	Live	protein_coding_gene	-0.0481494	5.7119	0.659821	1
WBGene00000204	arx-6	C35D10.16	Live	protein_coding_gene	0.121715	6.0377	0.308369	1
WBGene00000205	arx-7	M01B12.3	Live	protein_coding_gene	0.151584	5.41375	0.18052	1
WBGene00000206	asb-1	F35G12.10	Live	protein_coding_gene	0.00361183	8.29193	0.971607	1
WBGene00000207	asb-2	F02E8.1	Live	protein_coding_gene	-0.0171356	7.80364	0.894247	1
WBGene00000208	trip-4	Y53F4B.15	Live	protein_coding_gene	-0.0747122	5.3911	0.512568	1
WBGene00000209	asg-1	K07A12.3	Live	protein_coding_gene	0.071257	7.60295	0.455185	1
WBGene00000210	asg-2	C53B7.4	Live	protein_coding_gene	0.0834856	5.58595	0.498812	1
WBGene00000211	asm-1	B0252.2	Live	protein_coding_gene	-0.0501815	2.88069	0.843975	1
WBGene00000212	asm-2	ZK455.4	Live	protein_coding_gene	-0.327044	2.61314	0.238971	1
WBGene00000213	asm-3	W03G1.7	Live	protein_coding_gene	-0.223477	2.724	0.519262	1
WBGene00000214	asp-1	Y39B6A.20	Live	protein_coding_gene	-0.177199	11.1517	0.404036	1
WBGene00000215	asp-2	T18H9.2	Live	protein_coding_gene	-0.223749	8.98478	0.0856259	1
WBGene00000216	asp-3	H22K11.1	Live	protein_coding_gene	-0.106475	9.66061	0.44842	1
WBGene00000217	asp-4	R12H7.2	Live	protein_coding_gene	-0.141839	8.29032	0.238128	1
WBGene00000218	asp-5	F21F8.3	Live	protein_coding_gene	-0.151956	8.70869	0.309125	1
WBGene00000219	asp-6	F21F8.7	Live	protein_coding_gene	-0.207468	9.84312	0.222424	1
WBGene00000220	atf-2	K08F8.2	Live	protein_coding_gene	6.27e-05	1.68722	1	1
WBGene00000221	atf-4	T04C10.4	Live	protein_coding_gene	-0.0170141	5.51749	0.888938	1
WBGene00000222	atf-6	F45E6.2	Live	protein_coding_gene	-0.0418983	3.98801	0.797536	1
WBGene00000223	atf-7	C07G2.2	Live	protein_coding_gene	-0.00950714	8.2164	0.927476	1
WBGene00000224	atgp-1	F26D10.9	Live	protein_coding_gene	0.027011	4.86608	0.816854	1
WBGene00000225	atgp-2	C38C6.2	Live	protein_coding_gene	-0.159869	3.76006	0.341973	1
WBGene00000226	atl-1	T06E4.3	Live	protein_coding_gene	-0.0256276	7.55444	0.855745	1
WBGene00000227	atm-1	Y48G1BL.2	Live	protein_coding_gene	0.0569964	5.68424	0.690183	1
WBGene00000228	atn-1	W04D2.1	Live	protein_coding_gene	0.0412221	7.37168	0.772629	1
WBGene00000229	atp-2	C34E10.6	Live	protein_coding_gene	0.046854	11.1549	0.706544	1
WBGene00000230	atp-3	F27C1.7	Live	protein_coding_gene	0.0138501	8.92613	0.888003	1
WBGene00000231	atx-2	D2045.1	Live	protein_coding_gene	0.116048	8.07692	0.665859	1
WBGene00000232	avr-14	B0207.12	Live	protein_coding_gene	0.0175867	0.197439	1	1
WBGene00000233	avr-15	R11G10.1	Live	protein_coding_gene	0.0316899	3.14149	0.870123	1
WBGene00000235	baf-1	B0464.7	Live	protein_coding_gene	0.00373726	7.10382	0.973718	1
WBGene00000236	bag-1	F57B10.11	Live	protein_coding_gene	0.0180444	6.08469	0.867965	1
WBGene00000237	bam-2	Y71F9AR.1	Live	protein_coding_gene	-0.105729	3.74482	0.554333	1
WBGene00000238	bar-1	C54D1.6	Live	protein_coding_gene	0.0684146	2.09806	0.825148	1
WBGene00000239	bas-1	C05D2.4	Live	protein_coding_gene	-0.0496597	4.53792	0.743977	1
WBGene00000240	pah-1	K08F8.4	Live	protein_coding_gene	0.0743705	4.4268	0.560862	1
WBGene00000245	bca-1	T13C5.5	Live	protein_coding_gene	-0.178308	3.36332	0.24178	1
WBGene00000247	bec-1	T19E7.3	Live	protein_coding_gene	-0.00593438	5.00706	0.970498	1
WBGene00000248	ben-1	C54C6.2	Live	protein_coding_gene	-0.0191987	5.63893	0.879452	1
WBGene00000249	bir-1	T27F2.3	Live	protein_coding_gene	-0.054332	6.47086	0.660024	1
WBGene00000250	bir-2	C50B8.2	Live	protein_coding_gene	0.0643832	5.85121	0.564259	1
WBGene00000253	bli-3	F56C11.1	Live	protein_coding_gene	0.0824033	4.24174	0.633634	1
WBGene00000254	bli-4	K04F10.4	Live	protein_coding_gene	0.0422892	7.9421	0.651726	1
WBGene00000256	bli-6	Y73B6BL.34	Live	protein_coding_gene	0.551258	3.97971	0.083387	1
WBGene00000257	bmk-1	F23B12.8	Live	protein_coding_gene	-0.0328716	7.18402	0.816489	1
WBGene00000259	bpl-1	F13H8.10	Live	protein_coding_gene	-0.0528411	5.60577	0.606734	1
WBGene00000262	bra-1	F54B11.6	Live	protein_coding_gene	-0.273874	3.14048	0.120219	1
WBGene00000263		F23H11.5	Live	protein_coding_gene	0.0602169	7.63815	0.502166	1
WBGene00000264	brc-1	C36A4.8	Live	protein_coding_gene	0.0928439	5.0727	0.409089	1
WBGene00000265	brd-1	K04C2.4	Live	protein_coding_gene	0.0267996	5.39086	0.808001	1
WBGene00000266	bre-1	C53B4.7	Live	protein_coding_gene	0.196249	4.12706	0.391967	1
WBGene00000267	bre-2	Y39E4B.9	Live	protein_coding_gene	-0.460622	1.05628	0.17911	1
WBGene00000268	bre-3	B0464.4	Live	protein_coding_gene	0.0474853	6.76805	0.688842	1
WBGene00000269	bre-4	Y73E7A.7	Live	protein_coding_gene	0.10698	3.76128	0.454409	1
WBGene00000270	bre-5	T12G3.8	Live	protein_coding_gene	0.0397905	4.63062	0.753637	1
WBGene00000271	brf-1	F45E12.2	Live	protein_coding_gene	-0.0297972	7.084	0.811726	1
WBGene00000273	brp-1	Y79H2A.1	Live	protein_coding_gene	0.142402	7.26653	0.431153	1
WBGene00000274	btf-1	F15D4.1	Live	protein_coding_gene	-0.0742135	6.53806	0.554507	1
WBGene00000275	bub-1	R06C7.8	Live	protein_coding_gene	-0.0198919	8.37246	0.848872	1
WBGene00000276	byn-1	F57B9.5	Live	protein_coding_gene	0.0441989	6.46775	0.674867	1
WBGene00000277	cab-1	C23H4.1	Live	protein_coding_gene	0.0295885	5.87805	0.800274	1
WBGene00000279	cah-1	F54D8.4	Live	protein_coding_gene	0.38309	1.50289	0.15877	1
WBGene00000281	cah-3	K05G3.3	Live	protein_coding_gene	-0.00547486	5.01146	0.97493	1
WBGene00000282	cah-4	R01E6.3	Live	protein_coding_gene	0.0927564	5.49045	0.379686	1
WBGene00000283	cah-5	R173.1	Live	protein_coding_gene	0.065441	3.84135	0.639097	1
WBGene00000284	cah-6	T28F2.3	Live	protein_coding_gene	-0.570491	0.834946	0.0950619	1
WBGene00000285	cal-1	C13C12.1	Live	protein_coding_gene	-0.145232	2.27333	0.603208	1
WBGene00000286	cal-2	C18E9.1	Live	protein_coding_gene	-0.158601	2.72697	0.498325	1
WBGene00000288	cal-4	T07G12.1	Live	protein_coding_gene	0.15569	0.990281	0.693243	1
WBGene00000289	cam-1	C01G6.8	Live	protein_coding_gene	-0.0506817	6.98049	0.728813	1
WBGene00000292	cap-1	D2024.6	Live	protein_coding_gene	0.0214881	6.90251	0.81283	1
WBGene00000293	cap-2	M106.5	Live	protein_coding_gene	-0.0204958	6.86506	0.816896	1
WBGene00000294	cas-1	F41G4.2	Live	protein_coding_gene	0.0448914	6.5332	0.653655	1
WBGene00000296	cat-2	B0432.5	Live	protein_coding_gene	-0.177734	-0.212601	0.76976	1
WBGene00000298	cat-4	F32G8.6	Live	protein_coding_gene	-0.0746068	4.16611	0.673095	1
WBGene00000301	cav-1	T13F2.8	Live	protein_coding_gene	-0.249159	7.09807	0.100144	1
WBGene00000302	cav-2	C56A3.7	Live	protein_coding_gene	0.528165	0.654985	0.280106	1
WBGene00000366	cbp-1	R10E11.1	Live	protein_coding_gene	-0.010979	8.29603	0.953201	1
WBGene00000367	cca-1	C54D2.5	Live	protein_coding_gene	0.0201321	3.44255	0.939329	1
WBGene00000368	ccb-1	T28F2.5	Live	protein_coding_gene	0.190595	2.38893	0.357001	1
WBGene00000369	ccf-1	Y56A3A.20	Live	protein_coding_gene	-0.0124146	7.40924	0.915158	1
WBGene00000370	ccg-1	Y73F8A.6	Live	protein_coding_gene	-0.0181733	5.74587	0.891999	1
WBGene00000371	cox-5B	F26E4.9	Live	protein_coding_gene	0.0933776	7.70101	0.485487	1
WBGene00000373	cyp-14A5	F08F3.7	Live	protein_coding_gene	-0.48801	2.09207	0.0761628	1
WBGene00000375	cyp-44A1	ZK177.5	Live	protein_coding_gene	0.0233009	5.7182	0.834681	1
WBGene00000376	ccr-4	ZC518.3	Live	protein_coding_gene	-0.00607626	8.84158	0.959821	1
WBGene00000377	cct-1	T05C12.7	Live	protein_coding_gene	-0.023165	9.15122	0.823965	1
WBGene00000378	cct-2	T21B10.7	Live	protein_coding_gene	0.0136929	9.07373	0.887758	1
WBGene00000379	cct-4	K01C8.10	Live	protein_coding_gene	0.0168207	8.87723	0.850156	1
WBGene00000380	cct-5	C07G2.3	Live	protein_coding_gene	0.0147618	9.08292	0.871171	1
WBGene00000381	cct-6	F01F1.8	Live	protein_coding_gene	-0.0556507	9.01972	0.532329	1
WBGene00000382	cdc-6	C43E11.10	Live	protein_coding_gene	0.0628078	7.2034	0.51932	1
WBGene00000383	cdc-14	C17G10.4	Live	protein_coding_gene	-0.0344906	7.87693	0.72633	1
WBGene00000386	cdc-25.1	K06A5.7	Live	protein_coding_gene	-0.00802159	8.42095	0.945576	1
WBGene00000387	cdc-25.2	F16B4.8	Live	protein_coding_gene	-0.0753256	6.6419	0.490504	1
WBGene00000388	cdc-25.3	ZK637.11	Live	protein_coding_gene	-0.0426337	6.17647	0.748031	1
WBGene00000390	cdc-42	R07G3.1	Live	protein_coding_gene	0.0444506	8.03145	0.695785	1
WBGene00000391	cdd-1	C47D2.2	Live	protein_coding_gene	-0.0175283	0.837652	1	1
WBGene00000392	cdd-2	F49E8.4	Live	protein_coding_gene	-0.0206	5.72549	0.861249	1
WBGene00000393	cdf-1	C15B12.7	Live	protein_coding_gene	-0.0508396	5.22724	0.645638	1
WBGene00000395	cdh-3	ZK112.7	Live	protein_coding_gene	-0.184043	4.21519	0.299889	1
WBGene00000396	cdh-4	F25F2.2	Live	protein_coding_gene	-0.0426486	7.24601	0.745987	1
WBGene00000397	cdh-5	F08B4.2	Live	protein_coding_gene	-0.670851	1.41164	0.0316076	1
WBGene00000403	casy-1	B0034.3	Live	protein_coding_gene	-0.0672579	5.51102	0.60781	1
WBGene00000405	cdk-1	T05G5.3	Live	protein_coding_gene	-0.0256329	8.12566	0.773368	1
WBGene00000406	cdk-4	F18H3.5	Live	protein_coding_gene	-0.140395	3.33494	0.351822	1
WBGene00000407	cdk-5	T27E9.3	Live	protein_coding_gene	-0.0835152	4.98631	0.509521	1
WBGene00000408	cdk-7	Y39G10AL.3	Live	protein_coding_gene	0.0460027	5.33921	0.741069	1
WBGene00000409	cdk-8	F39H11.3	Live	protein_coding_gene	0.0549913	5.70686	0.676932	1
WBGene00000410	cdk-9	H25P06.2	Live	protein_coding_gene	-0.0410488	4.28439	0.747627	1
WBGene00000411	cdl-1	R06F6.1	Live	protein_coding_gene	0.0236644	8.67231	0.805591	1
WBGene00000413	cdt-1	Y54E10A.15	Live	protein_coding_gene	-0.0214479	6.23256	0.875607	1
WBGene00000414	cec-1	ZK1236.2	Live	protein_coding_gene	-0.19375	4.99565	0.265701	1
WBGene00000415	ced-1	Y47H9C.4	Live	protein_coding_gene	-0.139701	5.96155	0.211067	1
WBGene00000416	ced-2	Y41D4B.13	Live	protein_coding_gene	-0.0199598	6.63299	0.844073	1
WBGene00000417	ced-3	C48D1.2	Live	protein_coding_gene	0.0673915	7.86879	0.538989	1
WBGene00000418	ced-4	C35D10.9	Live	protein_coding_gene	0.0219624	5.67334	0.887378	1
WBGene00000419	ced-5	C02F4.1	Live	protein_coding_gene	-0.0590497	7.54459	0.645477	1
WBGene00000420	ced-6	F56D2.7	Live	protein_coding_gene	-0.02563	6.49504	0.793809	1
WBGene00000421	ced-7	C48B4.4	Live	protein_coding_gene	-0.0249921	8.05712	0.837233	1
WBGene00000422	ced-8	F08F1.5	Live	protein_coding_gene	-0.115469	2.15183	0.68523	1
WBGene00000423	ced-9	T07C4.8	Live	protein_coding_gene	0.0162668	6.95356	0.879727	1
WBGene00000424	ced-10	C09G12.8	Live	protein_coding_gene	0.0692269	5.65049	0.655747	1
WBGene00000425	ced-11	ZK512.3	Live	protein_coding_gene	-0.282172	2.92611	0.20793	1
WBGene00000426	ced-12	Y106G6E.5	Live	protein_coding_gene	0.0370555	6.63246	0.70774	1
WBGene00000431	ceh-6	K02B12.1	Live	protein_coding_gene	-0.689448	0.607682	0.116094	1
WBGene00000437	ceh-13	R13A5.5	Live	protein_coding_gene	-0.0486097	2.85016	0.857442	1
WBGene00000438	ceh-14	F46C8.5	Live	protein_coding_gene	0.154711	1.28158	0.681534	1
WBGene00000439	ceh-16	C13G5.1	Live	protein_coding_gene	-1.01339	0.163169	0.0320456	1
WBGene00000441	ceh-18	ZC64.3	Live	protein_coding_gene	-0.021864	3.00285	0.940005	1
WBGene00000443	ceh-20	F31E3.1	Live	protein_coding_gene	0.0998876	3.44229	0.529148	1
WBGene00000444	ceh-21	T26C11.6	Live	protein_coding_gene	0.072106	4.55533	0.701633	1
WBGene00000448	pros-1	K12H4.1	Live	protein_coding_gene	0.066566	1.42834	0.84947	1
WBGene00000449	ceh-27	F46F3.1	Live	protein_coding_gene	-0.261563	1.48465	0.436839	1
WBGene00000453	ceh-32	W05E10.3	Live	protein_coding_gene	-0.290922	3.53166	0.127737	1
WBGene00000455	ceh-34	C10G8.6	Live	protein_coding_gene	-0.907064	0.774266	0.0203015	1
WBGene00000457	ceh-36	C37E2.4	Live	protein_coding_gene	-0.276642	0.585884	0.587287	1
WBGene00000458	ceh-37	C37E2.5	Live	protein_coding_gene	-0.0283348	2.57661	0.916775	1
WBGene00000459	ceh-38	F22D3.1	Live	protein_coding_gene	-0.00650908	7.88233	0.949444	1
WBGene00000460	ceh-39	T26C11.7	Live	protein_coding_gene	0.0788913	5.55189	0.56338	1
WBGene00000461	ceh-40	F17A2.5	Live	protein_coding_gene	0.0422379	2.51598	0.833314	1
WBGene00000462	ceh-41	T26C11.5	Live	protein_coding_gene	0.00972975	3.68294	0.970601	1
WBGene00000463	ceh-43	C28A5.4	Live	protein_coding_gene	-0.163896	2.38835	0.545316	1
WBGene00000464	ceh-44	Y54F10AM.4	Live	protein_coding_gene	-0.00166631	6.22013	0.9891	1
WBGene00000465	cpg-1	C07G2.1	Live	protein_coding_gene	0.0889964	11.3983	0.649181	1
WBGene00000466	cel-1	C03D6.3	Live	protein_coding_gene	-0.0386141	5.83041	0.704882	1
WBGene00000467	cep-1	F52B5.5	Live	protein_coding_gene	0.00939498	5.91036	0.92982	1
WBGene00000469	ces-2	ZK909.4	Live	protein_coding_gene	-0.100595	2.65516	0.715389	1
WBGene00000472	cey-1	F33A8.3	Live	protein_coding_gene	0.0316991	9.47491	0.794565	1
WBGene00000473	cey-2	F46F11.2	Live	protein_coding_gene	0.0332189	11.2308	0.814188	1
WBGene00000474	cey-3	M01E11.5	Live	protein_coding_gene	0.00982799	9.14145	0.926541	1
WBGene00000475	cey-4	Y39A1C.3	Live	protein_coding_gene	0.064719	9.35713	0.758658	1
WBGene00000476	cfi-1	T23D8.8	Live	protein_coding_gene	0.316104	1.22973	0.375017	1
WBGene00000477	cft-1	C18C4.2	Live	protein_coding_gene	-0.133522	0.370444	0.821298	1
WBGene00000478	cfz-2	F27E11.3	Live	protein_coding_gene	-0.282695	3.24218	0.220557	1
WBGene00000479	cgh-1	C07H6.5	Live	protein_coding_gene	0.0257142	11.7158	0.823184	1
WBGene00000480	cgp-1	Y38C9A.2	Live	protein_coding_gene	0.0125036	7.28395	0.924706	1
WBGene00000481	cha-1	ZC416.8	Live	protein_coding_gene	-0.0101967	1.27598	1	1
WBGene00000482	chd-3	T14G8.1	Live	protein_coding_gene	-0.0139569	6.41507	0.929195	1
WBGene00000485	che-3	F18C12.1	Live	protein_coding_gene	0.209151	1.36662	0.482656	1
WBGene00000492	che-13	F59C6.7	Live	protein_coding_gene	-0.65518	0.199349	0.131747	1
WBGene00000493	che-14	F56H1.1	Live	protein_coding_gene	-0.0558723	0.365706	1	1
WBGene00000496	chs-1	T25G3.2	Live	protein_coding_gene	-0.0198681	9.45312	0.8742	1
WBGene00000497	chs-2	F48A11.1	Live	protein_coding_gene	-0.180538	3.07496	0.344795	1
WBGene00000498	chk-1	Y39H10A.7	Live	protein_coding_gene	0.0125962	7.00327	0.902852	1
WBGene00000499	chk-2	Y60A3A.12	Live	protein_coding_gene	0.186163	2.72189	0.383931	1
WBGene00000500	chn-1	T09B4.10	Live	protein_coding_gene	0.0998817	5.82125	0.323066	1
WBGene00000501	cho-1	C48D1.3	Live	protein_coding_gene	-0.393809	0.673637	0.306481	1
WBGene00000502	chp-1	Y110A7A.13	Live	protein_coding_gene	0.0120838	6.73635	0.902304	1
WBGene00000503	cht-1	C04F6.3	Live	protein_coding_gene	-0.311894	6.2655	0.0288698	1
WBGene00000506	cic-1	H14E04.5	Live	protein_coding_gene	-0.0113662	3.77339	0.963388	1
WBGene00000507	cit-1.1	F44B9.4	Live	protein_coding_gene	-0.0701275	5.266	0.620827	1
WBGene00000508	cit-1.2	F44B9.3	Live	protein_coding_gene	-0.0218391	5.19897	0.905101	1
WBGene00000509	cka-1	C28D4.2	Live	protein_coding_gene	-0.00724508	6.12825	0.959482	1
WBGene00000510	cka-2	C52B9.1	Live	protein_coding_gene	-0.101104	1.29256	0.76263	1
WBGene00000511	ckb-1	B0285.8	Live	protein_coding_gene	0.311857	1.52283	0.302916	1
WBGene00000512	ckb-2	B0285.9	Live	protein_coding_gene	0.174454	3.56469	0.556402	1
WBGene00000514	ckb-4	F22F7.5	Live	protein_coding_gene	-0.0747185	2.46183	0.784616	1
WBGene00000515	ckc-1	T27A10.3	Live	protein_coding_gene	-0.0403251	3.75231	0.840172	1
WBGene00000516	cki-1	T05A6.1	Live	protein_coding_gene	-0.26657	2.90271	0.242276	1
WBGene00000517	cki-2	T05A6.2	Live	protein_coding_gene	0.0162098	5.90535	0.879485	1
WBGene00000518	ckk-1	C05H8.1	Live	protein_coding_gene	-0.0109193	1.63362	1	1
WBGene00000519	cku-70	Y47D3A.4	Live	protein_coding_gene	0.0193413	5.07586	0.87421	1
WBGene00000520	cku-80	R07E5.8	Live	protein_coding_gene	0.0728197	5.95523	0.521536	1
WBGene00000522	clc-1	C09F12.1	Live	protein_coding_gene	-0.0579538	3.3654	0.799242	1
WBGene00000523	clc-2	C01C10.1	Live	protein_coding_gene	0.634112	0.669083	0.0629291	1
WBGene00000524	clc-3	ZK563.4	Live	protein_coding_gene	0.291303	0.352895	0.574376	1
WBGene00000526	clc-5	C01C10.4	Live	protein_coding_gene	0.405152	0.766901	0.382607	1
WBGene00000527	cle-1	C36B1.1	Live	protein_coding_gene	-0.0753889	5.21317	0.591257	1
WBGene00000528	clh-1	T27D12.2	Live	protein_coding_gene	0.0570816	5.07758	0.717153	1
WBGene00000529	clh-2	B0491.8	Live	protein_coding_gene	-0.310295	0.844042	0.525244	1
WBGene00000530	clh-3	E04F6.11	Live	protein_coding_gene	-0.0469523	5.10917	0.767352	1
WBGene00000531	clh-4	T06F4.2	Live	protein_coding_gene	0.40826	0.337248	0.400985	1
WBGene00000532	clh-5	C07H4.2	Live	protein_coding_gene	-0.0367117	7.00824	0.765048	1
WBGene00000533	clh-6	R07B7.1	Live	protein_coding_gene	-0.0191117	6.506	0.886717	1
WBGene00000534	cpi-2	R01B10.1	Live	protein_coding_gene	-0.0397994	6.34444	0.745726	1
WBGene00000535	cpi-1	K08B4.6	Live	protein_coding_gene	0.0581681	6.09635	0.719444	1
WBGene00000536	clk-1	ZC395.2	Live	protein_coding_gene	0.023549	4.06853	0.906923	1
WBGene00000537	clk-2	C07H6.6	Live	protein_coding_gene	0.0409933	6.52889	0.70909	1
WBGene00000539	cln-3.1	F07B10.1	Live	protein_coding_gene	0.00622817	2.04943	1	1
WBGene00000540	cln-3.2	C01G8.2	Live	protein_coding_gene	-0.0488416	3.56996	0.778376	1
WBGene00000541	cln-3.3	ZC190.1	Live	protein_coding_gene	-0.157982	0.876197	0.65447	1
WBGene00000542	clp-1	C06G4.2	Live	protein_coding_gene	-0.0516918	7.54293	0.61153	1
WBGene00000543	clp-2	T04A8.16	Live	protein_coding_gene	0.00687985	6.04499	0.950434	1
WBGene00000545	clp-4	Y39A3CL.5	Live	protein_coding_gene	-0.00970162	4.41696	0.935156	1
WBGene00000547	clp-7	Y77E11A.11	Live	protein_coding_gene	-0.0291802	6.22358	0.797548	1
WBGene00000548	clr-1	F56D1.4	Live	protein_coding_gene	-0.0239549	7.70038	0.837652	1
WBGene00000549	cls-2	R107.6	Live	protein_coding_gene	-0.045565	6.10894	0.750769	1
WBGene00000550	clu-1	F55H2.6	Live	protein_coding_gene	-0.00284534	8.48122	0.983844	1
WBGene00000552	cmd-1	T21H3.3	Live	protein_coding_gene	0.0298412	8.76953	0.772119	1
WBGene00000553	cmk-1	K07A9.2	Live	protein_coding_gene	-0.236803	0.851852	0.596797	1
WBGene00000554	cnb-1	F55C10.1	Live	protein_coding_gene	0.0288668	4.01615	0.851448	1
WBGene00000556	cnc-2	R09B5.3	Live	protein_coding_gene	0.280367	1.79761	0.637123	1
WBGene00000557	cnc-3	R09B5.8	Live	protein_coding_gene	0.147054	1.97423	0.685561	1
WBGene00000558	cnc-4	R09B5.9	Live	protein_coding_gene	0.190468	3.81095	0.573073	1
WBGene00000561	cnd-1	C34E10.7	Live	protein_coding_gene	0.595867	0.258435	0.280498	1
WBGene00000562	cng-1	F14H8.6	Live	protein_coding_gene	-0.0246153	1.05438	1	1
WBGene00000564	cnk-1	R01H10.8	Live	protein_coding_gene	0.0570089	6.45513	0.620583	1
WBGene00000565	cnt-1	Y17G7B.15	Live	protein_coding_gene	0.0771878	5.51483	0.47168	1
WBGene00000566	cnt-2	Y39A1A.15	Live	protein_coding_gene	0.0488832	6.45939	0.663404	1
WBGene00000567	cnx-1	ZK632.6	Live	protein_coding_gene	0.0120876	8.20611	0.886835	1
WBGene00000583	cof-2	C48E7.5	Live	protein_coding_gene	0.467923	0.494866	0.316628	1
WBGene00000585	cogc-2	C06G3.10	Live	protein_coding_gene	0.020823	7.02125	0.812563	1
WBGene00000591	coh-1	K08A8.3	Live	protein_coding_gene	0.0175823	5.30587	0.887852	1
WBGene00000592	coh-3	F08H9.1	Live	protein_coding_gene	-0.0537401	5.24623	0.655213	1
WBGene00000594	col-3	T28C6.6	Live	protein_coding_gene	0.805677	2.30412	0.247404	1
WBGene00000596	col-7	C15A11.5	Live	protein_coding_gene	1.33851	2.19952	0.0338059	1
WBGene00000597	col-8	F11H8.3	Live	protein_coding_gene	0.114768	10.2174	0.574629	1
WBGene00000601	col-12	F15H10.1	Live	protein_coding_gene	0.940732	3.40124	0.122054	1
WBGene00000603	col-14	C46A5.3	Live	protein_coding_gene	1.31727	1.40088	0.155173	1
WBGene00000606	col-17	F11G11.10	Live	protein_coding_gene	0.177132	0.343313	0.941668	1
WBGene00000608	col-19	ZK1193.1	Live	protein_coding_gene	0.0841852	10.195	0.771304	1
WBGene00000609	col-20	F11G11.11	Live	protein_coding_gene	0.0546313	10.9402	0.797145	1
WBGene00000611	col-34	F36A4.10	Live	protein_coding_gene	0.268784	2.55149	0.573512	1
WBGene00000615	col-38	F54C9.4	Live	protein_coding_gene	0.761097	1.78733	0.260423	1
WBGene00000616	col-39	C09G5.4	Live	protein_coding_gene	1.31123	3.20466	0.0599177	1
WBGene00000620	col-43	ZC513.8	Live	protein_coding_gene	0.391016	2.18979	0.467753	1
WBGene00000625	col-48	Y54E10BL.2	Live	protein_coding_gene	0.896625	0.997611	0.124671	1
WBGene00000626	col-49	K09H9.3	Live	protein_coding_gene	2.81431	0.563683	0.042825	1
WBGene00000630	col-53	M01A12.1	Live	protein_coding_gene	0.318661	-0.183296	0.662791	1
WBGene00000636	col-60	F22D6.10	Live	protein_coding_gene	0.704999	0.693237	0.39253	1
WBGene00000638	col-62	C15A11.6	Live	protein_coding_gene	0.952103	2.14119	0.145698	1
WBGene00000639	col-63	ZK265.2	Live	protein_coding_gene	2.15526	0.574003	0.133128	1
WBGene00000641	col-65	K08C9.4	Live	protein_coding_gene	0.661423	0.12252	0.625387	1
WBGene00000644	col-68	C50D2.4	Live	protein_coding_gene	0.505179	0.497727	0.305877	1
WBGene00000647	col-71	Y49F6B.10	Live	protein_coding_gene	0.830122	1.9515	0.313361	1
WBGene00000650	col-74	ZK1248.2	Live	protein_coding_gene	0.00165364	1.35474	1	1
WBGene00000652	col-76	M110.1	Live	protein_coding_gene	0.00452255	3.25693	1	1
WBGene00000653	col-77	M195.1	Live	protein_coding_gene	1.11089	2.11511	0.287109	1
WBGene00000656	col-80	C09G5.5	Live	protein_coding_gene	0.172656	10.0047	0.611153	1
WBGene00000657	col-81	F38A3.1	Live	protein_coding_gene	0.58119	7.29616	0.337415	1
WBGene00000663	col-88	W05G11.3	Live	protein_coding_gene	0.997367	1.11066	0.479304	1
WBGene00000664	col-89	F17C8.2	Live	protein_coding_gene	-0.440373	-0.0917863	0.512835	1
WBGene00000666	col-91	F09G8.6	Live	protein_coding_gene	1.15386	0.171873	0.439822	1
WBGene00000670	col-95	Y41C4A.16	Live	protein_coding_gene	0.434239	7.48603	0.350398	1
WBGene00000671	col-96	Y41C4A.19	Live	protein_coding_gene	0.127234	4.37894	0.755946	1
WBGene00000672	col-97	ZK1010.7	Live	protein_coding_gene	0.95658	1.61179	0.307087	1
WBGene00000673	col-98	F14F7.1	Live	protein_coding_gene	0.224555	9.13876	0.490779	1
WBGene00000674	col-99	F29C4.8	Live	protein_coding_gene	-0.145462	1.8566	0.753138	1
WBGene00000675	col-101	K02D7.3	Live	protein_coding_gene	0.0702295	10.2439	0.754001	1
WBGene00000677	col-103	F56B3.1	Live	protein_coding_gene	0.279773	8.95023	0.562847	1
WBGene00000678	col-104	F58F6.1	Live	protein_coding_gene	1.27326	0.728535	0.140687	1
WBGene00000680	col-106	Y77E11A.15	Live	protein_coding_gene	0.163228	10.4507	0.556112	1
WBGene00000681	col-107	C34H4.4	Live	protein_coding_gene	1.07408	1.41645	0.210524	1
WBGene00000683	col-109	Y38C1BA.3	Live	protein_coding_gene	1.60067	0.0320287	0.119392	1
WBGene00000684	col-110	F19C7.7	Live	protein_coding_gene	0.149478	2.49771	0.721428	1
WBGene00000685	col-111	F29B9.9	Live	protein_coding_gene	0.0690516	0.561372	0.94966	1
WBGene00000687	col-113	C34D4.15	Live	protein_coding_gene	1.32396	-0.12096	0.0137591	1
WBGene00000690	col-116	F17E9.1	Live	protein_coding_gene	-0.135658	0.834705	0.751609	1
WBGene00000691	col-117	T28C6.4	Live	protein_coding_gene	0.71237	2.21638	0.300335	1
WBGene00000692	col-118	T11B7.3	Live	protein_coding_gene	0.13132	4.08812	0.619015	1
WBGene00000693	col-119	C53B4.5	Live	protein_coding_gene	0.134673	11.3685	0.645987	1
WBGene00000694	col-120	Y11D7A.11	Live	protein_coding_gene	0.718109	0.573294	0.470129	1
WBGene00000695	col-121	F56D5.1	Live	protein_coding_gene	-0.184268	1.26298	0.743802	1
WBGene00000696	col-122	T05A1.2	Live	protein_coding_gene	0.207266	11.0089	0.532402	1
WBGene00000698	col-124	C24F3.6	Live	protein_coding_gene	0.11752	11.1244	0.729959	1
WBGene00000699	col-125	C29F4.1	Live	protein_coding_gene	1.09667	1.60107	0.247565	1
WBGene00000703	col-129	M18.1	Live	protein_coding_gene	0.553116	8.19003	0.333322	1
WBGene00000707	col-133	F52B11.4	Live	protein_coding_gene	0.952601	2.77368	0.267437	1
WBGene00000708	col-135	M199.5	Live	protein_coding_gene	0.247252	4.51724	0.654378	1
WBGene00000710	col-137	Y51H4A.9	Live	protein_coding_gene	1.38671	-0.593266	0.33249	1
WBGene00000711	col-138	C52D10.13	Live	protein_coding_gene	1.41502	1.62727	0.18844	1
WBGene00000712	col-139	F41F3.4	Live	protein_coding_gene	0.524418	8.24014	0.363641	1
WBGene00000713	col-140	F26F12.1	Live	protein_coding_gene	0.136664	11.1857	0.649262	1
WBGene00000714	col-141	T15B7.5	Live	protein_coding_gene	0.0683701	0.805186	0.916413	1
WBGene00000715	col-142	T15B7.4	Live	protein_coding_gene	0.417608	7.20456	0.339454	1
WBGene00000716	col-143	T15B7.3	Live	protein_coding_gene	0.178045	9.58141	0.57289	1
WBGene00000718	col-145	B0222.7	Live	protein_coding_gene	1.00506	0.186862	0.415026	1
WBGene00000719	col-146	T06E4.6	Live	protein_coding_gene	0.893211	2.26319	0.265785	1
WBGene00000720	col-147	T06E4.4	Live	protein_coding_gene	1.07618	3.12234	0.144046	1
WBGene00000722	col-149	B0024.1	Live	protein_coding_gene	1.35237	1.94699	0.117126	1
WBGene00000723	col-150	B0024.2	Live	protein_coding_gene	0.151715	2.45017	0.572648	1
WBGene00000726	col-153	F17C11.3	Live	protein_coding_gene	0.231775	2.45774	0.428269	1
WBGene00000727	col-154	F55C10.2	Live	protein_coding_gene	-0.0208007	2.38385	0.985017	1
WBGene00000728	col-155	F55C10.3	Live	protein_coding_gene	0.12685	3.18724	0.721955	1
WBGene00000729	col-156	F57B7.3	Live	protein_coding_gene	0.908643	-0.48749	0.458183	1
WBGene00000730	col-157	T11F9.9	Live	protein_coding_gene	0.816671	-0.173177	0.28053	1
WBGene00000731	col-158	D2023.7	Live	protein_coding_gene	0.184398	2.61634	0.619124	1
WBGene00000732	col-159	F57B1.3	Live	protein_coding_gene	0.280871	7.29658	0.513292	1
WBGene00000733	col-160	F57B1.4	Live	protein_coding_gene	0.18394	9.06241	0.639882	1
WBGene00000734	col-161	C50B6.4	Live	protein_coding_gene	0.905804	1.73452	0.362951	1
WBGene00000735	col-162	Y2H9A.3	Live	protein_coding_gene	0.81804	1.48062	0.420059	1
WBGene00000738	col-165	F14H12.1	Live	protein_coding_gene	-0.608013	0.809049	0.715553	1
WBGene00000739	col-166	T07H6.3	Live	protein_coding_gene	0.190779	3.35148	0.705504	1
WBGene00000740	col-167	T10E10.2	Live	protein_coding_gene	0.650688	0.846065	0.469635	1
WBGene00000748	col-175	C35B8.1	Live	protein_coding_gene	1.74602	0.825899	0.157156	1
WBGene00000749	col-176	ZC373.7	Live	protein_coding_gene	0.444887	-0.242036	0.613007	1
WBGene00000751	col-178	C34F6.2	Live	protein_coding_gene	0.124198	10.4917	0.61393	1
WBGene00000752	col-179	C34F6.3	Live	protein_coding_gene	0.0979367	9.41678	0.62353	1
WBGene00000753	col-180	C44C10.1	Live	protein_coding_gene	0.744252	2.04737	0.283287	1
WBGene00000754	col-181	W03G11.1	Live	protein_coding_gene	0.165211	10.9536	0.471876	1
WBGene00000757	col-184	F15A2.1	Live	protein_coding_gene	0.167452	10.0368	0.463728	1
WBGene00000761	coq-1	C24A11.9	Live	protein_coding_gene	-0.236076	3.92702	0.161419	1
WBGene00000762	coq-2	F57B9.4	Live	protein_coding_gene	0.127473	4.26402	0.411466	1
WBGene00000763	coq-3	Y57G11C.11	Live	protein_coding_gene	-0.235913	4.24971	0.0985601	1
WBGene00000764	coq-4	T03F1.2	Live	protein_coding_gene	-0.0135343	4.01839	0.944339	1
WBGene00000765	coq-5	ZK652.9	Live	protein_coding_gene	-0.0347514	6.18638	0.769806	1
WBGene00000766	coq-6	K07B1.2	Live	protein_coding_gene	-0.0047847	5.1963	0.980129	1
WBGene00000767	coq-8	C35D10.4	Live	protein_coding_gene	0.025297	6.8368	0.794713	1
WBGene00000768	cor-1	R01H10.3	Live	protein_coding_gene	-0.0531278	2.6083	0.821276	1
WBGene00000770	cpb-1	C40H1.1	Live	protein_coding_gene	0.0242838	6.71876	0.859853	1
WBGene00000772	cpb-3	B0414.5	Live	protein_coding_gene	0.00241246	8.29078	0.984377	1
WBGene00000773	cpf-1	F28C6.3	Live	protein_coding_gene	0.0372703	6.76714	0.682364	1
WBGene00000774	cpf-2	F56A8.6	Live	protein_coding_gene	0.0640851	6.14947	0.63965	1
WBGene00000775	cpin-1	F38E11.3	Live	protein_coding_gene	-0.102813	1.85894	0.744697	1
WBGene00000776	cpl-1	T03E6.7	Live	protein_coding_gene	-0.12882	10.0171	0.299355	1
WBGene00000777	cpn-1	F43G9.9	Live	protein_coding_gene	-0.0261004	8.24003	0.774336	1
WBGene00000778	cpn-2	D1069.2	Live	protein_coding_gene	-0.144369	1.20478	0.644757	1
WBGene00000779	cpn-3	F28H1.2	Live	protein_coding_gene	0.0145574	7.31485	0.902858	1
WBGene00000780	cpn-4	F49D11.8	Live	protein_coding_gene	0.0622235	3.38171	0.767191	1
WBGene00000781	cpr-1	C52E4.1	Live	protein_coding_gene	-0.0919601	7.57156	0.475246	1
WBGene00000783	cpr-3	T10H4.12	Live	protein_coding_gene	-0.782603	3.9099	0.0293698	1
WBGene00000784	cpr-4	F44C4.3	Live	protein_coding_gene	0.270362	9.77674	0.0315409	1
WBGene00000785	cpr-5	W07B8.5	Live	protein_coding_gene	0.282354	9.80341	0.0572183	1
WBGene00000786	cpr-6	C25B8.3	Live	protein_coding_gene	-0.168522	9.44532	0.197392	1
WBGene00000787	cps-6	C41D11.8	Live	protein_coding_gene	-0.0383828	5.26166	0.744941	1
WBGene00000788	cpz-1	F32B5.8	Live	protein_coding_gene	-0.272115	8.39813	0.0181334	1
WBGene00000789	cpz-2	M04G12.2	Live	protein_coding_gene	-0.227292	5.43034	0.114724	1
WBGene00000792	crb-1	F11C7.4	Live	protein_coding_gene	0.00586098	3.32383	1	1
WBGene00000793	crh-1	Y41C4A.4	Live	protein_coding_gene	-0.195147	3.91192	0.32153	1
WBGene00000794	crn-1	Y47G6A.8	Live	protein_coding_gene	-0.09321	7.09846	0.52581	1
WBGene00000795	crn-2	CD4.2	Live	protein_coding_gene	0.165519	4.30917	0.20752	1
WBGene00000796	crn-3	C14A4.4	Live	protein_coding_gene	0.0179144	7.35598	0.887228	1
WBGene00000797	crn-4	AH9.2	Live	protein_coding_gene	-0.00989211	3.84712	0.953415	1
WBGene00000798	crn-5	C14A4.5	Live	protein_coding_gene	0.0608233	4.95638	0.630789	1
WBGene00000799	crn-6	K04H4.6	Live	protein_coding_gene	-0.229032	2.52506	0.245203	1
WBGene00000800	cars-1	Y23H5A.7	Live	protein_coding_gene	-0.045321	7.71187	0.683384	1
WBGene00000802	crt-1	Y38A10A.5	Live	protein_coding_gene	0.0482441	10.1865	0.80664	1
WBGene00000803	csb-1	F53H4.1	Live	protein_coding_gene	0.058116	4.94695	0.666819	1
WBGene00000804	csc-1	Y48E1B.12	Live	protein_coding_gene	0.106378	6.81946	0.437825	1
WBGene00000812	csk-1	Y48G1C.2	Live	protein_coding_gene	0.0886591	5.66591	0.531092	1
WBGene00000813	csn-1	Y59A8A.1	Live	protein_coding_gene	-0.0525196	6.26897	0.60209	1
WBGene00000814	csn-2	B0025.2	Live	protein_coding_gene	0.0114653	6.39754	0.913826	1
WBGene00000815	csn-3	Y38C1AA.2	Live	protein_coding_gene	0.0192107	6.05797	0.848307	1
WBGene00000816	csn-4	Y55F3AM.15	Live	protein_coding_gene	0.0951595	6.10643	0.377762	1
WBGene00000817	csn-5	B0547.1	Live	protein_coding_gene	-0.0450623	6.63495	0.627814	1
WBGene00000818	csn-6	Y67H2A.6	Live	protein_coding_gene	0.0886853	6.50551	0.416924	1
WBGene00000822	csq-1	F40E10.3	Live	protein_coding_gene	-0.0345447	7.08937	0.775114	1
WBGene00000829	ctb-1	MTCE.21	Live	protein_coding_gene	-0.117362	10.9708	0.577481	1
WBGene00000830	ctl-1	Y54G11A.6	Live	protein_coding_gene	-0.426592	5.10737	0.0103106	1
WBGene00000831	ctl-2	Y54G11A.5	Live	protein_coding_gene	-0.731643	5.19402	0.00188683	1
WBGene00000832	ctn-1	Y23H5A.5	Live	protein_coding_gene	-0.132279	4.20731	0.373473	1
WBGene00000833	cts-1	T20G5.2	Live	protein_coding_gene	-0.0125776	9.71721	0.904628	1
WBGene00000834	cua-1	Y76A2A.2	Live	protein_coding_gene	-0.0203327	6.35034	0.867219	1
WBGene00000835	cuc-1	ZK652.11	Live	protein_coding_gene	-0.00820378	4.82416	0.965984	1
WBGene00000836	cul-1	D2045.6	Live	protein_coding_gene	0.0137276	7.53525	0.89103	1
WBGene00000837	cul-2	ZK520.4	Live	protein_coding_gene	0.0404814	8.27	0.694961	1
WBGene00000838	cul-3	Y108G3AL.1	Live	protein_coding_gene	0.00554535	7.99985	0.959409	1
WBGene00000839	cul-4	F45E12.3	Live	protein_coding_gene	-0.0837996	6.42674	0.458687	1
WBGene00000840	cul-5	ZK856.1	Live	protein_coding_gene	-0.00463361	6.66405	0.967046	1
WBGene00000841	cul-6	K08E7.7	Live	protein_coding_gene	0.293899	1.82546	0.271299	1
WBGene00000843	cup-2	F25D7.1	Live	protein_coding_gene	0.04327	7.38	0.659882	1
WBGene00000845	cup-4	C02C2.3	Live	protein_coding_gene	0.0568295	1.45469	0.853179	1
WBGene00000846	cup-5	R13A5.1	Live	protein_coding_gene	0.0116847	6.8381	0.914962	1
WBGene00000854	cux-7	C07H6.8	Live	protein_coding_gene	0.0661864	6.10382	0.5813	1
WBGene00000857	cwn-1	K10B4.6	Live	protein_coding_gene	0.148128	2.24584	0.563845	1
WBGene00000858	cwn-2	W01B6.1	Live	protein_coding_gene	-0.336865	1.76512	0.327526	1
WBGene00000863	cya-1	ZK507.6	Live	protein_coding_gene	-0.0304807	7.37468	0.786538	1
WBGene00000864	cya-2	F59H6.7	Live	protein_coding_gene	0.304496	0.107742	0.584613	1
WBGene00000865	cyb-1	ZC168.4	Live	protein_coding_gene	0.0342225	8.99783	0.732522	1
WBGene00000866	cyb-2.1	Y43E12A.1	Live	protein_coding_gene	0.0554497	8.21021	0.561656	1
WBGene00000867	cyb-2.2	H31G24.4	Live	protein_coding_gene	0.0267854	8.77816	0.772894	1
WBGene00000868	cyb-3	T06E6.2	Live	protein_coding_gene	0.0422925	10.0664	0.66853	1
WBGene00000869	cyc-1	C54G4.8	Live	protein_coding_gene	0.0417588	8.71876	0.670437	1
WBGene00000870	cyd-1	Y38F1A.5	Live	protein_coding_gene	-0.237412	4.16237	0.114879	1
WBGene00000871	cye-1	C37A2.4	Live	protein_coding_gene	0.0659538	7.85729	0.524672	1
WBGene00000872	cyk-1	F11H8.4	Live	protein_coding_gene	0.0260227	6.64484	0.886915	1
WBGene00000874	cyk-3	ZK328.1	Live	protein_coding_gene	-0.0556107	7.04283	0.551579	1
WBGene00000875	cyk-4	K08E3.6	Live	protein_coding_gene	0.119602	8.38692	0.398873	1
WBGene00000876	cyl-1	C52E4.6	Live	protein_coding_gene	-0.000365516	6.92787	0.998865	1
WBGene00000877	cyn-1	Y49A3A.5	Live	protein_coding_gene	0.0216414	7.19558	0.832825	1
WBGene00000878	cyn-2	ZK520.5	Live	protein_coding_gene	-0.196487	1.39907	0.616766	1
WBGene00000879	cyn-3	Y75B12B.5	Live	protein_coding_gene	0.065317	7.8053	0.58243	1
WBGene00000880	cyn-4	F59E10.2	Live	protein_coding_gene	-0.0408011	6.61797	0.696296	1
WBGene00000881	cyn-5	F31C3.1	Live	protein_coding_gene	-0.077947	8.75902	0.413106	1
WBGene00000882	cyn-6	F42G9.2	Live	protein_coding_gene	-0.109271	4.70312	0.473789	1
WBGene00000883	cyn-7	Y75B12B.2	Live	protein_coding_gene	0.0106268	10.4865	0.933063	1
WBGene00000884	cyn-8	D1009.2	Live	protein_coding_gene	-0.114423	4.7529	0.406775	1
WBGene00000885	cyn-9	T27D1.1	Live	protein_coding_gene	0.088437	5.3996	0.461997	1
WBGene00000886	cyn-10	B0252.4	Live	protein_coding_gene	0.0661232	4.59161	0.657278	1
WBGene00000887	cyn-11	T01B7.4	Live	protein_coding_gene	0.000210517	4.83911	1	1
WBGene00000888	cyn-12	C34D4.12	Live	protein_coding_gene	0.0369122	5.382	0.75951	1
WBGene00000889	cyn-13	Y116A8C.34	Live	protein_coding_gene	-0.0695686	6.30538	0.51941	1
WBGene00000890	sig-7	F39H2.2	Live	protein_coding_gene	-0.0134879	5.43769	0.910782	1
WBGene00000891	cyn-15	Y87G2A.6	Live	protein_coding_gene	0.0125915	6.09173	0.905734	1
WBGene00000892	cyn-16	Y17G7B.9	Live	protein_coding_gene	-0.0507829	4.7908	0.658977	1
WBGene00000894	dab-1	M110.5	Live	protein_coding_gene	0.0339626	9.02431	0.757105	1
WBGene00000896	dad-1	F57B10.10	Live	protein_coding_gene	-0.0340492	6.93942	0.748616	1
WBGene00000897	daf-1	F29C4.1	Live	protein_coding_gene	-0.0824083	5.33835	0.533324	1
WBGene00000898	daf-2	Y55D5A.5	Live	protein_coding_gene	0.015027	6.69793	0.928601	1
WBGene00000899	daf-3	F25E2.5	Live	protein_coding_gene	0.0738206	4.77484	0.608629	1
WBGene00000900	daf-4	C05D2.1	Live	protein_coding_gene	-0.0478067	5.47085	0.685079	1
WBGene00000901	daf-5	W01G7.1	Live	protein_coding_gene	0.135003	5.81943	0.20504	1
WBGene00000903	daf-7	B0412.2	Live	protein_coding_gene	0.0705541	1.99483	0.832588	1
WBGene00000904	daf-8	R05D11.1	Live	protein_coding_gene	-0.057827	4.55815	0.690837	1
WBGene00000908	daf-12	F11A1.3	Live	protein_coding_gene	0.117702	3.73972	0.541103	1
WBGene00000910	daf-14	F01G10.8	Live	protein_coding_gene	-0.155982	3.43098	0.460282	1
WBGene00000911	daf-15	C10C5.6	Live	protein_coding_gene	0.0250211	7.63288	0.842961	1
WBGene00000912	daf-16	R13H8.1	Live	protein_coding_gene	-0.0753009	6.53916	0.65717	1
WBGene00000913	daf-18	T07A9.6	Live	protein_coding_gene	-0.00257748	9.54637	0.981781	1
WBGene00000914	daf-19	F33H1.1	Live	protein_coding_gene	0.0115053	4.93049	0.937429	1
WBGene00000915	hsp-90	C47E8.5	Live	protein_coding_gene	0.0248009	12.022	0.854405	1
WBGene00000917	daf-25	Y48G1A.3	Live	protein_coding_gene	-0.0130297	4.83436	0.925923	1
WBGene00000920	daf-28	Y116F11B.1	Live	protein_coding_gene	0.566355	1.20413	0.22013	1
WBGene00000923	daf-31	K07H8.3	Live	protein_coding_gene	-0.00718784	6.84316	0.947557	1
WBGene00000928	dao-2	M03A1.7	Live	protein_coding_gene	-0.506714	3.65524	0.0552298	1
WBGene00000929	dao-3	K07E3.3	Live	protein_coding_gene	0.0530232	3.95726	0.749274	1
WBGene00000931	dao-5	C25A1.10	Live	protein_coding_gene	0.102481	8.34894	0.653903	1
WBGene00000933	dap-3	C14A4.2	Live	protein_coding_gene	-0.0060013	6.06488	0.960283	1
WBGene00000935	daz-1	F56D1.7	Live	protein_coding_gene	0.0653148	8.97011	0.641283	1
WBGene00000936	dbl-1	T25F10.2	Live	protein_coding_gene	0.0999715	2.42838	0.724519	1
WBGene00000937	dbr-1	C55B7.8	Live	protein_coding_gene	0.00898796	6.03268	0.941904	1
WBGene00000938	dcp-66	C26C6.5	Live	protein_coding_gene	0.077542	7.39242	0.526462	1
WBGene00000939	dcr-1	K12H4.8	Live	protein_coding_gene	-0.0469138	7.40095	0.651172	1
WBGene00000940	dcs-1	Y113G7A.9	Live	protein_coding_gene	-0.12835	5.15199	0.258665	1
WBGene00000941	ddp-1	Y39A3CR.4	Live	protein_coding_gene	0.0735817	6.07324	0.622064	1
WBGene00000942	deb-1	ZC477.9	Live	protein_coding_gene	0.155467	5.62541	0.305933	1
WBGene00000950	deg-1	C47C12.6	Live	protein_coding_gene	0.387034	0.886602	0.297741	1
WBGene00000951	deg-3	K03B8.9	Live	protein_coding_gene	0.705792	0.203713	0.176236	1
WBGene00000955	des-2	T26H10.1	Live	protein_coding_gene	0.0434852	-0.213184	1	1
WBGene00000958	dgk-1	C09E10.2	Live	protein_coding_gene	0.0938568	1.51615	0.820212	1
WBGene00000959	dgk-2	F46H6.2	Live	protein_coding_gene	-0.0220105	4.41093	0.884614	1
WBGene00000961	dgn-1	T21B6.1	Live	protein_coding_gene	-0.0899116	5.64544	0.477094	1
WBGene00000962	dhc-1	T21E12.4	Live	protein_coding_gene	-0.0148641	9.49918	0.90823	1
WBGene00000963	dhp-1	R06C7.3	Live	protein_coding_gene	0.0255954	2.06297	0.924382	1
WBGene00000964	dhp-2	C47E12.8	Live	protein_coding_gene	-0.146379	3.01634	0.435397	1
WBGene00000965	dhs-1	C01G8.3	Live	protein_coding_gene	0.0464598	5.62118	0.696937	1
WBGene00000966	dhs-2	F55A12.4	Live	protein_coding_gene	-0.207425	2.36345	0.429966	1
WBGene00000967	dhs-3	T02E1.5	Live	protein_coding_gene	-0.186298	4.93933	0.2243	1
WBGene00000968	dhs-4	T05F1.10	Live	protein_coding_gene	-0.53446	0.902553	0.263546	1
WBGene00000969	dhs-5	F56D1.5	Live	protein_coding_gene	0.061831	2.25675	0.815502	1
WBGene00000970	dhs-6	C17G10.8	Live	protein_coding_gene	-0.0382679	6.14651	0.71088	1
WBGene00000971	dhs-7	E04F6.7	Live	protein_coding_gene	0.08903	2.41895	0.750594	1
WBGene00000973	dhs-9	Y32H12A.3	Live	protein_coding_gene	-0.0372361	4.09338	0.838997	1
WBGene00000974	dhs-11	Y39A1A.11	Live	protein_coding_gene	0.0015791	4.15488	1	1
WBGene00000975	dhs-12	K08F4.9	Live	protein_coding_gene	0.029537	5.91601	0.791584	1
WBGene00000976	dhs-13	F36H9.3	Live	protein_coding_gene	-0.0213202	6.33582	0.844569	1
WBGene00000977	dhs-14	R05D8.8	Live	protein_coding_gene	-0.0800475	4.22906	0.764811	1
WBGene00000978	dhs-15	R05D8.10	Live	protein_coding_gene	0.548518	-0.0209042	0.262921	1
WBGene00000980	dhs-17	F29G9.6	Live	protein_coding_gene	0.0442087	3.61013	0.813241	1
WBGene00000981	dhs-18	C45B11.3	Live	protein_coding_gene	-0.124128	4.01147	0.400091	1
WBGene00000982	dhs-19	T11F9.11	Live	protein_coding_gene	-0.0212146	4.74641	0.891676	1
WBGene00000983	dhs-20	F35B12.2	Live	protein_coding_gene	-0.153311	2.13207	0.606533	1
WBGene00000984	dhs-21	R11D1.11	Live	protein_coding_gene	0.379023	4.03359	0.0708501	1
WBGene00000985	dhs-22	C15H11.4	Live	protein_coding_gene	-0.061645	7.69652	0.545526	1
WBGene00000986	dhs-23	R08H2.1	Live	protein_coding_gene	0.878893	0.517926	0.0577476	1
WBGene00000987	dhs-24	Y60A3A.10	Live	protein_coding_gene	-0.0425318	5.2426	0.750185	1
WBGene00000988	dhs-25	F09E10.3	Live	protein_coding_gene	0.178982	6.27561	0.228329	1
WBGene00000990	dhs-27	C04F6.5	Live	protein_coding_gene	0.187053	2.53785	0.439321	1
WBGene00000991	dhs-28	M03A8.1	Live	protein_coding_gene	-0.0830354	6.32685	0.509432	1
WBGene00000992	dhs-29	F27D9.6	Live	protein_coding_gene	0.190231	2.64587	0.439532	1
WBGene00000993	dhs-30	T25G12.7	Live	protein_coding_gene	-0.167864	4.3491	0.331114	1
WBGene00000994	ints-6	F08B4.1	Live	protein_coding_gene	-0.0376597	5.73969	0.785393	1
WBGene00000995	die-1	C18D1.1	Live	protein_coding_gene	0.0885575	6.3344	0.414326	1
[truncated: 10,988 more rows]

## Sheet: N2 ev vs N2 tra-1
WB_id	symbol	sequence	live_dead	type	logFC	logCPM	PValue	FDR
[truncated: 11,595 more rows]

[truncated: 5 more sheets: N2 ev vs N2 wrt-1, N2 ev vs N2 wrt-10, N2 ev vs N2 combined Hh, WormCat_GeneEnrichment, WormCat_GeneClassifications]
