# Supplementary material for: Early life starvation and Hedgehog-related signaling activate innate immunity downstream of daf-18/PTEN and lin-35/Rb causing developmental pathology in adult C. elegans
Source: PLoS Genet. 2025 Dec 3;21(12):e1011641. doi: 10.1371/journal.pgen.1011641 (PMC12674584; doi:10.1371/journal.pgen.1011641)
Supplement: S4 Table — Source data for all Pseudomonas aeruginosa, Salmonella enterica, and Nematocida parisii survival assay scoring is provided. (XLSX) [file pgen.1011641.s009.xlsx]

## Sheet: Bacterial Pathogen Survival
Corresponding Fig	Replicate	Condition	Total Worms Scored	Mean Survival
5a	1	wild type, 0 days starvation	25	28.4
5a	1	wild type, 1 days starvation	23	36
5a	1	wild type, 8 days starvation	25	45.2
5a	2	wild type, 0 days starvation	25	18.8
5a	2	wild type, 1 days starvation	25	36.8
5a	2	wild type, 8 days starvation	25	47
5a	3	wild type, 0 days starvation	25	7.8
5a	3	wild type, 1 days starvation	25	26
5a	3	wild type, 8 days starvation	25	35.4
5d	1	wild type, 0 days starvation	25	22.4
5d	1	pmk-1, 0 days starvation	25	7.6
5d	1	ptr-23, 0 days starvation	25	1
5d	1	wrt-1, 0 days starvation	25	1.1
5d	1	wrt-10, 0 days starvation	25	20.9
5d	2	wild type, 0 days starvation	25	21
5d	2	pmk-1, 0 days starvation	25	3.6
5d	2	ptr-23, 0 days starvation	25	25
5d	2	wrt-1, 0 days starvation	25	1.1
5d	2	wrt-10, 0 days starvation	25	5.7
5d	3	wild type, 0 days starvation	25	9.1
5d	3	pmk-1, 0 days starvation	25	7.2
5d	3	ptr-23, 0 days starvation	25	6.4
5d	3	wrt-1, 0 days starvation	25	3.5
5d	3	wrt-10, 0 days starvation	25	15.5
5e	1	wild type, 8 days starvation	25	68
5e	1	pmk-1, 8 days starvation	25	33.8
5e	1	ptr-23, 8 days starvation	25	11.8
5e	1	wrt-1, 8 days starvation	25	27.6
5e	1	wrt-10, 8 days starvation	25	48.4
5e	2	wild type, 8 days starvation	25	66.4
5e	2	pmk-1, 8 days starvation	25	40.6
5e	2	ptr-23, 8 days starvation	25	17.2
5e	2	wrt-1, 8 days starvation	25	4.4
5e	2	wrt-10, 8 days starvation	25	30.8
5e	3	wild type, 8 days starvation	25	64.2
5e	3	pmk-1, 8 days starvation	25	22.4
5e	3	ptr-23, 8 days starvation	25	20.4
5e	3	wrt-1, 8 days starvation	25	32.4
5e	3	wrt-10, 8 days starvation	25	25.6
S5a	1	wild type, 0 days starvation	25	62.4
S5a	1	wild type, 1 days starvation	22	67.2
S5a	1	wild type, 8 days starvation	20	61.33
S5a	2	wild type, 0 days starvation	25	66.67
S5a	2	wild type, 1 days starvation	25	79.2
S5a	2	wild type, 8 days starvation	25	62.4
S5a	3	wild type, 0 days starvation	22	63
S5a	3	wild type, 1 days starvation	25	81.6
S5a	3	wild type, 8 days starvation	22	90.67
S5b	1	wild type, 0 days starvation	25	31.8
S5b	1	wild type, 1 days starvation	25	24.2
S5b	1	wild type, 8 days starvation	20	29.4
S5b	2	wild type, 0 days starvation	25	39.6
S5b	2	wild type, 1 days starvation	25	30.2
S5b	2	wild type, 8 days starvation	25	34.2
S5b	3	wild type, 0 days starvation	25	49.5
S5b	3	wild type, 1 days starvation	25	37.2
S5b	3	wild type, 8 days starvation	25	37.4

## Sheet: Microsporidia
Worms fixed at 72 hours post infection
Rep 1 (Data collected 250729)
	Strain name	gene name	number of days of L1 arrest	Total worms counted	# of gravid worms	# of worms with new spores		%gravid	% with new spores
	N2		1	101	29	100		28.71	99.01
	FX14849	wrt-1(tm1417)	1	106	10	99		9.43	93.4
	HRN666	wrt-10(aus36)	1	110	25	108		22.73	98.18
	VC3219	ptr-23	1	108	7	86		6.48	79.63
	ERT356	pals-22(jy1)	1	112	51	29		45.54	25.89
	N2		8	86	0	9		0	10.47
	FX14849	wrt-1(tm1417)	8	8*	0	0		#VALUE!	#VALUE!	Not enough worms to count
	HRN666	wrt-10(aus36)	8	106	1	25		0.94	23.58
	VC3219	ptr-23	8	54	0	30		0	55.56
	ERT356	pals-22(jy1)	8	47	0	0		0	0
Rep 2 (Data collected 250820)
	Strain name	gene name	number of days of L1 arrest	Total worms counted	# of gravid worms	# of worms with new spores		%gravid	% with new spores
	N2		1	103	14	103		13.59	100
	FX14849	wrt-1(tm1417)	1	107	6	99		5.61	92.52
	HRN666	wrt-10(aus36)	1	111	12	109		10.81	98.2
	VC3219	ptr-23	1	7*	0	6		#VALUE!	#VALUE!	Not enough worms to count
	ERT356	pals-22(jy1)	1	111	52	40		46.85	36.04
	N2		8	105	10	69		9.52	65.71
	FX14849	wrt-1(tm1417)	8	110	1	26		0.91	23.64
	HRN666	wrt-10(aus36)	8	109	5	45		4.59	41.28
	VC3219	ptr-23	8	5*	0	5		#VALUE!	#VALUE!	Not enough worms to count
	ERT356	pals-22(jy1)	8	117	0	14		0	11.97
Rep 3 (Data collected 250916)
	Strain name	gene name	number of days of L1 arrest	Total worms counted	# of gravid worms	# of worms with new spores		%gravid	% with new spores
	N2		1	105	29	103		27.62	98.1
	FX14849	wrt-1(tm1417)	1	64	0	63		0	98.44
	HRN666	wrt-10(aus36)	1	111	52	103		46.85	92.79
	VC3219	ptr-23	1	97	1	81		1.03	83.51
	ERT356	pals-22(jy1)	1	101	39	30		38.61	29.7
	N2		8	121	4	70		3.31	57.85
	FX14849	wrt-1(tm1417)	8	55	1	23		1.82	41.82
	HRN666	wrt-10(aus36)	8	112	2	63		1.79	56.25
	VC3219	ptr-23	8	87	0	65		0	74.71
	ERT356	pals-22(jy1)	8	NA	NA	NA		#VALUE!	#VALUE!	Not enough worms to set up infection.
Rep 4 (Data collected 250923)
	Strain name	gene name	number of days of L1 arrest	Total worms counted	# of gravid worms	# of worms with new spores		%gravid	% with new spores
	N2		1	108	25	103		23.15	95.37
	FX14849	wrt-1(tm1417)	1	117	10	113		8.55	96.58
	HRN666	wrt-10(aus36)	1	108	38	101		35.19	93.52
	VC3219	ptr-23	1	NA	NA	NA		#VALUE!	#VALUE!	Did not set up this infection
	ERT356	pals-22(jy1)	1	NA	NA	NA		#VALUE!	#VALUE!	Did not set up this infection
	N2		8	103	9	55		8.74	53.4
	FX14849	wrt-1(tm1417)	8	92	0	12		0	13.04
	HRN666	wrt-10(aus36)	8	112	3	63		2.68	56.25
	VC3219	ptr-23	8	NA	NA	NA		#VALUE!	#VALUE!	Did not set up this infection
	ERT356	pals-22(jy1)	8	NA	NA	NA		#VALUE!	#VALUE!	Did not set up this infection
