# Supplementary material for: Early life starvation and Hedgehog-related signaling activate innate immunity downstream of daf-18/PTEN and lin-35/Rb causing developmental pathology in adult C. elegans
Source: PLoS Genet. 2025 Dec 3;21(12):e1011641. doi: 10.1371/journal.pgen.1011641 (PMC12674584; doi:10.1371/journal.pgen.1011641)
Supplement: S5 Table — The total number of individuals quantified and mean pixel intensity is reported for all experimental conditions for all image quantification assays. Corresponding figure panels are indicated. (XLSX) [file pgen.1011641.s010.xlsx]

## Sheet: Sheet1
Corresponding Fig	Reporter	Condition	Total.Number.Quantified	Mean.Intensity
5b	sysm-1p::GFP	0 days starvation	439	290.047
5b	sysm-1p::GFP	1 day starvation	922	358.591
5b	sysm-1p::GFP	8 days starvation	714	508.066
5c	sysm-1p::GFP	1 day starvation, L1 starved	429	162.998
5c	sysm-1p::GFP	8 days starvation, L1 starved	240	141.653
5c	sysm-1p::GFP	0 days starvation, 6 hours fed	280	476.614
5c	sysm-1p::GFP	1 day starvation, 6 hours fed	307	236.939
5c	sysm-1p::GFP	8 days starvation, 6 hours fed	162	211.389
5c	sysm-1p::GFP	0 days starvation, 24 hours fed	119	238.76
5c	sysm-1p::GFP	1 day starvation, 24 hours fed	94	239.669
5c	sysm-1p::GFP	8 days starvation, 24 hours fed	53	226.057
5c	sysm-1p::GFP	0 days starvation, 40 hours fed	317	218.899
5c	sysm-1p::GFP	1 day starvation, 40 hours fed	453	227.482
5c	sysm-1p::GFP	8 days starvation, 40 hours fed	333	313.769
5c	sysm-1p::GFP	0 days starvation, 48 hours fed	439	290.047
5c	sysm-1p::GFP	1 day starvation, 48 hours fed	922	358.591
5c	sysm-1p::GFP	8 days starvation, 48 hours fed	714	508.066
5f	sysm-1p::GFP	0 days starvation, empty vector RNAi	132	163.598
5f	sysm-1p::GFP	0 days starvation, ptr-23 RNAi	157	144.253
5f	sysm-1p::GFP	0 days starvation, wrt-1 RNAi	151	117.754
5f	sysm-1p::GFP	0 days starvation, wrt-10 RNAi	134	161.11
5f	sysm-1p::GFP	8 days starvation, empty vector RNAi	112	225.456
5f	sysm-1p::GFP	8 days starvation, ptr-23 RNAi	90	113.068
5f	sysm-1p::GFP	8 days starvation, wrt-1 RNAi	81	93.2827
5f	sysm-1p::GFP	8 days starvation, wrt-10 RNAi	84	118.074
