# Supplementary material for: Early life starvation and Hedgehog-related signaling activate innate immunity downstream of daf-18/PTEN and lin-35/Rb causing developmental pathology in adult C. elegans
Source: PLoS Genet. 2025 Dec 3;21(12):e1011641. doi: 10.1371/journal.pgen.1011641 (PMC12674584; doi:10.1371/journal.pgen.1011641)
Supplement: S6 Table — Primer sequences and DNA templates are provided for all plasmids generated in this study. (XLSX) [file pgen.1011641.s011.xlsx]

## Sheet: Sheet1
Plasmid name	Genotype	Fragment	Template	Primer Sequences
pRB8	ptr-23p::YFP::NLS	pPD132.112 backbone + YFP + NLS	pPD132.112	F: ATGACTGCTCCAAAGAAGAA, R: TTGGCGTAATCATGGTCAT
pRB8	ptr-23p::YFP::NLS	ptr-23 promoter	wild type genomic DNA	F: atgaccatgattacgccaaAAAAATCAATTTTGTGGCAATTT, R: ttcttctttggagcagtcatCGCCAATGTGGCTCTAAAAA
pRB9	wrt-1p::YFP::NLS	pPD132.112 backbone + YFP + NLS	pPD132.112	F: ATGACTGCTCCAAAGAAGAA, R: TTGGCGTAATCATGGTCAT
pRB9	wrt-1p::YFP::NLS	wrt-1 promoter	wild type genomic DNA	F: ttcttctttggagcagtcatCATCGGATTGTGATTAGCTT, R: atgaccatgattacgccaaCATTTTCATTCCGTCATTCA
pRB10	wrt-10p::YFP::NLS	pPD132.112 backbone + YFP + NLS	pPD132.112	F: ATGACTGCTCCAAAGAAGAA, R: TTGGCGTAATCATGGTCAT
pRB10	wrt-10p::YFP::NLS	wrt-10 promoter	wild type genomic DNA	F: tcttctttggagcagtcatCCTAGCTATTTGGAAATAAGTG, R: atgaccatgattacgccaaACAAAAAGAAAGAAAAGAGCAA
pRB11	wrt-1p::wrt-1	pPD132.112 backbone	pPD132.112	F: GTCCAATTACTCTTCAACATCC, R: TTGGCGTAATCATGGTCAT
pRB11	wrt-1p::wrt-1	wrt-1 promoter + wrt-1 coding sequence	wild type genomic DNA	F: atgaccatgattacgccaaGTTGTGCTATCCTACAGGTATC, R: atgaccatgattacgccaaCTAGTACTTATGTGGCAATAGAAC
pRB12	wrt-10p::wrt-10	pPD132.112 backbone	pPD132.112	F: GTCCAATTACTCTTCAACATCC, R: TTGGCGTAATCATGGTCAT
pRB12	wrt-10p::wrt-10	wrt-10 promoter + wrt-10 coding sequence	wild type genomic DNA	F: atgaccatgattacgccaaACAAAAAGAAAGAAAAGAGCAA, R: atgaccatgattacgccaaTTAAGCTCTACGGATTCCAG
pRB13	ptr-23p::ptr-23	pPD132.112 backbone	pPD132.112	F: GTCCAATTACTCTTCAACATCC, R: TTGGCGTAATCATGGTCAT
pRB13	ptr-23p::ptr-23	ptr-23 promoter + ptr-23 coding sequence	wild type genomic DNA	F: atgaccatgattacgccaaAGACAGCTAAGCATGAAAGC, R: atgaccatgattacgccaaGATTTCCGGTCGATCAGTG
pRB14	col-12p::wrt-1	pAS10 backbone + col-12 promoter	pAS10	F: ATTCTCTTCATTTTGTTTCCCCT, R: TTTTCTAAAAAGTAATCAAATCTTAGTAAT
pRB14	col-12p::wrt-1	wrt-1 coding sequence	wild type genomic DNA	F: attactaagatttgattactttttagaaaaATGGTGATGAACCCATTAACT, R: aggggaaacaaaatgaagagaatCTAGTACTTATGTGGCAATAGAAC
pRB15	col-12p::wrt-10	pAS10 backbone + col-12 promoter	pAS10	F: ATTCTCTTCATTTTGTTTCCCCT, R: TTTTCTAAAAAGTAATCAAATCTTAGTAAT
pRB15	col-12p::wrt-10	wrt-10 coding sequence	wild type genomic DNA	F: attactaagatttgattactttttagaaaaATGCTCCTTGTTTCTGTTATTTC, R: aggggaaacaaaatgaagagaatTTAAGCTCTACGGATTCCAG
pRB16	col-12p::ptr-23	pAS10 backbone + col-12 promoter	pAS10	F: ATTCTCTTCATTTTGTTTCCCCT, R: TTTTCTAAAAAGTAATCAAATCTTAGTAAT
pRB16	col-12p::ptr-23	ptr-23 coding sequence	wild type genomic DNA	F: attactaagatttgattactttttagaaaaATGGACGGGAGCATCG, R: aggggaaacaaaatgaagagaatGATTTCCGGTCGATCAGTG
pRB17	ges-1p::wrt-10	pNL213 backbone + ges-1 promoter	pNL213	F: ATTCTCTTCATTTTGTTTCCCCT, R: CTGAATTCAAAGATAAGATATGTAATAGAT
pRB17	ges-1p::wrt-10	wrt-10 coding sequence	wild type genomic DNA	F: atctattacatatcttatctttgaattcagATGCTCCTTGTTTCTGTTATTTC, R: aggggaaacaaaatgaagagaatTTAAGCTCTACGGATTCCAG
pRB18	ges-1p::ptr-23	pNL213 backbone + ges-1 promoter	pNL213	F: ATTCTCTTCATTTTGTTTCCCCT, R: CTGAATTCAAAGATAAGATATGTAATAGAT
pRB18	ges-1p::ptr-23	ptr-23 coding sequence	wild type genomic DNA	F: atctattacatatcttatctttgaattcagATGGACGGGAGCATCG, R: aggggaaacaaaatgaagagaatGATTTCCGGTCGATCAGTG
pRB19	ges-1p::wrt-1	pNL213 backbone + ges-1 promoter	pNL213	F: ATTCTCTTCATTTTGTTTCCCCT, R: CTGAATTCAAAGATAAGATATGTAATAGAT
pRB19	ges-1p::wrt-1	wrt-1 coding sequence	wild type genomic DNA	F: atctattacatatcttatctttgaattcagATGGTGATGAACCCATTAACT, R: aggggaaacaaaatgaagagaatCTAGTACTTATGTGGCAATAGAAC
pRB20	mex-5p::wrt-1	pGC550 backbone + mex-5 promoter + nos-2 3 'UTR	pGC550	F: GTCCAATTACTCTTCAACATCC, R: ACGAATTGTAAATTTTTATTTTCAGAG
pRB20	mex-5p::wrt-1	wrt-1 coding sequence	wild type genomic DNA	F: aatcaattgaatgtttcagacagagaATGGTGATGAACCCATTAACT, R: atgaccatgattacgccaaCTAGTACTTATGTGGCAATAGAAC
pRB21	mex-5p::wrt-10	pGC550 backbone + mex-5 promoter + nos-2 3 'UTR	pGC550	F: GTCCAATTACTCTTCAACATCC, R: ACGAATTGTAAATTTTTATTTTCAGAG
pRB21	mex-5p::wrt-10	wrt-10 coding sequence	wild type genomic DNA	F: aatcaattgaatgtttcagacagagaATGCTCCTTGTTTCTGTTATTTC, R: atgaccatgattacgccaaTTAAGCTCTACGGATTCCAG
pRB22	mex-5p::ptr-23	pGC550 backbone + mex-5 promoter + nos-2 3 'UTR	pGC550	F: GTCCAATTACTCTTCAACATCC, R: ACGAATTGTAAATTTTTATTTTCAGAG
pRB22	mex-5p::ptr-23	ptr-23 coding sequence	wild type genomic DNA	F: aatcaattgaatgtttcagacagagaATGGACGGGAGCATCG, R: atgaccatgattacgccaaGATTTCCGGTCGATCAGTG
