# Supplementary material for: Early life starvation and Hedgehog-related signaling activate innate immunity downstream of daf-18/PTEN and lin-35/Rb causing developmental pathology in adult C. elegans
Source: PLoS Genet. 2025 Dec 3;21(12):e1011641. doi: 10.1371/journal.pgen.1011641 (PMC12674584; doi:10.1371/journal.pgen.1011641)
Supplement: S7 Table — Source data is provided for all gonad abnormality scoring, feeding, defecation, intestinal bacterial load quantification, RT-qPCR, and image quantification assays. (XLSX) [file pgen.1011641.s012.xlsx]

## Sheet: age1daf18
Date	Strain	Starvation	Number Healthy	Number Abnormal	Frequency Abnormal
2024-03-08	N2	d8	38	12	0.24
2024-03-08	age-1;daf-18	d8	32	20	0.384615
2024-03-11	N2	d8	35	15	0.3
2024-03-11	age-1;daf-18	d8	6	9	0.6
2024-03-25	N2	d4	48	2	0.04
2024-03-25	age-1;daf-18	d4	44	6	0.12
2024-03-25	N2	d4 + ethanol	50	0	0
2024-03-25	age-1;daf-18	d4 + ethanol	45	5	0.1
2024-03-25	daf-18	d4	0	0	0
2024-03-25	daf-18	d4 + ethanol	10	7	0.411765
2024-03-29	N2	d8	16	5	0.238095
2024-03-29	age-1;daf-18	d8	30	20	0.4
2024-03-29	N2	d8 + ethanol	36	4	0.1
2024-03-29	age-1;daf-18	d8 + ethanol	42	8	0.16
2024-03-29	daf-18	d8	0	0	0
2024-03-29	daf-18	d8 + ethanol	0	4	1
2024-04-01	N2	d4	42	6	0.125
2024-04-01	age-1;daf-18	d4	38	16	0.296296
2024-04-01	N2	d4 + ethanol	49	1	0.02
2024-04-01	age-1;daf-18	d4 + ethanol	32	10	0.238095
2024-04-01	daf-18	d4	0	0	0
2024-04-01	daf-18	d4 + ethanol	4	2	0.333333
2024-04-05	N2	d4	50	2	0.0384615
2024-04-05	age-1;daf-18	d4	44	6	0.12
2024-04-05	daf-18	d4	0	0	0
2024-04-05	N2	d4 + ethanol	49	1	0.02
2024-04-05	age-1;daf-18	d4 + ethanol	47	3	0.06
2024-04-05	daf-18	d4 + ethanol	13	20	0.606061
2024-04-05	N2	d8	14	5	0.263158
2024-04-05	age-1;daf-18	d8	7	9	0.5625
2024-04-05	daf-18	d8	0	0	0
2024-04-05	N2	d8 + ethanol	13	2	0.133333
2024-04-05	age-1;daf-18	d8 + ethanol	16	7	0.304348
2024-04-05	daf-18	d8 + ethanol	0	12	1
2024-04-08	N2	d8	36	14	0.28
2024-04-08	age-1;daf-18	d8	14	16	0.533333
2024-04-08	daf-18	d8	0	0	0
2024-04-08	N2	d8 + ethanol	47	3	0.06
2024-04-08	age-1;daf-18	d8 + ethanol	14	6	0.3
2024-04-08	daf-18	d8 + ethanol	0	8	1

## Sheet: chn-1hh
Date	Strain	Treatment	Number Healthy	Number Abnormal	Frequency Abnormal
2024-01-30	N2	empty vector	33	17	0.34
2024-01-30	N2	wrt-1	46	4	0.08
2024-01-30	N2	wrt-10	43	7	0.14
2024-01-30	N2	ptr-23	45	5	0.1
2024-01-30	chn-1(by155)	empty vector	24	26	0.52
2024-01-30	chn-1(by155)	wrt-1	44	6	0.12
2024-01-30	chn-1(by155)	wrt-10	38	12	0.24
2024-01-30	chn-1(by155)	ptr-23	39	11	0.22
2024-02-02	N2	empty vector	31	19	0.38
2024-02-02	N2	wrt-1	44	6	0.12
2024-02-02	N2	wrt-10	45	5	0.1
2024-02-02	N2	ptr-23	44	6	0.12
2024-02-02	chn-1(by155)	empty vector	16	18	0.529412
2024-02-02	chn-1(by155)	wrt-1	27	10	0.27027
2024-02-02	chn-1(by155)	wrt-10	23	9	0.28125
2024-02-02	chn-1(by155)	ptr-23	22	17	0.435897
2024-02-09	N2	empty vector	33	17	0.34
2024-02-09	N2	wrt-1	46	4	0.08
2024-02-09	N2	wrt-10	42	8	0.16
2024-02-09	N2	ptr-23	44	6	0.12
2024-02-09	chn-1(by155)	empty vector	26	24	0.48
2024-02-09	chn-1(by155)	wrt-1	40	12	0.230769
2024-02-09	chn-1(by155)	wrt-10	40	11	0.215686
2024-02-09	chn-1(by155)	ptr-23	38	14	0.269231

## Sheet: d1_controls
Date	Starvation	Strain	Treatment	Number healthy	Number abnormal	Frequency abnormal
2024-09-16	d0	N2	empty vector	50	0	0
2024-09-16	d0	N2	lin-35	50	0	0
2024-09-16	d1	N2	empty vector	50	0	0
2024-09-16	d1	N2	lin-35	50	0	0
2024-09-20	d0	N2	empty vector	50	0	0
2024-09-20	d0	N2	lin-35	50	0	0
2024-09-20	d1	N2	empty vector	50	0	0
2024-09-20	d1	N2	lin-35	50	0	0
2024-09-23	d0	N2	empty vector	50	0	0
2024-09-23	d0	N2	lin-35	50	0	0
2024-09-23	d0	N2	daf-18	50	0	0
2024-09-23	d0	BR2823	empty vector	50	0	0
2024-09-23	d1	N2	empty vector	48	0	0
2024-09-23	d1	N2	lin-35	39	0	0
2024-09-23	d1	N2	daf-18	43	0	0
2024-09-23	d1	BR2823	empty vector	50	0	0
2024-09-27	d0	N2	empty vector	50	0	0
2024-09-27	d0	N2	daf-18	50	0	0
2024-09-27	d0	BR2823	empty vector	50	0	0
2024-09-27	d1	N2	empty vector	41	0	0
2024-09-27	d1	N2	daf-18	50	0	0
2024-09-27	d1	BR2823	empty vector	50	0	0
2024-10-01	d0	N2	empty vector	50	0	0
2024-10-01	d0	N2	daf-18	50	0	0
2024-10-01	d0	BR2823	empty vector	50	0	0
2024-10-01	d1	N2	empty vector	49	1	0.02
2024-10-01	d1	N2	daf-18	38	0	0
2024-10-01	d1	BR2823	empty vector	50	0	0
2024-10-01	d0	LRB625	empty vector	49	0	0
2024-10-01	d0	LRB626	empty vector	41	0	0
2024-10-01	d0	LRB643	empty vector	50	0	0
2024-10-01	d1	LRB625	empty vector	29	0	0
2024-10-01	d1	LRB626	empty vector	33	0	0
2024-10-01	d1	LRB643	empty vector	45	0	0
2024-10-04	d0	N2	empty vector	49	0	0
2024-10-04	d0	LRB625	empty vector	50	0	0
2024-10-04	d0	LRB626	empty vector	48	0	0
2024-10-04	d0	LRB643	empty vector	48	0	0
2024-10-04	d1	N2	empty vector	39	0	0
2024-10-04	d1	LRB625	empty vector	50	0	0
2024-10-04	d1	LRB626	empty vector	31	0	0
2024-10-04	d1	LRB643	empty vector	50	0	0
2024-10-07	d0	N2	empty vector	50	0	0
2024-10-07	d0	LRB625	empty vector	48	0	0
2024-10-07	d0	LRB626	empty vector	49	0	0
2024-10-07	d0	LRB643	empty vector	41	0	0
2024-10-07	d1	N2	empty vector	50	0	0
2024-10-07	d1	LRB625	empty vector	45	0	0
2024-10-07	d1	LRB626	empty vector	39	0	0
2024-10-07	d1	LRB643	empty vector	49	1	0.02

## Sheet: daf16_skn1
Date	Replicate	Strain	Treatment	RNAi1	RNAi2	RNAi3	RNAi4	Number Healthy	Number Abnormal	Frequency Abnormal
2023-05-01	1	N2	empty vector	None	None	None	None	37	13	0.26
2023-05-01	1	N2	daf-2 + GFP	daf-2	None			46	4	0.08
2023-05-01	1	N2	daf-16 + GFP	None	daf-16	daf-16	None	34	6	0.15
2023-05-01	1	N2	skn-1 + GFP	None	skn-1	None	skn-1	41	9	0.18
2023-05-01	1	N2	daf-2 + daf-16	daf-2	daf-16			33	7	0.175
2023-05-01	1	N2	daf-2 + skn-1	daf-2	skn-1			40	10	0.2
2023-05-01	1	N2	daf-16 + skn-1	daf-16	skn-1	daf-16	skn-1	38	16	0.296296
2023-05-08	2	N2	empty vector	None	None	None	None	38	12	0.24
2023-05-08	2	N2	daf-2 + GFP	daf-2	None			46	4	0.08
2023-05-08	2	N2	daf-16 + GFP	None	daf-16	daf-16	None	42	8	0.16
2023-05-08	2	N2	skn-1 + GFP	None	skn-1	None	skn-1	40	10	0.2
2023-05-08	2	N2	daf-2 + daf-16	daf-2	daf-16			38	12	0.24
2023-05-08	2	N2	daf-2 + skn-1	daf-2	skn-1			40	10	0.2
2023-05-08	2	N2	daf-16 + skn-1	daf-16	skn-1	daf-16	skn-1	39	11	0.22
2023-05-15	3	N2	GFP	None	None	None	None	32	18	0.36
2023-05-15	3	N2	daf-2 + GFP	daf-2	None			46	4	0.08
2023-05-15	3	N2	daf-16 + GFP	None	daf-16	daf-16	None	38	22	0.366667
2023-05-15	3	N2	skn-1 + GFP	None	skn-1	None	skn-1	34	16	0.32
2023-05-15	3	N2	daf-2 + daf-16	daf-2	daf-16			28	22	0.44
2023-05-15	3	N2	daf-2 + skn-1	daf-2	skn-1			38	12	0.24
2023-05-15	3	N2	daf-16 + skn-1	daf-16	skn-1	daf-16	skn-1	18	14	0.4375
2023-05-19	4	N2	GFP	None	None	None	None	36	14	0.28
2023-05-19	4	N2	daf-2 + GFP	daf-2	None			43	7	0.14
2023-05-19	4	N2	daf-16 + GFP	None	daf-16	daf-16	None	38	12	0.24
2023-05-19	4	N2	skn-1 + GFP	None	skn-1	None	skn-1	40	10	0.2
2023-05-19	4	N2	daf-2 + daf-16	daf-2	daf-16			30	20	0.4
2023-05-19	4	N2	daf-2 + skn-1	daf-2	skn-1			32	18	0.36
2023-05-19	4	N2	daf-16 + skn-1	daf-16	skn-1	daf-16	skn-1	32	16	0.333333
2023-05-22	5	N2	GFP	None	None	None	None	38	14	0.269231
2023-05-22	5	N2	daf-2 + GFP	daf-2	None			46	4	0.08
2023-05-22	5	N2	daf-16 + GFP	None	daf-16	daf-16	None	35	15	0.3
2023-05-22	5	N2	skn-1 + GFP	None	skn-1	None	skn-1	40	10	0.2
2023-05-22	5	N2	daf-2 + daf-16	daf-2	daf-16			34	18	0.346154
2023-05-22	5	N2	daf-2 + skn-1	daf-2	skn-1			42	10	0.192308
2023-05-22	5	N2	daf-16 + skn-1	daf-16	skn-1	daf-16	skn-1	34	16	0.25

## Sheet: daf16skn1_GOF
Date	Strain	Treatment	Number Healthy	Number Abnormal	Frequency Abnormal
2023-05-15	N2	empty vector	32	18	0.36
2023-05-15	N2	daf-18	30	20	0.4
2023-05-15	daf-16 OE	empty vector	41	9	0.18
2023-05-15	daf-16 OE	daf-18	40	10	0.2
2023-05-15	skn-1 GoF	empty vector	50	0	0
2023-05-15	skn-1 GoF	daf-18	48	2	0.04
2023-05-19	N2	empty vector	36	21	0.368421
2023-05-19	N2	daf-18	22	28	0.56
2023-05-19	daf-16 OE	empty vector	49	1	0.02
2023-05-19	daf-16 OE	daf-18	48	2	0.04
2023-05-19	skn-1 GoF	empty vector	48	2	0.04
2023-05-19	skn-1 GoF	daf-18	46	4	0.08
2023-05-22	N2	empty vector	32	18	0.36
2023-05-22	N2	daf-18	28	22	0.44
2023-05-22	daf-16 OE	empty vector	42	3	0.0666667
2023-05-22	daf-16 OE	daf-18	32	2	0.0588235
2023-05-22	skn-1 GoF	empty vector	56	4	0.0666667
2023-05-22	skn-1 GoF	daf-18	47	3	0.06

## Sheet: daf18.vs.dream_epi
Date	Replicate	Strain	Starvation	Number Healthy	Number Abnormal	Frequency Abnormal
2025-06-27	1	WT	4	50	0	0
2025-06-27	1	daf-18	4	24	12	0.333333
2025-06-27	1	lin-9	4
2025-06-27	1	efl-1	4	49	1	0.02
2025-06-27	1	daf-18; lin-9	4
2025-06-27	1	daf-18; efl-1	4	6	36	0.857143
2025-06-27	2	WT	4	50	0	0
2025-06-27	2	daf-18	4	34	16	0.32
2025-06-27	2	lin-9	4
2025-06-27	2	efl-1	4	16	0	0
2025-06-27	2	daf-18; lin-9	4
2025-06-27	2	daf-18; efl-1	4	1	9	0.9
2025-06-27	3	WT	4	50	0	0
2025-06-27	3	daf-18	4	28	12	0.3
2025-06-27	3	lin-9	4
2025-06-27	3	efl-1	4	50	0	0
2025-06-27	3	daf-18; lin-9	4
2025-06-27	3	daf-18; efl-1	4	16	20	0.555556
2025-06-30	1	WT	8	48	2	0.04
2025-06-30	1	daf-18	8	0	27	1
2025-06-30	1	lin-9	8
2025-06-30	1	efl-1	8	12	0	0
2025-06-30	1	daf-18; lin-9	8
2025-06-30	1	daf-18; efl-1	8	0	32	1
2025-08-11	1	WT	0	50	0	0
2025-08-11	1	daf-18	0	50	0	0
2025-08-11	1	efl-1	0	50	0	0
2025-08-11	1	daf-18; efl-1	0	50	0	0
2025-08-11	1	WT	1	50	0	0
2025-08-11	1	daf-18	1	50	0	0
2025-08-11	1	efl-1	1	50	0	0
2025-08-11	1	daf-18; efl-1	1	36	14	0.28
2025-08-11	2	WT	0	50	0	0
2025-08-11	2	daf-18	0	50	0	0
2025-08-11	2	efl-1	0	50	0	0
2025-08-11	2	daf-18; efl-1	0	50	0	0
2025-08-11	2	WT	1	50	0	0
2025-08-11	2	daf-18	1	49	1	0.02
2025-08-11	2	efl-1	1	50	0	0
2025-08-11	2	daf-18; efl-1	1	40	10	0.2
2025-08-11	3	WT	0	50	0	0
2025-08-11	3	daf-18	0	50	0	0
2025-08-11	3	efl-1	0	50	0	0
2025-08-11	3	daf-18; efl-1	0	50	0	0
2025-08-11	3	WT	1	49	1	0.02
2025-08-11	3	daf-18	1	49	1	0.02
2025-08-11	3	efl-1	1	50	0	0
2025-08-11	3	daf-18; efl-1	1	35	15	0.3

## Sheet: daf18.vs.dream_RNAi_epi
Date	Replicate	Strain	RNAi	Number Healthy	Number Abnormal	Frequency Abnormal
2025-07-14	1	WT	empty vector	50	0	0
2025-07-14	1	WT	efl-1	50	0	0
2025-07-14	1	WT	lin-9	50	0	0
2025-07-14	1	daf-18	empty vector	12	8	0.4
2025-07-14	1	daf-18	efl-1	21	14	0.4
2025-07-14	1	daf-18	lin-9	18	17	0.485714
2025-07-21	2	WT	empty vector	50	0	0
2025-07-21	2	WT	efl-1	49	1	0.02
2025-07-21	2	WT	lin-9	50	0	0
2025-07-21	2	daf-18	empty vector	17	13	0.433333
2025-07-21	2	daf-18	efl-1	25	18	0.418605
2025-07-21	2	daf-18	lin-9	17	23	0.575
2025-07-28	3	WT	empty vector	50	0	0
2025-07-28	3	WT	efl-1	50	0	0
2025-07-28	3	WT	lin-9	50	0	0
2025-07-28	3	daf-18	empty vector	25	13	0.342105
2025-07-28	3	daf-18	efl-1	17	19	0.527778
2025-07-28	3	daf-18	lin-9	6	6	0.5
2025-10-06	4	WT	empty vector	50	0	0
2025-10-06	4	WT	efl-1	50	0	0
2025-10-06	4	WT	lin-9	50	0	0
2025-10-06	4	daf-18	empty vector	33	16	0.326531
2025-10-06	4	daf-18	efl-1	26	24	0.48
2025-10-06	4	daf-18	lin-9	18	26	0.590909
2025-10-06	5	WT	empty vector	50	0	0
2025-10-06	5	WT	efl-1	50	0	0
2025-10-06	5	WT	lin-9	50	0	0
2025-10-06	5	daf-18	empty vector	25	11	0.305556
2025-10-06	5	daf-18	efl-1	22	28	0.56
2025-10-06	5	daf-18	lin-9	21	29	0.58

## Sheet: daf-18_Hh_epistasis
Strain	Treatment	Date	Number healthy	Number abnormal	Frequency abnormal
N2	ev	2022-09-05	32	12	0.272727
N2	daf-18	2022-09-05	24	26	0.52
N2	daf-2	2022-09-05	46	8	0.148148
wrt-10	ev	2022-09-05	42	6	0.125
wrt-10	daf-18	2022-09-05	36	6	0.142857
wrt-10	daf-2	2022-09-05	32	3	0.0857143
wrt-1	ev	2022-09-05	39	7	0.152174
wrt-1	daf-18	2022-09-05	39	7	0.152174
wrt-1	daf-2	2022-09-05	44	2	0.0434783
ptr-23	ev	2022-09-05	39	6	0.133333
ptr-23	daf-18	2022-09-05	36	7	0.162791
ptr-23	daf-2	2022-09-05	35	1	0.0277778
N2	ev	2022-09-16	40	12	0.230769
N2	daf-18	2022-09-16	24	16	0.4
N2	daf-2	2022-09-16	42	6	0.125
wrt-10	ev	2022-09-16	47	6	0.113208
wrt-10	daf-18	2022-09-16	44	6	0.12
wrt-10	daf-2	2022-09-16	42	4	0.0869565
wrt-1	ev	2022-09-16	44	6	0.12
wrt-1	daf-18	2022-09-16	40	7	0.148936
wrt-1	daf-2	2022-09-16	38	5	0.116279
ptr-23	ev	2022-09-16	43	7	0.14
ptr-23	daf-18	2022-09-16	46	4	0.08
ptr-23	daf-2	2022-09-16	46	4	0.08
N2	ev	2022-09-20	41	9	0.18
N2	daf-18	2022-09-20	33	17	0.34
N2	daf-2	2022-09-20	48	2	0.04
wrt-10	ev	2022-09-20	46	4	0.08
wrt-10	daf-18	2022-09-20	48	2	0.04
wrt-10	daf-2	2022-09-20	48	2	0.04
wrt-1	ev	2022-09-20	44	6	0.12
wrt-1	daf-18	2022-09-20	46	4	0.08
wrt-1	daf-2	2022-09-20	44	6	0.12
ptr-23	ev	2022-09-20	44	6	0.12
ptr-23	daf-18	2022-09-20	45	5	0.1
ptr-23	daf-2	2022-09-20	47	3	0.06
N2	ev	2022-09-23	36	9	0.2
N2	daf-18	2022-09-23	30	17	0.361702
N2	daf-2	2022-09-23	46	4	0.08
wrt-10	ev	2022-09-23	37	7	0.159091
wrt-10	daf-18	2022-09-23	40	10	0.2
wrt-10	daf-2	2022-09-23	42	8	0.16
wrt-1	ev	2022-09-23	45	5	0.1
wrt-1	daf-18	2022-09-23	42	8	0.16
wrt-1	daf-2	2022-09-23	47	3	0.06
ptr-23	ev	2022-09-23	42	8	0.16
ptr-23	daf-18	2022-09-23	41	9	0.18
ptr-23	daf-2	2022-09-23	45	5	0.1
N2	ev	2022-09-26	33	7	0.175
N2	daf-18	2022-09-26	32	12	0.272727
N2	daf-2	2022-09-26	46	4	0.08
cwn-1	ev	2022-09-26	47	3	0.06
cwn-1	daf-18	2022-09-26	48	2	0.04
cwn-1	daf-2	2022-09-26	41	2	0.0465116
N2	ev	2022-09-30	33	10	0.232558
N2	daf-18	2022-09-30	34	16	0.32
N2	daf-2	2022-09-30	27	1	0.0357143
cwn-1	ev	2022-09-30	37	6	0.139535
cwn-1	daf-18	2022-09-30	43	2	0.0444444
cwn-1	daf-2	2022-09-30	44	6	0.12
N2	ev	2022-10-10	40	10	0.2
N2	daf-18	2022-10-10	33	17	0.34
N2	daf-2	2022-10-10	46	4	0.08
cwn-1	ev	2022-10-10	39	3	0.0714286
cwn-1	daf-18	2022-10-10	42	8	0.16
cwn-1	daf-2	2022-10-10	36	4	0.1
N2	ev	2022-10-14	38	12	0.24
N2	daf-18	2022-10-14	33	17	0.34
N2	daf-2	2022-10-14	29	2	0.0645161
cwn-1	ev	2022-10-14	41	5	0.108696
cwn-1	daf-18	2022-10-14	31	5	0.138889
cwn-1	daf-2	2022-10-14	44	6	0.12

## Sheet: daf18_lin35
Date	Replicate	Starvation	Strain	Time	Alive	Percentage Alive
2024-10-07	1	d0	N2 empty vector	0	25	1
2024-10-07	1	d0	N2 daf-18	0	25	1
2024-10-07	1	d0	N2 lin-35	0	25	1
2024-10-07	1	d8	N2 empty vector	0	25	1
2024-10-07	1	d8	N2 daf-18	0	25	1
2024-10-07	1	d8	N2 lin-35	0	25	1
2024-10-07	1	d0	N2 empty vector	2	21	0.84
2024-10-07	1	d0	N2 daf-18	2	18	0.72
2024-10-07	1	d0	N2 lin-35	2	23	0.92
2024-10-07	1	d8	N2 empty vector	2	24	0.96
2024-10-07	1	d8	N2 daf-18	2	21	0.84
2024-10-07	1	d8	N2 lin-35	2	25	1
2024-10-07	1	d0	N2 empty vector	4	20	0.8
2024-10-07	1	d0	N2 daf-18	4	18	0.72
2024-10-07	1	d0	N2 lin-35	4	23	0.92
2024-10-07	1	d8	N2 empty vector	4	24	0.96
2024-10-07	1	d8	N2 daf-18	4	21	0.84
2024-10-07	1	d8	N2 lin-35	4	25	1
2024-10-07	1	d0	N2 empty vector	6	20	0.8
2024-10-07	1	d0	N2 daf-18	6	18	0.72
2024-10-07	1	d0	N2 lin-35	6	23	0.92
2024-10-07	1	d8	N2 empty vector	6	23	0.92
2024-10-07	1	d8	N2 daf-18	6	21	0.84
2024-10-07	1	d8	N2 lin-35	6	24	0.96
2024-10-08	1	d0	N2 empty vector	24	5	0.2
2024-10-08	1	d0	N2 daf-18	24	11	0.44
2024-10-08	1	d0	N2 lin-35	24	7	0.28
2024-10-08	1	d8	N2 empty vector	24	14	0.56
2024-10-08	1	d8	N2 daf-18	24	18	0.72
2024-10-08	1	d8	N2 lin-35	24	11	0.44
2024-10-08	1	d0	N2 empty vector	30	4	0.16
2024-10-08	1	d0	N2 daf-18	30	10	0.4
2024-10-08	1	d0	N2 lin-35	30	7	0.28
2024-10-08	1	d8	N2 empty vector	30	14	0.56
2024-10-08	1	d8	N2 daf-18	30	18	0.72
2024-10-08	1	d8	N2 lin-35	30	11	0.44
2024-10-09	2	d0	N2 empty vector	48	0	0
2024-10-09	2	d0	N2 daf-18	48	6	0.24
2024-10-09	2	d0	N2 lin-35	48	6	0.24
2024-10-09	2	d8	N2 empty vector	48	11	0.44
2024-10-09	2	d8	N2 daf-18	48	15	0.6
2024-10-09	2	d8	N2 lin-35	48	10	0.4
2024-10-09	2	d0	N2 empty vector	54	0	0
2024-10-09	2	d0	N2 daf-18	54	5	0.2
2024-10-09	2	d0	N2 lin-35	54	5	0.2
2024-10-09	2	d8	N2 empty vector	54	10	0.4
2024-10-09	2	d8	N2 daf-18	54	15	0.6
2024-10-09	2	d8	N2 lin-35	54	10	0.4
2024-10-10	1	d0	N2 empty vector	72	1	0.04
2024-10-10	1	d0	N2 daf-18	72	0	0
2024-10-10	1	d0	N2 lin-35	72	0	0
2024-10-10	1	d8	N2 empty vector	72	5	0.2
2024-10-10	1	d8	N2 daf-18	72	5	0.2
2024-10-10	1	d8	N2 lin-35	72	0	0
2024-10-10	1	d0	N2 empty vector	78	0	0
2024-10-10	1	d0	N2 daf-18	78	0	0
2024-10-10	1	d0	N2 lin-35	78	0	0
2024-10-10	1	d8	N2 empty vector	78	5	0.2
2024-10-10	1	d8	N2 daf-18	78	5	0.2
2024-10-10	1	d8	N2 lin-35	78	0	0
2024-10-11	1	d0	N2 empty vector	96	0	0
2024-10-11	1	d0	N2 daf-18	96	0	0
2024-10-11	1	d0	N2 lin-35	96	0	0
2024-10-11	1	d8	N2 empty vector	96	0	0
2024-10-11	1	d8	N2 daf-18	96	2	0.08
2024-10-11	1	d8	N2 lin-35	96	0	0
2024-10-11	1	d0	N2 empty vector	102	0	0
2024-10-11	1	d0	N2 daf-18	102	0	0
2024-10-11	1	d0	N2 lin-35	102	0	0
2024-10-11	1	d8	N2 empty vector	102	0	0
2024-10-11	1	d8	N2 daf-18	102	0	0
2024-10-11	1	d8	N2 lin-35	102	0	0
2024-10-10	2	d0	N2 empty vector	0	25	1
2024-10-10	2	d0	N2 daf-18	0	25	1
2024-10-10	2	d0	N2 lin-35	0	25	1
2024-10-10	2	d8	N2 empty vector	0	25	1
2024-10-10	2	d8	N2 daf-18	0	25	1
2024-10-10	2	d8	N2 lin-35	0	25	1
2024-10-10	2	d0	N2 empty vector	2	18	0.72
2024-10-10	2	d0	N2 daf-18	2	21	0.84
2024-10-10	2	d0	N2 lin-35	2	20	0.8
2024-10-10	2	d8	N2 empty vector	2	25	1
2024-10-10	2	d8	N2 daf-18	2	25	1
2024-10-10	2	d8	N2 lin-35	2	25	1
2024-10-10	2	d0	N2 empty vector	4	18	0.72
2024-10-10	2	d0	N2 daf-18	4	20	0.8
2024-10-10	2	d0	N2 lin-35	4	20	0.8
2024-10-10	2	d8	N2 empty vector	4	23	0.92
2024-10-10	2	d8	N2 daf-18	4	25	1
2024-10-10	2	d8	N2 lin-35	4	25	1
2024-10-10	2	d0	N2 empty vector	6	18	0.72
2024-10-10	2	d0	N2 daf-18	6	20	0.8
2024-10-10	2	d0	N2 lin-35	6	20	0.8
2024-10-10	2	d8	N2 empty vector	6	23	0.92
2024-10-10	2	d8	N2 daf-18	6	25	1
2024-10-10	2	d8	N2 lin-35	6	25	1
2024-10-11	2	d0	N2 empty vector	24	11	0.44
2024-10-11	2	d0	N2 daf-18	24	13	0.52
2024-10-11	2	d0	N2 lin-35	24	15	0.6
2024-10-11	2	d8	N2 empty vector	24	18	0.72
2024-10-11	2	d8	N2 daf-18	24	17	0.68
2024-10-11	2	d8	N2 lin-35	24	20	0.8
2024-10-11	2	d0	N2 empty vector	30	10	0.4
2024-10-11	2	d0	N2 daf-18	30	12	0.48
2024-10-11	2	d0	N2 lin-35	30	13	0.52
2024-10-11	2	d8	N2 empty vector	30	18	0.72
2024-10-11	2	d8	N2 daf-18	30	17	0.68
2024-10-11	2	d8	N2 lin-35	30	20	0.8
2024-10-12	2	d0	N2 empty vector	48	0	0
2024-10-12	2	d0	N2 daf-18	48	8	0.32
2024-10-12	2	d0	N2 lin-35	48	9	0.36
2024-10-12	2	d8	N2 empty vector	48	12	0.48
2024-10-12	2	d8	N2 daf-18	48	15	0.6
2024-10-12	2	d8	N2 lin-35	48	16	0.64
2024-10-12	2	d0	N2 empty vector	54	0	0
2024-10-12	2	d0	N2 daf-18	54	6	0.24
2024-10-12	2	d0	N2 lin-35	54	7	0.28
2024-10-12	2	d8	N2 empty vector	54	12	0.48
2024-10-12	2	d8	N2 daf-18	54	14	0.56
2024-10-12	2	d8	N2 lin-35	54	16	0.64
2024-10-13	2	d0	N2 empty vector	72	0	0
2024-10-13	2	d0	N2 daf-18	72	0	0
2024-10-13	2	d0	N2 lin-35	72	2	0.08
2024-10-13	2	d8	N2 empty vector	72	5	0.2
2024-10-13	2	d8	N2 daf-18	72	8	0.32
2024-10-13	2	d8	N2 lin-35	72	9	0.36
2024-10-13	2	d0	N2 empty vector	78	0	0
2024-10-13	2	d0	N2 daf-18	78	0	0
2024-10-13	2	d0	N2 lin-35	78	1	0.04
2024-10-13	2	d8	N2 empty vector	78	4	0.16
2024-10-13	2	d8	N2 daf-18	78	6	0.24
2024-10-13	2	d8	N2 lin-35	78	8	0.32
2024-10-14	2	d0	N2 empty vector	96	0	0
2024-10-14	2	d0	N2 daf-18	96	0	0
2024-10-14	2	d0	N2 lin-35	96	0	0
2024-10-14	2	d8	N2 empty vector	96	0	0
2024-10-14	2	d8	N2 daf-18	96	0	0
2024-10-14	2	d8	N2 lin-35	96	2	0.08
2024-10-14	2	d0	N2 empty vector	102	0	0
2024-10-14	2	d0	N2 daf-18	102	0	0
2024-10-14	2	d0	N2 lin-35	102	0	0
2024-10-14	2	d8	N2 empty vector	102	0	0
2024-10-14	2	d8	N2 daf-18	102	0	0
2024-10-14	2	d8	N2 lin-35	102	2	0.08
2024-10-15	2	d0	N2 empty vector	120	0	0
2024-10-15	2	d0	N2 daf-18	120	0	0
2024-10-15	2	d0	N2 lin-35	120	0	0
2024-10-15	2	d8	N2 empty vector	120	0	0
2024-10-15	2	d8	N2 daf-18	120	0	0
2024-10-15	2	d8	N2 lin-35	120	0	0
2024-10-17	3	d0	N2 empty vector	0	25	1
2024-10-17	3	d0	N2 daf-18	0	25	1
2024-10-17	3	d0	N2 lin-35	0	25	1
2024-10-17	3	d8	N2 empty vector	0	25	1
2024-10-17	3	d8	N2 daf-18	0	25	1
2024-10-17	3	d8	N2 lin-35	0	25	1
2024-10-17	3	d0	N2 empty vector	2	2	0.08
2024-10-17	3	d0	N2 daf-18	2	4	0.16
2024-10-17	3	d0	N2 lin-35	2	15	0.6
2024-10-17	3	d8	N2 empty vector	2	15	0.6
2024-10-17	3	d8	N2 daf-18	2	10	0.4
2024-10-17	3	d8	N2 lin-35	2	17	0.68
2024-10-17	3	d0	N2 empty vector	4	2	0.08
2024-10-17	3	d0	N2 daf-18	4	4	0.16
2024-10-17	3	d0	N2 lin-35	4	10	0.4
2024-10-17	3	d8	N2 empty vector	4	15	0.6
2024-10-17	3	d8	N2 daf-18	4	10	0.4
2024-10-17	3	d8	N2 lin-35	4	17	0.68
2024-10-17	3	d0	N2 empty vector	6	1	0.04
2024-10-17	3	d0	N2 daf-18	6	3	0.12
2024-10-17	3	d0	N2 lin-35	6	8	0.32
2024-10-17	3	d8	N2 empty vector	6	14	0.56
2024-10-17	3	d8	N2 daf-18	6	10	0.4
2024-10-17	3	d8	N2 lin-35	6	17	0.68
2024-10-18	3	d0	N2 empty vector	24	0	0
2024-10-18	3	d0	N2 daf-18	24	0	0
2024-10-18	3	d0	N2 lin-35	24	5	0.2
2024-10-18	3	d8	N2 empty vector	24	8	0.32
2024-10-18	3	d8	N2 daf-18	24	10	0.4
2024-10-18	3	d8	N2 lin-35	24	17	0.68
2024-10-18	3	d0	N2 empty vector	30	0	0
2024-10-18	3	d0	N2 daf-18	30	0	0
2024-10-18	3	d0	N2 lin-35	30	5	0.2
2024-10-18	3	d8	N2 empty vector	30	8	0.32
2024-10-18	3	d8	N2 daf-18	30	10	0.4
2024-10-18	3	d8	N2 lin-35	30	15	0.6
2024-10-19	3	d0	N2 empty vector	48	0	0
2024-10-19	3	d0	N2 daf-18	48	0	0
2024-10-19	3	d0	N2 lin-35	48	5	0.2
2024-10-19	3	d8	N2 empty vector	48	8	0.32
2024-10-19	3	d8	N2 daf-18	48	8	0.32
2024-10-19	3	d8	N2 lin-35	48	9	0.36
2024-10-19	3	d0	N2 empty vector	54	0	0
2024-10-19	3	d0	N2 daf-18	54	0	0
2024-10-19	3	d0	N2 lin-35	54	4	0.16
2024-10-19	3	d8	N2 empty vector	54	8	0.32
2024-10-19	3	d8	N2 daf-18	54	8	0.32
2024-10-19	3	d8	N2 lin-35	54	9	0.36
2024-10-20	3	d0	N2 empty vector	72	0	0
2024-10-20	3	d0	N2 daf-18	72	0	0
2024-10-20	3	d0	N2 lin-35	72	0	0
2024-10-20	3	d8	N2 empty vector	72	0	0
2024-10-20	3	d8	N2 daf-18	72	3	0.12
2024-10-20	3	d8	N2 lin-35	72	5	0.2
2024-10-20	3	d0	N2 empty vector	78	0	0
2024-10-20	3	d0	N2 daf-18	78	0	0
2024-10-20	3	d0	N2 lin-35	78	0	0
2024-10-20	3	d8	N2 empty vector	78	0	0
2024-10-20	3	d8	N2 daf-18	78	3	0.12
2024-10-20	3	d8	N2 lin-35	78	4	0.16
2024-10-21	3	d0	N2 empty vector	96	0	0
2024-10-21	3	d0	N2 daf-18	96	0	0
2024-10-21	3	d0	N2 lin-35	96	0	0
2024-10-21	3	d8	N2 empty vector	96	0	0
2024-10-21	3	d8	N2 daf-18	96	0	0
2024-10-21	3	d8	N2 lin-35	96	0	0

## Sheet: daf-18_lin-35_RNAi
Date	Strain	RNAi	Condition	Perturbation 1	Perturbation 2	Number Healthy	Number Abnormal	Frequency Abnormal
2024-05-10	N2	empty vector	WT	None	None	28	14	0.333333
2024-05-10	N2	daf-18	daf-18	None	daf-18	15	35	0.7
2024-05-10	N2	lin-35	lin-35	None	lin-35	22	28	0.56
2024-05-10	N2	let-363	let-363	None	let-363	45	5	0.1
2024-05-10	RB763	empty vector	cwn-1	cwn-1	None	36	12	0.25
2024-05-10	RB763	daf-18	cwn-1;daf-18	cwn-1	daf-18	41	12	0.226415
2024-05-10	RB763	lin-35	cwn-1;lin-35	cwn-1	lin-35	20	35	0.636364
2024-05-10	RB763	let-363	cwn-1;let-363	cwn-1	let-363	35	5	0.125
2024-05-10	GG14	empty vector	fasn-1	fasn-1	None	30	6	0.166667
2024-05-10	GG14	daf-18	fasn-1;daf-18	fasn-1	daf-18	36	28	0.4375
2024-05-10	GG14	lin-35	fasn-1;lin-35	fasn-1	lin-35	35	25	0.416667
2024-05-10	GG14	let-363	fasn-1;let-363	fasn-1	let-363	45	5	0.1
2024-05-13	N2	empty vector	WT	None	None	38	12	0.24
2024-05-13	N2	daf-18	daf-18	None	daf-18	28	22	0.44
2024-05-13	N2	lin-35	lin-35	None	lin-35	29	20	0.408163
2024-05-13	N2	let-363	let-363	None	let-363	49	1	0.02
2024-05-13	RB763	empty vector	cwn-1	cwn-1	None	40	10	0.2
2024-05-13	RB763	daf-18	cwn-1;daf-18	cwn-1	daf-18	42	8	0.16
2024-05-13	RB763	lin-35	cwn-1;lin-35	cwn-1	lin-35	36	14	0.28
2024-05-13	RB763	let-363	cwn-1;let-363	cwn-1	let-363	48	2	0.04
2024-05-13	GG14	empty vector	fasn-1	fasn-1	None	40	6	0.130435
2024-05-13	GG14	daf-18	fasn-1;daf-18	fasn-1	daf-18	43	7	0.14
2024-05-13	GG14	lin-35	fasn-1;lin-35	fasn-1	lin-35	40	10	0.2
2024-05-13	GG14	let-363	fasn-1;let-363	fasn-1	let-363	49	1	0.02
2024-05-17	N2	empty vector	WT	None	None	34	16	0.32
2024-05-17	N2	daf-18	daf-18	None	daf-18	26	24	0.48
2024-05-17	N2	lin-35	lin-35	None	lin-35	26	24	0.48
2024-05-17	N2	let-363	let-363	None	let-363	47	3	0.06
2024-05-17	RB763	empty vector	cwn-1	cwn-1	None	42	8	0.16
2024-05-17	RB763	daf-18	cwn-1;daf-18	cwn-1	daf-18	52	10	0.16129
2024-05-17	RB763	lin-35	cwn-1;lin-35	cwn-1	lin-35	34	16	0.32
2024-05-17	RB763	let-363	cwn-1;let-363	cwn-1	let-363	44	6	0.12
2024-05-17	GG14	empty vector	fasn-1	fasn-1	None	32	6	0.157895
2024-05-17	GG14	daf-18	fasn-1;daf-18	fasn-1	daf-18	45	5	0.1
2024-05-17	GG14	lin-35	fasn-1;lin-35	fasn-1	lin-35	13	2	0.133333
2024-05-17	GG14	let-363	fasn-1;let-363	fasn-1	let-363	45	5	0.1

[truncated: 24 more sheets: daf18_mutant, daf18mutant_lin35RNAi, downstream_abs, Hh_daf2_epi, Hh_mutants_Gonad Abnormalities, Hh_RNAi_d1vsd8, Hh_lin35_epi, Hhrescue_epi, lin35_RNAi_epi, lin35daf2_epi, pmk1_RNAi, pmk1_daf18_lin35, ppw-1_rrf-1, TS_RNAi, TSR, TSR_d1d0_abs, wnt_fasn-1_epistasis, daf18DREAM_NormCq, defecation, feeding …]
